# Supplementary material for: A single cell transcriptional profile of benign prostatic hyperplasia
Source: Sci Rep. 2026 Mar 14;16:9556. doi: 10.1038/s41598-025-02417-w (PMC13009279; doi:10.1038/s41598-025-02417-w)
Supplement: Supplementary file 3 — Supplementary Material 3 [file 41598_2025_2417_MOESM3_ESM.xlsx]

## Sheet: S1
names	scores	pvals	pvals_adj	logfoldchanges	group
MS4A1	29.5643	4.30727e-192	8.61885e-188	9.70914	B_cell
CD74	25.5727	3.06935e-144	3.07088e-140	4.80257	B_cell
HLA-DRA	23.3063	3.82581e-120	2.55182e-116	4.65242	B_cell
BANK1	22.0534	8.85906e-108	4.43175e-104	6.83014	B_cell
RPS11	21.4568	3.94906e-102	1.58041e-98	1.92393	B_cell
EZR	20.9677	1.29498e-97	4.31876e-94	2.83465	B_cell
HLA-DRB1	20.228	5.55114e-91	1.58683e-87	3.66526	B_cell
BTG1	20.0127	4.27009e-89	1.06806e-85	2.72264	B_cell
CD83	19.9225	2.59452e-88	5.76849e-85	3.91281	B_cell
CD79A	19.8091	2.48612e-87	4.97472e-84	6.81742	B_cell
RPLP2	19.7929	3.42897e-87	6.23761e-84	2.30826	B_cell
LAPTM5	19.638	7.31856e-86	1.22037e-82	3.00447	B_cell
RPS6	19.3644	1.54294e-83	2.37494e-80	1.64134	B_cell
CXCR4	19.3451	2.24323e-83	3.20622e-80	3.24505	B_cell
IGHM	18.7612	1.5682e-78	2.09198e-75	7.75242	B_cell
HLA-DPA1	18.7086	4.21628e-78	5.27299e-75	3.29	B_cell
RPL19	18.4974	2.16779e-76	2.55162e-73	1.86042	B_cell
RPL8	18.3816	1.84341e-75	2.04925e-72	1.75848	B_cell
CD37	18.0856	4.13849e-73	4.35849e-70	3.97025	B_cell
RPL11	17.9649	3.66641e-72	3.66824e-69	1.71892	B_cell
RPS14	17.5883	3.03044e-69	2.75632e-66	1.54735	B_cell
RPL18	17.5381	7.33261e-69	6.11356e-66	1.70874	B_cell
RPS8	17.1124	1.19857e-65	9.59334e-63	1.88917	B_cell
RPS23	16.9526	1.84173e-64	1.41743e-61	1.91366	B_cell
HLA-DPB1	16.9489	1.96169e-64	1.45383e-61	2.89411	B_cell
IRF8	16.8003	2.42783e-63	1.73503e-60	4.17143	B_cell
RPS3	16.7399	6.70803e-63	4.62854e-60	1.64458	B_cell
RPL13A	16.7203	9.31775e-63	6.21494e-60	1.88506	B_cell
RPS16	16.5443	1.75988e-61	1.13597e-58	1.81934	B_cell
SWAP70	16.526	2.38409e-61	1.4908e-58	3.38225	B_cell
RALGPS2	16.3382	5.2798e-60	3.20148e-57	4.44842	B_cell
RPL13	16.242	2.54343e-59	1.49688e-56	1.72218	B_cell
LTB	15.8876	7.72056e-57	4.41396e-54	3.52568	B_cell
RPS12	15.7906	3.61139e-56	2.00733e-53	1.7315	B_cell
TSC22D3	15.4364	9.31702e-54	5.03874e-51	2.03467	B_cell
PAX5	15.3344	4.50153e-53	2.37041e-50	9.98716	B_cell
RPL30	15.3049	7.09631e-53	3.64095e-50	1.47051	B_cell
CXCR5	15.2723	1.16976e-52	5.85171e-50	6.85083	B_cell
RPS20	15.0702	2.54235e-51	1.24079e-48	1.67241	B_cell
RPL27A	15.0624	2.86324e-51	1.36413e-48	1.76078	B_cell
RPS21	15.0248	5.05081e-51	2.35039e-48	1.77783	B_cell
RPS2	14.9513	1.52735e-50	6.94595e-48	1.82584	B_cell
CD19	14.8209	1.07389e-49	4.77523e-47	8.22455	B_cell
RPS18	14.7819	1.91786e-49	8.3427e-47	1.69209	B_cell
EEF2	14.7377	3.6899e-49	1.57095e-46	1.29536	B_cell
RPL31	14.3643	8.67288e-47	3.61551e-44	1.45585	B_cell
RPS19	14.3119	1.84328e-46	7.52734e-44	1.54792	B_cell
SMAP2	14.1876	1.09407e-45	4.37848e-43	2.3184	B_cell
JUND	14.0919	4.26118e-45	1.67189e-42	1.88148	B_cell
CD69	14.018	1.20912e-44	4.6528e-42	2.65088	B_cell
RPLP1	13.8723	9.32672e-44	3.45607e-41	1.52052	B_cell
CD22	13.8166	2.02388e-43	7.36326e-41	6.93905	B_cell
RPS5	13.7709	3.81358e-43	1.36267e-40	1.42226	B_cell
RPS13	13.6052	3.73109e-42	1.30981e-39	1.59963	B_cell
PABPC1	13.5391	9.19452e-42	3.17211e-39	1.22787	B_cell
IGKC	13.5179	1.22607e-41	4.15824e-39	3.93701	B_cell
HLA-DQB1	13.4392	3.56069e-41	1.18749e-38	2.78396	B_cell
PPP1R16B	13.3948	6.48156e-41	2.12617e-38	2.98006	B_cell
RPL32	13.34	1.35417e-40	4.37046e-38	1.71903	B_cell
YPEL5	13.3145	1.90547e-40	6.05213e-38	1.99847	B_cell
RPL3	13.3018	2.26095e-40	7.06902e-38	1.28367	B_cell
RPL4	13.1103	2.87595e-39	8.85349e-37	1.3695	B_cell
ELF1	13.0458	6.71456e-39	2.03573e-36	1.87533	B_cell
KLF2	13.0235	8.9964e-39	2.68684e-36	2.56529	B_cell
RPS4X	13.0191	9.52802e-39	2.80376e-36	1.28877	B_cell
HLA-DQA1	12.8957	4.76168e-38	1.38089e-35	2.67013	B_cell
RPLP0	12.7274	4.16539e-37	1.19071e-34	1.43049	B_cell
RPL35A	12.7189	4.64121e-37	1.28987e-34	1.42834	B_cell
PTPRCAP	12.625	1.53654e-36	4.15489e-34	2.55172	B_cell
RPL10A	12.5859	2.52452e-36	6.73541e-34	1.53532	B_cell
RPS27A	12.5347	4.82447e-36	1.27023e-33	1.68968	B_cell
EIF1	12.3738	3.62173e-35	9.41181e-33	1.24313	B_cell
CD79B	12.3705	3.77347e-35	9.68041e-33	5.75995	B_cell
GLTSCR2	12.2716	1.28754e-34	3.22046e-32	1.60701	B_cell
FAU	12.2699	1.31411e-34	3.24634e-32	1.44076	B_cell
CTA-250D10.23	12.2235	2.32914e-34	5.68367e-32	7.86559	B_cell
HLA-B	12.2069	2.85553e-34	6.88424e-32	1.41026	B_cell
CD52	12.1874	3.62922e-34	8.64533e-32	2.72367	B_cell
FAM65B	12.0579	1.7632e-33	4.15077e-31	2.67122	B_cell
RPL5	12.0343	2.34587e-33	5.3955e-31	1.27636	B_cell
FCRLA	12.002	3.46883e-33	7.88765e-31	9.27388	B_cell
RPL34	11.9704	5.07738e-33	1.14156e-30	1.2912	B_cell
RPS29	11.966	5.35718e-33	1.19108e-30	1.78585	B_cell
HLA-DMB	11.8665	1.76677e-32	3.88495e-30	2.44477	B_cell
RPL12	11.8443	2.30203e-32	5.00691e-30	1.59424	B_cell
RPL27	11.8194	3.09743e-32	6.66447e-30	1.28403	B_cell
NCOA3	11.7562	6.55982e-32	1.3964e-29	2.45032	B_cell
BIRC3	11.7061	1.1867e-31	2.49956e-29	2.39771	B_cell
SYK	11.5935	4.44482e-31	9.26466e-29	2.6781	B_cell
MEF2C	11.4837	1.59302e-30	3.28622e-28	2.86581	B_cell
GNB2L1	11.4482	2.40135e-30	4.90316e-28	1.13377	B_cell
TXNIP	11.3466	7.71173e-30	1.5587e-27	1.60732	B_cell
TCF4	11.2904	1.46365e-29	2.92876e-27	2.43338	B_cell
FAIM3	11.1478	7.33728e-29	1.45365e-26	3.70988	B_cell
POU2F2	11.1304	8.92007e-29	1.74991e-26	3.72498	B_cell
WDFY4	11.0906	1.39311e-28	2.70641e-26	3.88711	B_cell
STK17B	11.0424	2.38541e-28	4.54591e-26	1.67695	B_cell
PRKCB	11.006	3.57675e-28	6.68886e-26	2.63888	B_cell
RHOH	10.994	4.0846e-28	7.56785e-26	2.89334	B_cell
LY9	10.9879	4.37047e-28	8.02323e-26	3.91398	B_cell
CCR7	10.9799	4.77245e-28	8.68151e-26	4.13345	B_cell
EEF1A1	10.9736	5.12109e-28	9.2318e-26	1.25683	B_cell
RPL23	10.948	6.79455e-28	1.21392e-25	1.20653	B_cell
UBA52	10.7687	4.83669e-27	8.56479e-25	1.33362	B_cell
PTMA	10.7327	7.14572e-27	1.25426e-24	1.52535	B_cell
RPL28	10.6974	1.04633e-26	1.82061e-24	1.66305	B_cell
PRDM2	10.6492	1.75868e-26	3.03372e-24	2.2244	B_cell
SEL1L3	10.636	2.0273e-26	3.46721e-24	2.49696	B_cell
RPL35	10.5858	3.46725e-26	5.87964e-24	1.33466	B_cell
RPL37A	10.469	1.19886e-25	2.00341e-23	1.21423	B_cell
HLA-E	10.4688	1.20144e-25	2.00341e-23	1.2629	B_cell
RPL38	10.4106	2.21843e-25	3.66866e-23	1.37888	B_cell
NR4A2	10.4006	2.46481e-25	4.04269e-23	1.74545	B_cell
RPS9	10.3994	2.49532e-25	4.05946e-23	1.15845	B_cell
2023-03-01	10.2382	1.33754e-24	2.09096e-22	3.2747	B_cell
RPL15	10.2144	1.70998e-24	2.65246e-22	1.09399	B_cell
MGAT5	10.1966	2.05401e-24	3.1616e-22	2.66014	B_cell
KIAA1551	10.1814	2.40133e-24	3.66798e-22	1.66708	B_cell
CYFIP2	10.1509	3.28439e-24	4.9414e-22	2.36113	B_cell
MAP3K1	10.1342	3.89401e-24	5.81486e-22	2.42918	B_cell
CD53	10.0935	5.90571e-24	8.68921e-22	1.72729	B_cell
BLK	10.019	1.25707e-23	1.83605e-21	6.10528	B_cell
SESN3	9.98924	1.69875e-23	2.46319e-21	2.29132	B_cell
PIK3AP1	9.92423	3.26626e-23	4.70201e-21	2.4169	B_cell
MYCBP2	9.90106	4.11875e-23	5.88686e-21	1.51713	B_cell
STK17A	9.89232	4.49495e-23	6.37901e-21	2.03128	B_cell
RBM38	9.86008	6.19986e-23	8.61522e-21	2.86878	B_cell
NAP1L1	9.72966	2.25347e-22	3.04675e-20	1.45058	B_cell
GRB2	9.67315	3.92121e-22	5.26599e-20	1.53722	B_cell
RPS25	9.67244	3.94843e-22	5.26721e-20	1.49687	B_cell
CD48	9.62602	6.20852e-22	8.22732e-20	2.03971	B_cell
PTPRC	9.62163	6.47964e-22	8.53011e-20	1.68619	B_cell
STRBP	9.5874	9.03328e-22	1.18141e-19	2.75997	B_cell
RPL14	9.58084	9.62627e-22	1.25079e-19	1.37384	B_cell
LYN	9.57454	1.02308e-21	1.32076e-19	1.91237	B_cell
CYBB	9.55257	1.26512e-21	1.62275e-19	1.88265	B_cell
CYBA	9.53795	1.45688e-21	1.85683e-19	1.65389	B_cell
KLF6	9.52111	1.71331e-21	2.15618e-19	1.27116	B_cell
YWHAZ	9.50188	2.06142e-21	2.56205e-19	1.22903	B_cell
FCRL1	9.45777	3.14564e-21	3.88545e-19	7.94903	B_cell
SLC2A3	9.44723	3.47916e-21	4.27104e-19	1.61866	B_cell
REL	9.37449	6.95117e-21	8.42987e-19	1.91796	B_cell
ANKRD13A	9.37272	7.06856e-21	8.5206e-19	2.3502	B_cell
HLA-DRB5	9.33575	1.00278e-20	1.18731e-18	1.88227	B_cell
ARHGDIB	9.32943	1.06441e-20	1.25287e-18	1.45822	B_cell
HLA-DMA	9.22458	2.84664e-20	3.29256e-18	2.03709	B_cell
RPS15	9.20766	3.33324e-20	3.83323e-18	1.36193	B_cell
HLA-DOA	9.03722	1.60706e-19	1.78651e-17	2.42166	B_cell
JAK1	9.00274	2.20149e-19	2.43381e-17	1.28242	B_cell
ZNF331	8.99022	2.46736e-19	2.71274e-17	1.72646	B_cell
RCSD1	8.90048	5.56041e-19	6.04695e-17	2.09374	B_cell
PLCG2	8.89797	5.68752e-19	6.15175e-17	3.33295	B_cell
RPL23A	8.89564	5.80861e-19	6.24894e-17	1.56576	B_cell
RP11-94L15.2	8.86932	7.35919e-19	7.7914e-17	2.26322	B_cell
IL16	8.84525	9.13208e-19	9.61752e-17	2.34249	B_cell
SMIM14	8.83471	1.00355e-18	1.05136e-16	1.73973	B_cell
PLEKHA2	8.73697	2.39449e-18	2.46978e-16	1.915	B_cell
RASGRP2	8.70943	3.05413e-18	3.13401e-16	2.98226	B_cell
GAS5	8.69948	3.33417e-18	3.40392e-16	1.47058	B_cell
GGA2	8.67126	4.27379e-18	4.31912e-16	2.00806	B_cell
RASGEF1B	8.63847	5.69706e-18	5.6999e-16	1.93309	B_cell
CYTIP	8.54954	1.23582e-17	1.23029e-15	1.64059	B_cell
FCHSD2	8.52087	1.5836e-17	1.56098e-15	2.48143	B_cell
CD55	8.49523	1.97549e-17	1.93772e-15	1.60333	B_cell
KIAA0922	8.48565	2.14519e-17	2.09391e-15	2.68443	B_cell
SLC25A6	8.39394	4.70135e-17	4.5667e-15	1.23081	B_cell
RPL7A	8.36726	5.89732e-17	5.70075e-15	1.11957	B_cell
RPSA	8.17951	2.85008e-16	2.6901e-14	1.7498	B_cell
SP100	8.14588	3.76542e-16	3.53737e-14	1.47505	B_cell
EEF1B2	8.13947	3.97024e-16	3.71236e-14	1.81776	B_cell
RAPGEF1	8.13089	4.26163e-16	3.94793e-14	1.6614	B_cell
CCDC50	8.07717	6.62878e-16	6.11253e-14	1.89968	B_cell
SIK1	8.06403	7.38199e-16	6.74492e-14	1.54803	B_cell
ORAI2	7.95413	1.80402e-15	1.61154e-13	2.59679	B_cell
LINC00926	7.9283	2.22166e-15	1.96706e-13	7.45986	B_cell
SMCHD1	7.92244	2.32887e-15	2.0529e-13	1.27317	B_cell
CORO1A	7.87223	3.48369e-15	3.03081e-13	1.63833	B_cell
TMSB4X	7.86944	3.56232e-15	3.08581e-13	1.14026	B_cell
SETX	7.86564	3.67216e-15	3.16724e-13	1.27261	B_cell
RPS15A	7.81013	5.71304e-15	4.8646e-13	1.22037	B_cell
SP140	7.78942	6.73167e-15	5.70766e-13	3.01162	B_cell
MAP4K4	7.72088	1.15527e-14	9.63205e-13	1.84595	B_cell
POU2AF1	7.71545	1.2056e-14	1.001e-12	4.52671	B_cell
PRDM4	7.70815	1.27653e-14	1.05551e-12	2.54834	B_cell
PMAIP1	7.68661	1.51088e-14	1.24003e-12	1.92304	B_cell
SELL	7.68572	1.52134e-14	1.24253e-12	1.98194	B_cell
ARHGAP24	7.68438	1.53744e-14	1.25058e-12	3.97753	B_cell
ATP2B1	7.64584	2.07582e-14	1.67488e-12	1.51099	B_cell
SPIB	7.59812	3.00471e-14	2.40497e-12	4.4171	B_cell
INPP5D	7.59374	3.10805e-14	2.47777e-12	1.86657	B_cell
FAM107B	7.59228	3.14331e-14	2.49593e-12	1.53802	B_cell
ZFP36L2	7.5769	3.53921e-14	2.79919e-12	1.02295	B_cell
ARHGAP25	7.56839	3.77864e-14	2.97679e-12	1.94358	B_cell
FCRL3	7.50063	6.35108e-14	4.88789e-12	4.47771	B_cell
EEF1D	7.46041	8.62533e-14	6.61275e-12	1.02044	B_cell
MOB1A	7.40972	1.26564e-13	9.59295e-12	1.29979	B_cell
P2RX5	7.39658	1.39733e-13	1.05511e-11	4.69983	B_cell
FNBP1	7.39543	1.40947e-13	1.06028e-11	1.25276	B_cell
FAM129C	7.38056	1.5763e-13	1.17693e-11	6.99864	B_cell
RAB30	7.37524	1.64044e-13	1.22027e-11	2.77838	B_cell
ATP2A3	7.34462	2.0635e-13	1.52364e-11	2.16489	B_cell
TNFAIP8	7.33546	2.20955e-13	1.61361e-11	1.80979	B_cell
ZFAS1	7.30431	2.78694e-13	1.99881e-11	1.32226	B_cell
JMJD1C	7.29614	2.96147e-13	2.10886e-11	1.1149	B_cell
ST6GAL1	7.29066	3.08439e-13	2.1886e-11	1.45842	B_cell
ETS1	7.24543	4.31061e-13	3.03716e-11	1.2271	B_cell
IDI1	7.23629	4.61138e-13	3.22635e-11	1.36716	B_cell
ODC1	7.22501	5.01064e-13	3.49348e-11	1.29295	B_cell
SYNGR2	7.19916	6.0586e-13	4.1949e-11	1.30523	B_cell
HLA-DOB	7.12437	1.04561e-12	7.18993e-11	4.99749	B_cell
BACH1	7.09775	1.26807e-12	8.68972e-11	1.68558	B_cell
RASSF2	7.06659	1.58784e-12	1.08439e-10	1.89787	B_cell
RPL37	7.04399	1.86819e-12	1.27151e-10	1.02513	B_cell
RPL10	7.02544	2.13397e-12	1.43774e-10	1.33754	B_cell
ANXA6	7.00643	2.44475e-12	1.64159e-10	1.74618	B_cell
FAM46C	6.93368	4.10037e-12	2.69896e-10	1.38719	B_cell
RPL36	6.91433	4.70073e-12	3.07391e-10	1.21253	B_cell
DDX6	6.90251	5.10908e-12	3.33005e-10	1.16191	B_cell
RAB11FIP1	6.89874	5.24656e-12	3.40856e-10	1.59981	B_cell
TNFRSF13C	6.86543	6.62894e-12	4.26512e-10	7.4448	B_cell
SP110	6.85663	7.05025e-12	4.5072e-10	1.93991	B_cell
RPS28	6.8388	7.98599e-12	5.07301e-10	1.41544	B_cell
GRASP	6.83711	8.08061e-12	5.11686e-10	2.0692	B_cell
CDV3	6.8309	8.43845e-12	5.32661e-10	1.16518	B_cell
2023-09-06	6.81111	9.68483e-12	6.05605e-10	1.589	B_cell
IGHD	6.80659	9.99386e-12	6.22982e-10	8.45968	B_cell
CD40	6.79637	1.07285e-11	6.66699e-10	2.89208	B_cell
TRAF5	6.79365	1.09331e-11	6.77313e-10	2.31561	B_cell
HLA-DQA2	6.78275	1.17911e-11	7.25733e-10	2.72055	B_cell
PTPN1	6.77431	1.25002e-11	7.62588e-10	1.48177	B_cell
CHD7	6.74314	1.55002e-11	9.37036e-10	2.28105	B_cell
STK4	6.74151	1.56752e-11	9.44763e-10	1.25143	B_cell
PLEKHG1	6.70857	1.96543e-11	1.18103e-09	3.42048	B_cell
SNX2	6.69714	2.12539e-11	1.26952e-09	1.60233	B_cell
CXXC5	6.69396	2.17207e-11	1.29355e-09	2.26938	B_cell
RAC2	6.62737	3.41729e-11	2.00528e-09	1.42363	B_cell
KIAA0226L	6.61917	3.61232e-11	2.10736e-09	3.28416	B_cell
RPL29	6.61746	3.65435e-11	2.12568e-09	1.22919	B_cell
GPR183	6.60272	4.03669e-11	2.32778e-09	1.37699	B_cell
CIITA	6.55604	5.5255e-11	3.14106e-09	2.43924	B_cell
CD82	6.53868	6.20654e-11	3.51821e-09	1.77822	B_cell
MGEA5	6.53569	6.33183e-11	3.57909e-09	1.04011	B_cell
TBC1D9	6.52499	6.80067e-11	3.83328e-09	1.7925	B_cell
BCL2L11	6.50594	7.72078e-11	4.32753e-09	1.94637	B_cell
IKZF1	6.47913	9.22519e-11	5.11346e-09	1.35073	B_cell
DENND5B	6.47027	9.78252e-11	5.39251e-09	4.07349	B_cell
CYB561A3	6.46639	1.00372e-10	5.51773e-09	2.74778	B_cell
ADAM28	6.45877	1.0556e-10	5.7712e-09	2.29604	B_cell
SKIL	6.45169	1.10608e-10	6.03069e-09	1.28437	B_cell
PDE4B	6.44927	1.12387e-10	6.11105e-09	1.1818	B_cell
PARP1	6.4025	1.52853e-10	8.22202e-09	1.4306	B_cell
RPL26	6.39078	1.65039e-10	8.85371e-09	1.08982	B_cell
HNRNPA1	6.36797	1.91546e-10	1.01667e-08	1.15928	B_cell
FBL	6.2944	3.08587e-10	1.62069e-08	1.58494	B_cell
ICOSLG	6.28518	3.27469e-10	1.71088e-08	3.07423	B_cell
SLC38A1	6.2836	3.30829e-10	1.72393e-08	1.11272	B_cell
BCLAF1	6.2809	3.36617e-10	1.74953e-08	1.03928	B_cell
UVRAG	6.21224	5.22355e-10	2.68697e-08	1.85257	B_cell
RGS2	6.20097	5.61172e-10	2.87188e-08	1.12221	B_cell
PARP14	6.19746	5.73811e-10	2.92907e-08	1.35001	B_cell
FOXP1	6.19244	5.92385e-10	3.00854e-08	1.17469	B_cell
LRMP	6.12893	8.84698e-10	4.4257e-08	2.12472	B_cell
RPL6	6.08274	1.18148e-09	5.83737e-08	1.15796	B_cell
CNTRL	6.07135	1.26836e-09	6.22057e-08	1.6546	B_cell
TNFRSF13B	6.068	1.29512e-09	6.33627e-08	5.92736	B_cell
TAGAP	6.04704	1.47535e-09	7.18293e-08	1.30783	B_cell
BCL2	6.03255	1.61388e-09	7.78683e-08	1.61078	B_cell
OSBPL10	6.03173	1.62211e-09	7.8025e-08	2.99149	B_cell
LIMD2	6.02834	1.65652e-09	7.94891e-08	1.97275	B_cell
SNHG1	6.02016	1.74248e-09	8.34141e-08	1.45818	B_cell
FCRL2	6.01552	1.79312e-09	8.56333e-08	6.40815	B_cell
HVCN1	6.01139	1.8394e-09	8.7426e-08	3.57776	B_cell
ZNF395	6.00365	1.92933e-09	9.14832e-08	2.2176	B_cell
ARRDC2	5.98777	2.12733e-09	1.00396e-07	1.83372	B_cell
IER5	5.95873	2.54204e-09	1.18569e-07	1.19308	B_cell
SH3BP5	5.92445	3.13343e-09	1.45139e-07	1.68189	B_cell
PTPN6	5.92288	3.16348e-09	1.46192e-07	1.76359	B_cell
TMED8	5.90216	3.58775e-09	1.65417e-07	2.45747	B_cell
MBNL3	5.9012	3.60862e-09	1.65997e-07	2.40511	B_cell
CARD11	5.89334	3.78464e-09	1.73694e-07	2.13226	B_cell
LAT2	5.83138	5.49697e-09	2.47178e-07	1.78395	B_cell
SERTAD2	5.79986	6.637e-09	2.95782e-07	1.91088	B_cell
RPL18A	5.79352	6.89249e-09	3.05806e-07	1.82067	B_cell
ADAM19	5.74395	9.24923e-09	4.06763e-07	2.58562	B_cell
USP6NL	5.73443	9.78401e-09	4.29338e-07	2.70177	B_cell
MEPCE	5.73402	9.8079e-09	4.29444e-07	1.92208	B_cell
BCL11A	5.69909	1.20452e-08	5.23964e-07	3.4258	B_cell
PARP15	5.69743	1.21625e-08	5.27923e-07	3.12229	B_cell
BTK	5.6878	1.28683e-08	5.57348e-07	2.84774	B_cell
ARHGAP4	5.68102	1.33894e-08	5.78666e-07	1.48309	B_cell
TBC1D10C	5.66379	1.48064e-08	6.38528e-07	1.64245	B_cell
EVI2B	5.65715	1.53909e-08	6.60883e-07	1.38284	B_cell
ITSN2	5.65107	1.59451e-08	6.83215e-07	1.10318	B_cell
NIN	5.62358	1.87039e-08	7.98006e-07	1.1907	B_cell
ZCCHC11	5.59908	2.15491e-08	9.11622e-07	1.3324	B_cell
RPL9	5.59579	2.19619e-08	9.27124e-07	1.43658	B_cell
DOCK2	5.5915	2.25112e-08	9.46321e-07	1.35537	B_cell
MTPN	5.56972	2.55146e-08	1.06809e-06	1.10349	B_cell
TOMM7	5.52606	3.27497e-08	1.35959e-06	1.10084	B_cell
TMEM243	5.52124	3.3661e-08	1.39453e-06	2.3244	B_cell
TSPAN33	5.50851	3.6188e-08	1.49304e-06	2.80586	B_cell
PRKD3	5.46793	4.55328e-08	1.85562e-06	1.83924	B_cell
PKIG	5.45201	4.98027e-08	2.01731e-06	2.7779	B_cell
C1orf132	5.45056	5.02105e-08	2.02972e-06	2.33202	B_cell
TRAK1	5.43875	5.36558e-08	2.16462e-06	1.72826	B_cell
RP11-220I1.1	5.42803	5.69799e-08	2.2941e-06	1.31463	B_cell
2023-09-09	5.40184	6.59625e-08	2.63982e-06	1.08688	B_cell
SMC6	5.39891	6.70458e-08	2.67782e-06	2.03888	B_cell
TAF1D	5.38697	7.16536e-08	2.85615e-06	1.46298	B_cell
VPREB3	5.36987	7.87954e-08	3.11669e-06	8.45392	B_cell
AKNA	5.35533	8.54016e-08	3.36395e-06	1.19397	B_cell
CR2	5.33985	9.30239e-08	3.65699e-06	7.36144	B_cell
HMHA1	5.32429	1.01347e-07	3.97638e-06	1.39176	B_cell
SNHG6	5.31317	1.07735e-07	4.20858e-06	1.31674	B_cell
ARPC3	5.27931	1.29673e-07	5.00919e-06	1.07697	B_cell
TMC8	5.20996	1.88877e-07	7.24028e-06	1.68355	B_cell
DNAJC10	5.19892	2.00449e-07	7.63997e-06	1.23884	B_cell
KIAA1033	5.18057	2.21214e-07	8.36767e-06	1.36436	B_cell
KLHL6	5.17589	2.2683e-07	8.53171e-06	2.1187	B_cell
NPM1	5.15132	2.58652e-07	9.67408e-06	1.0065	B_cell
UCP2	5.14954	2.61132e-07	9.74861e-06	1.96561	B_cell
HSPH1	5.12496	2.97598e-07	1.09743e-05	1.14215	B_cell
ITPR1	5.12483	2.97804e-07	1.09743e-05	1.5952	B_cell
BLNK	5.10035	3.39018e-07	1.24017e-05	2.94403	B_cell
FCRL5	5.06716	4.03793e-07	1.4611e-05	4.78005	B_cell
KIAA0430	5.05975	4.19799e-07	1.51355e-05	1.31499	B_cell
VPS37B	5.03234	4.84523e-07	1.7344e-05	1.42719	B_cell
FAM53B	4.92836	8.29219e-07	2.85588e-05	1.79184	B_cell
IKZF3	4.91537	8.86149e-07	3.02591e-05	1.98117	B_cell
LY86	4.9087	9.16828e-07	3.12002e-05	2.42515	B_cell
LSM7	4.89344	9.90908e-07	3.355e-05	1.55922	B_cell
NUP210	4.8785	1.06895e-06	3.59491e-05	2.01555	B_cell
JHDM1D	4.8771	1.07659e-06	3.61451e-05	1.5179	B_cell
RPS27	4.87227	1.10326e-06	3.69785e-05	1.54272	B_cell
PXK	4.86295	1.15649e-06	3.86335e-05	2.4277	B_cell
RBMX	4.85808	1.1853e-06	3.93985e-05	1.05613	B_cell
MBD4	4.81378	1.48102e-06	4.85824e-05	1.97222	B_cell
RNF19A	4.80617	1.53851e-06	5.03855e-05	1.04904	B_cell
EPC1	4.7944	1.63163e-06	5.31741e-05	1.04859	B_cell
FAM214A	4.78649	1.69721e-06	5.52213e-05	1.35573	B_cell
SNX22	4.76644	1.87505e-06	6.05158e-05	4.23071	B_cell
EDEM1	4.7481	2.05341e-06	6.58475e-05	1.2067	B_cell
NOP58	4.72187	2.33682e-06	7.46961e-05	1.1017	B_cell
FAM76B	4.71431	2.42535e-06	7.70336e-05	1.90985	B_cell
TCF3	4.71065	2.4693e-06	7.81621e-05	2.03172	B_cell
RASGRP3	4.68349	2.82036e-06	8.85955e-05	3.2878	B_cell
PIM2	4.67531	2.93503e-06	9.17657e-05	1.65471	B_cell
ANP32B	4.67255	2.9749e-06	9.28671e-05	1.11881	B_cell
GNG7	4.67116	2.99499e-06	9.33485e-05	2.78076	B_cell
IRF4	4.65177	3.29095e-06	0.000101938	1.74723	B_cell
TUBA4A	4.63808	3.51655e-06	0.000108423	1.16109	B_cell
MAPK1IP1L	4.63342	3.5967e-06	0.000110553	1.28815	B_cell
ADRBK2	4.62936	3.66805e-06	0.000112573	1.40139	B_cell
TLR10	4.62594	3.72912e-06	0.000114272	3.41344	B_cell
STX7	4.61853	3.86473e-06	0.000118066	1.62696	B_cell
OSER1	4.60935	4.03925e-06	0.000123022	1.4439	B_cell
TLK1	4.58603	4.51752e-06	0.000136343	1.07776	B_cell
DDX21	4.58546	4.52991e-06	0.000136511	1.05568	B_cell
RP11-861A13.4	4.57885	4.67541e-06	0.000140473	5.04458	B_cell
DBNL	4.53631	5.72482e-06	0.000169458	1.14017	B_cell
PLEKHO1	4.53597	5.73404e-06	0.00016948	1.40896	B_cell
TP53INP1	4.53402	5.78722e-06	0.0001708	1.44047	B_cell
FAM102A	4.52372	6.07616e-06	0.0001788	1.58522	B_cell
KBTBD8	4.51813	6.23876e-06	0.000183046	2.40887	B_cell
MCM5	4.47281	7.71993e-06	0.000224529	2.41246	B_cell
ICAM3	4.4702	7.81456e-06	0.000226622	1.09647	B_cell
LBH	4.45325	8.45817e-06	0.00024325	1.296	B_cell
ZNF318	4.39981	1.08345e-05	0.000306212	1.76935	B_cell
RPS7	4.39314	1.11725e-05	0.000314433	1.06081	B_cell
PIKFYVE	4.38615	1.15374e-05	0.000323791	1.26236	B_cell
FBXO33	4.37365	1.22185e-05	0.000340993	1.38102	B_cell
KDM4B	4.36641	1.26303e-05	0.000351505	1.35541	B_cell
GM2A	4.3525	1.34591e-05	0.000373531	1.36993	B_cell
TRAF3	4.33162	1.48017e-05	0.000408528	1.68179	B_cell
SEMA7A	4.32872	1.49979e-05	0.000413373	3.11177	B_cell
HLA-DQB2	4.31608	1.58826e-05	0.000437154	1.88943	B_cell
TRIM38	4.30433	1.67495e-05	0.000459119	1.21036	B_cell
ARID1B	4.30213	1.69161e-05	0.000463051	1.16678	B_cell
RPL39	4.29145	1.77508e-05	0.000484574	1.15211	B_cell
ERAP2	4.28872	1.79703e-05	0.000489232	1.03668	B_cell
SCIMP	4.28188	1.85319e-05	0.000502471	2.54804	B_cell
PIK3IP1	4.21378	2.51126e-05	0.000657727	1.0792	B_cell
FCER2	4.20335	2.6299e-05	0.000686105	8.11985	B_cell
HHEX	4.19969	2.67275e-05	0.000696377	2.84543	B_cell
TTN	4.09175	4.28131e-05	0.00106952	2.38324	B_cell
SSH2	4.07592	4.58327e-05	0.00113927	1.21549	B_cell
TMEM154	4.0481	5.1636e-05	0.00127246	1.39018	B_cell
IGJ	4.04741	5.17886e-05	0.00127308	1.36261	B_cell
SPPL2B	4.0255	5.68533e-05	0.00138398	2.13938	B_cell
KIAA0125	4.01636	5.9103e-05	0.00143156	5.53296	B_cell
DENND3	4.01091	6.04852e-05	0.00145996	1.4178	B_cell
TCL1A	4.00662	6.15946e-05	0.00148495	7.15061	B_cell
ANKLE2	4.00108	6.30545e-05	0.00151467	1.16945	B_cell
TRIM22	3.99389	6.49992e-05	0.00155765	1.12728	B_cell
MDM4	3.9922	6.54637e-05	0.0015669	1.21704	B_cell
TRANK1	3.98138	6.85177e-05	0.00163025	1.37504	B_cell
ZBTB18	3.97149	7.14237e-05	0.00169135	1.99421	B_cell
IGHG1	3.95574	7.62991e-05	0.00179617	2.1929	B_cell
NUP88	3.95055	7.79702e-05	0.00182691	1.89558	B_cell
ISG20	3.94654	7.92888e-05	0.00185564	1.28071	B_cell
STIM2	3.93545	8.30408e-05	0.0019299	1.13791	B_cell
MPEG1	3.9346	8.3335e-05	0.00193225	1.11503	B_cell
STAP1	3.92958	8.50932e-05	0.00196618	5.3823	B_cell
AKAP11	3.92071	8.82869e-05	0.00203762	1.00293	B_cell
TFEC	3.89815	9.69321e-05	0.00222944	2.39624	B_cell
ARHGAP9	3.87666	0.000105898	0.00241898	1.05412	B_cell
CSK	3.8726	0.000107681	0.0024569	1.41929	B_cell
SETBP1	3.87151	0.000108163	0.00246228	1.89008	B_cell
BACH2	3.86822	0.000109633	0.00249007	3.5805	B_cell
RPS3A	3.86613	0.000110576	0.00250297	1.56881	B_cell
CDCA7L	3.86389	0.000111594	0.00252031	2.52143	B_cell
ELMSAN1	3.859	0.000113852	0.00256551	1.22085	B_cell
ZCCHC7	3.81654	0.000135335	0.00300896	1.84681	B_cell
IGHA1	3.8137	0.000136903	0.00304042	1.25793	B_cell
FAM13B	3.79895	0.00014531	0.00321288	1.2014	B_cell
CNR2	3.7977	0.000146042	0.00322312	6.07388	B_cell
FOXO1	3.77198	0.00016196	0.0035188	1.12849	B_cell
CHCHD10	3.74861	0.000177818	0.00382795	1.51748	B_cell
PLAC8	3.72981	0.000191627	0.00409665	1.64341	B_cell
RPL17	3.71952	0.000199605	0.00423104	1.27971	B_cell
SIGLEC10	3.71241	0.000205292	0.0043378	1.57366	B_cell
CSNK1G3	3.71184	0.000205761	0.0043402	1.21438	B_cell
EIF2AK3	3.69913	0.000216337	0.00451869	1.29739	B_cell
WBP11	3.66103	0.000251204	0.00512917	1.03828	B_cell
LDLRAD4	3.64503	0.00026736	0.00541486	1.15181	B_cell
TAF4B	3.6209	0.000293575	0.00586858	3.14027	B_cell
EBF1	3.59614	0.00032297	0.00639864	3.03552	B_cell
GAPT	3.57532	0.000349801	0.00689608	1.95558	B_cell
AIM2	3.55226	0.000381932	0.00747064	4.57105	B_cell
ANP32E	3.54779	0.000388471	0.00759111	1.0982	B_cell
FCGR2B	3.53569	0.000406708	0.00791657	2.33585	B_cell
MTSS1	3.53514	0.000407564	0.00792551	1.89192	B_cell
TLR6	3.51089	0.000446615	0.00860961	2.56025	B_cell
DAPP1	3.50107	0.000463401	0.00890745	2.0304	B_cell
CCDC6	3.49976	0.000465671	0.0089425	1.04983	B_cell
CHMP7	3.49334	0.000477017	0.00911663	1.65735	B_cell
FAM60A	3.48891	0.00048499	0.00926017	1.73493	B_cell
USPL1	3.47316	0.000514375	0.0097376	1.54369	B_cell
PLEKHF2	3.46746	0.000525403	0.00993698	1.73665	B_cell
AMFR	3.46082	0.000538529	0.0101469	1.29998	B_cell
VOPP1	3.45948	0.000541209	0.0101805	1.50125	B_cell
PTK2B	3.45477	0.000550768	0.010336	1.04408	B_cell
DRAM2	3.45458	0.000551149	0.010336	1.64822	B_cell
SIDT1	3.44683	0.000567199	0.0105874	2.10008	B_cell
CAMK1D	3.44465	0.000571806	0.0106535	1.52422	B_cell
BCAS4	3.43883	0.000584233	0.0108547	3.6343	B_cell
PDLIM1	3.43348	0.000595889	0.011061	1.051	B_cell
SKAP2	3.41827	0.000630213	0.0116873	1.0004	B_cell
IQSEC1	3.41529	0.000637147	0.0118049	1.11072	B_cell
RAP2C	3.41201	0.000644847	0.0119365	1.28726	B_cell
COBLL1	3.40955	0.000650713	0.0120309	1.04344	B_cell
LPIN1	3.40936	0.000651146	0.0120309	1.47777	B_cell
HSH2D	3.40324	0.000665927	0.01227	2.00252	B_cell
RGS19	3.39226	0.000693186	0.0126557	1.43976	B_cell
RPS10	3.38666	0.000707478	0.012858	1.31098	B_cell
ZNF107	3.38075	0.000722877	0.0131259	2.14129	B_cell
NCF1	3.37587	0.000735826	0.0133127	1.69693	B_cell
KIAA0226	3.37031	0.00075084	0.0134747	1.59483	B_cell
GRK6	3.36262	0.000772071	0.0138186	1.34803	B_cell
SASH3	3.35156	0.000803568	0.0143182	1.29743	B_cell
CEPT1	3.34269	0.000829693	0.0147052	1.75125	B_cell
GRAP	3.34161	0.000832933	0.0147496	3.47535	B_cell
KDM6B	3.33245	0.000860835	0.0152167	1.03234	B_cell
VAV3	3.32541	0.000882888	0.0155516	1.92547	B_cell
PDE7A	3.31355	0.000921196	0.0160707	1.07705	B_cell
ARHGEF18	3.3117	0.000927316	0.0161634	2.14186	B_cell
WDR74	3.3113	0.000928649	0.0161726	1.68163	B_cell
RP11-473I1.10	3.30018	0.000966213	0.0167393	1.16633	B_cell
GPR18	3.29887	0.000970747	0.0167888	3.33536	B_cell
VHL	3.29261	0.000992632	0.0171082	1.12923	B_cell
CBFA2T3	3.26953	0.00107725	0.0183453	2.99565	B_cell
NIPA2	3.26516	0.00109402	0.0185992	1.27622	B_cell
PEG10	3.26201	0.00110626	0.0187596	3.80475	B_cell
DOCK11	3.25028	0.00115292	0.0194401	1.1418	B_cell
ARHGAP15	3.2476	0.00116383	0.0195864	1.35762	B_cell
PIK3C2B	3.23781	0.00120452	0.0201863	2.41324	B_cell
AFF3	3.23361	0.00122236	0.0203828	1.07822	B_cell
THEMIS2	3.22432	0.00126273	0.0209687	1.11757	B_cell
PRKD2	3.21544	0.00130244	0.0215564	1.33141	B_cell
TMEM2	3.214	0.001309	0.0216294	1.073	B_cell
ZBTB21	3.184	0.00145253	0.0237459	1.10794	B_cell
ARHGAP17	3.183	0.00145759	0.0237705	1.68022	B_cell
SNN	3.15949	0.00158044	0.0256426	1.61692	B_cell
PHF6	3.14672	0.00165115	0.0266878	1.62302	B_cell
ANKRD44	3.1438	0.00166769	0.0269117	1.30286	B_cell
RHOBTB2	3.13504	0.00171831	0.0276394	2.63442	B_cell
C1GALT1	3.11325	0.00185042	0.0295463	1.4789	B_cell
DENND4A	3.10491	0.00190337	0.0302514	1.33469	B_cell
HDAC9	3.10004	0.00193495	0.0307045	2.05424	B_cell
P2RY10	3.09779	0.00194973	0.0308951	1.74885	B_cell
MICAL1	3.06733	0.00215982	0.0337905	1.17014	B_cell
EIF1B	3.06438	0.0021812	0.0340983	1.47175	B_cell
TRAF3IP3	3.05097	0.00228103	0.0354925	1.17856	B_cell
ACAP1	3.03413	0.00241232	0.0371312	1.09389	B_cell
OTUD1	3.03247	0.00242558	0.0372779	1.24975	B_cell
QSOX2	3.02783	0.00246316	0.0378038	2.40337	B_cell
KLF12	3.00861	0.00262447	0.0399358	1.36412	B_cell
CD1C	2.98756	0.00281211	0.0423722	2.47099	B_cell
ITPR3	2.98503	0.00283549	0.0426602	1.49528	B_cell
BMP2K	2.98445	0.0028409	0.0427096	1.0623	B_cell
GSAP	2.96462	0.00303062	0.0450205	1.58824	B_cell
FAM117B	2.96158	0.00306065	0.0453657	1.50903	B_cell
TFEB	2.95955	0.00308087	0.045564	1.76213	B_cell
IGHG3	2.95848	0.00309164	0.0456896	2.0212	B_cell
SPOPL	2.94922	0.00318581	0.0468279	1.08852	B_cell
CDK14	2.94859	0.00319224	0.0468381	1.86526	B_cell
TMEM55B	2.94854	0.00319276	0.0468381	1.45219	B_cell
BRI3BP	2.94115	0.00327	0.0477263	1.85046	B_cell
CEP120	2.93548	0.00333029	0.0485001	1.17226	B_cell
TMC6	2.93335	0.00335322	0.0486923	1.05174	B_cell
TMEM156	2.92837	0.00340745	0.0493009	2.17747	B_cell
SLC14A1	35.3888	2.53528e-274	2.53655e-270	5.8983	Basal
KRT5	35.0671	2.14246e-269	1.42902e-265	7.99674	Basal
DST	33.5716	4.36352e-247	2.18285e-243	3.89431	Basal
LAMB3	33.4391	3.70871e-245	1.48422e-241	6.00736	Basal
KRT19	32.4007	2.68698e-230	8.96108e-227	4.82614	Basal
PERP	32.3144	4.38933e-229	1.25472e-225	3.71043	Basal
KRT15	31.9417	7.05209e-224	1.7639e-220	7.31706	Basal
CTSB	29.3932	6.7111e-190	1.34289e-186	2.68889	Basal
DSP	28.8562	4.23237e-183	7.69906e-180	3.10574	Basal
TACSTD2	28.5709	1.5473e-179	2.58012e-176	3.33861	Basal
EGFR	27.1994	6.59549e-163	1.0152e-159	3.89691	Basal
EGR1	26.7065	3.96041e-157	5.28319e-154	2.61755	Basal
MIR205HG	26.4518	3.47735e-154	4.09305e-151	7.29426	Basal
TP63	25.8044	7.91294e-147	8.79655e-144	7.508	Basal
RPS6	25.2462	1.24814e-140	1.24876e-137	1.41136	Basal
COL17A1	25.1285	2.43048e-139	2.3159e-136	7.80551	Basal
ID1	24.9877	8.31144e-138	7.23095e-135	3.54609	Basal
ITGA6	24.7368	4.29962e-135	3.58481e-132	3.03583	Basal
NTN4	24.703	9.93492e-135	7.95191e-132	4.51006	Basal
MPZL2	24.5294	7.16859e-133	5.51705e-130	3.67994	Basal
ITGA2	24.0968	2.70224e-128	2.00266e-125	4.6544	Basal
ATF3	22.9878	6.16808e-117	4.11411e-114	2.38394	Basal
LIMA1	22.9342	2.11674e-116	1.36632e-113	2.76396	Basal
FAT1	22.7276	2.39282e-114	1.49626e-111	3.096	Basal
RPLP0	22.679	7.22831e-114	4.38298e-111	1.65526	Basal
ELF3	21.7144	1.49853e-104	8.56733e-102	3.3258	Basal
SDC1	21.4333	6.53274e-102	3.63112e-99	4.40612	Basal
TRIM29	21.3678	2.66511e-101	1.44132e-98	5.89672	Basal
APP	21.27	2.15302e-100	1.13374e-97	2.17801	Basal
THSD4	21.1721	1.72596e-99	8.85552e-97	3.94725	Basal
FOS	20.9338	2.63692e-97	1.31912e-94	1.53079	Basal
PDLIM1	20.8533	1.42189e-96	6.93954e-94	3.34064	Basal
RPL8	20.4937	2.4518e-93	1.16811e-90	1.31916	Basal
PCDH7	20.4865	2.84144e-93	1.32226e-90	5.02577	Basal
DHRS3	20.1256	4.40661e-90	2.004e-87	2.90993	Basal
FHL2	20.0751	1.21919e-89	5.42132e-87	4.17553	Basal
DSC3	20.0116	4.36723e-89	1.89975e-86	5.4993	Basal
SYNE2	19.7373	1.03168e-86	4.21305e-84	1.92724	Basal
RPL10A	19.7349	1.08231e-86	4.3314e-84	1.54488	Basal
FLRT3	19.7128	1.67526e-86	6.57294e-84	5.48538	Basal
RPLP1	19.6354	7.70848e-86	2.91032e-83	1.4144	Basal
PTPRF	19.432	4.13979e-84	1.50613e-81	2.13092	Basal
ITGB8	19.2832	7.43011e-83	2.65494e-80	3.70631	Basal
GNB2L1	19.2632	1.094e-82	3.84052e-80	1.22029	Basal
ASPH	19.195	4.07617e-82	1.40628e-79	2.70817	Basal
RPL3	19.1925	4.27503e-82	1.44989e-79	1.24089	Basal
DDR1	19.1081	2.16072e-81	7.20599e-79	3.33678	Basal
ANXA2	19.0739	4.1635e-81	1.36577e-78	1.88088	Basal
TSC22D1	19.0599	5.44164e-81	1.75625e-78	1.91901	Basal
MYOF	19.0081	1.46157e-80	4.64222e-78	2.4944	Basal
GJA1	18.9969	1.80782e-80	5.65226e-78	3.54675	Basal
RPS5	18.7409	2.29886e-78	7.07696e-76	1.31141	Basal
MEIS2	18.6853	6.51634e-78	1.97564e-75	4.06424	Basal
PBX1	18.6572	1.10416e-77	3.29765e-75	2.91396	Basal
TNS1	18.6321	1.76485e-77	5.13596e-75	3.40156	Basal
CYR61	18.6319	1.77102e-77	5.13596e-75	2.76545	Basal
TIMP3	18.5124	1.64127e-76	4.69168e-74	2.50877	Basal
MAOA	18.4158	9.82113e-76	2.7679e-73	2.89742	Basal
KIAA1217	18.2771	1.26038e-74	3.5028e-72	3.04876	Basal
FGFR2	17.9676	3.49256e-72	9.57345e-70	4.7055	Basal
COL7A1	17.8964	1.25786e-71	3.38706e-69	4.94451	Basal
KLF5	17.8959	1.26951e-71	3.38706e-69	3.22027	Basal
EHF	17.8214	4.824e-71	1.27011e-68	2.25611	Basal
ETS2	17.7241	2.73267e-70	7.10138e-68	1.94181	Basal
JUN	17.3025	4.50793e-67	1.14182e-64	1.46982	Basal
GSTP1	17.2958	5.05909e-67	1.2654e-64	1.86948	Basal
RPS4X	17.2049	2.44054e-66	6.02904e-64	1.15941	Basal
PALLD	17.0925	1.68843e-65	4.07055e-63	2.6645	Basal
PRDX5	17.0824	2.00661e-65	4.78003e-63	1.84472	Basal
AQP3	16.9921	9.39457e-65	2.21159e-62	2.70987	Basal
RPL13	16.8954	4.86302e-64	1.1315e-61	1.22086	Basal
DSG2	16.8516	1.02151e-63	2.34948e-61	2.30242	Basal
ATP1B1	16.8397	1.24803e-63	2.83784e-61	2.42827	Basal
DKK3	16.7944	2.68159e-63	5.96206e-61	3.41071	Basal
IRF6	16.7436	6.30571e-63	1.38656e-60	3.05912	Basal
RPS19	16.6856	1.66749e-62	3.58779e-60	1.25276	Basal
YBX3	16.6154	5.39504e-62	1.14845e-59	1.87339	Basal
ARHGAP5	16.5633	1.2842e-61	2.70493e-59	1.9101	Basal
ZFP36L1	16.4689	6.14244e-61	1.28031e-58	1.49791	Basal
CD81	16.4032	1.81418e-60	3.70425e-58	1.45592	Basal
CLDN4	16.3939	2.1129e-60	4.22791e-58	2.2183	Basal
CD59	16.2557	2.03589e-59	4.03349e-57	1.69318	Basal
YAP1	16.2471	2.34018e-59	4.59088e-57	2.64575	Basal
BTG2	16.2246	3.38142e-59	6.56915e-57	1.39814	Basal
PIK3R1	16.1896	5.9739e-59	1.1494e-56	1.54177	Basal
WLS	16.1712	8.04854e-59	1.53382e-56	2.31884	Basal
CCND1	16.1149	2.00565e-58	3.78613e-56	2.31102	Basal
ALDH3A2	16.1121	2.09828e-58	3.92397e-56	2.04493	Basal
HSP90AB1	16.09	3.0005e-58	5.55926e-56	1.11777	Basal
ACTG1	15.9966	1.34919e-57	2.47682e-55	1.06301	Basal
FRMD6	15.9352	3.61017e-57	6.56063e-55	3.5887	Basal
COLCA1	15.9347	3.63933e-57	6.56063e-55	4.39852	Basal
PTPN13	15.8792	8.82874e-57	1.57735e-54	2.76994	Basal
RPS14	15.855	1.29779e-56	2.29813e-54	1.0577	Basal
CXADR	15.8526	1.34817e-56	2.36639e-54	2.58696	Basal
IER3	15.7559	6.26091e-56	1.08001e-53	1.7722	Basal
RPL5	15.6794	2.0909e-55	3.57598e-53	1.16099	Basal
RPS3	15.6186	5.43686e-55	9.15916e-53	1.09367	Basal
FBXO32	15.6185	5.44698e-55	9.15916e-53	3.02451	Basal
ERRFI1	15.6082	6.40323e-55	1.06774e-52	2.27706	Basal
PABPC1	15.5432	1.77044e-54	2.92781e-52	1.02209	Basal
NFIB	15.5089	3.02009e-54	4.95344e-52	1.97011	Basal
RPL31	15.4317	1.00262e-53	1.6311e-51	1.06989	Basal
F3	15.3162	5.96356e-53	9.54647e-51	3.15649	Basal
CYP4B1	15.2763	1.10002e-52	1.74694e-50	5.07003	Basal
CLSTN1	15.1754	5.14855e-52	8.04864e-50	1.75203	Basal
LAMA5	15.1061	1.47574e-51	2.28911e-49	3.20359	Basal
SCUBE2	15.0045	6.86161e-51	1.05616e-48	2.98404	Basal
PTPN14	14.9897	8.57436e-51	1.2998e-48	3.33835	Basal
C17orf76-AS1	14.9365	1.90596e-50	2.86754e-48	1.48854	Basal
SFRP1	14.86	5.99329e-50	8.94969e-48	4.65274	Basal
RPL15	14.845	7.49784e-50	1.11135e-47	1.10114	Basal
TBX3	14.8444	7.56278e-50	1.11273e-47	1.7678	Basal
RPS18	14.8126	1.21474e-49	1.77423e-47	1.15927	Basal
CLDN1	14.7856	1.81489e-49	2.63159e-47	4.15378	Basal
ENAH	14.7557	2.8257e-49	4.06779e-47	2.32856	Basal
RPS8	14.7482	3.15842e-49	4.51428e-47	1.1291	Basal
S100A6	14.7258	4.40447e-49	6.25059e-47	1.52673	Basal
RPL4	14.6608	1.14974e-48	1.60883e-46	1.10812	Basal
MCC	14.6291	1.8332e-48	2.54739e-46	3.30648	Basal
KANK1	14.5817	3.67475e-48	5.07116e-46	3.14608	Basal
CDH1	14.565	4.68752e-48	6.42447e-46	1.67877	Basal
LDHB	14.4933	1.33572e-47	1.80593e-45	1.44938	Basal
RND3	14.4838	1.53434e-47	2.06055e-45	3.1759	Basal
ZNF704	14.4646	2.02752e-47	2.70471e-45	2.24916	Basal
GLTSCR2	14.4504	2.49267e-47	3.3032e-45	1.2151	Basal
GPC1	14.3306	1.40905e-46	1.84281e-44	3.41152	Basal
RPS24	14.2515	4.38572e-46	5.69859e-44	1.15812	Basal
KRT14	14.2317	5.8234e-46	7.51782e-44	6.98673	Basal
PLXNB1	14.1742	1.32336e-45	1.69746e-43	3.20147	Basal
KRT23	14.1463	1.96931e-45	2.50992e-43	4.13019	Basal
RPL34	14.1291	2.51189e-45	3.1812e-43	1.05833	Basal
JAG1	14.0878	4.51244e-45	5.67886e-43	2.40868	Basal
GAS5	13.9479	3.24105e-44	4.05334e-42	1.42999	Basal
ITGB4	13.9416	3.53745e-44	4.39654e-42	3.82431	Basal
CLU	13.8195	1.94295e-43	2.3999e-41	1.95775	Basal
MARCKS	13.5676	6.23003e-42	7.55533e-40	1.58688	Basal
SERPINF1	13.5009	1.54411e-41	1.8613e-39	2.75558	Basal
SDC4	13.4814	2.01359e-41	2.41269e-39	2.27105	Basal
SEMA3C	13.4695	2.36489e-41	2.81676e-39	2.14706	Basal
ATP2A2	13.4332	3.86173e-41	4.54548e-39	1.47762	Basal
TOB1	13.3735	8.63578e-41	1.01054e-38	1.4112	Basal
KRT7	13.285	2.82904e-40	3.29122e-38	3.75546	Basal
NUCKS1	13.2831	2.9008e-40	3.3552e-38	1.18518	Basal
ATP1A1	13.2739	3.28123e-40	3.77341e-38	1.15965	Basal
RPL12	13.2608	3.90945e-40	4.47018e-38	1.16204	Basal
COL4A5	13.2467	4.71389e-40	5.35937e-38	3.82353	Basal
CIRBP	13.2131	7.37055e-40	8.23937e-38	1.13105	Basal
CD9	13.1872	1.04015e-39	1.1563e-37	1.32759	Basal
KRT8	13.0924	3.64156e-39	3.98184e-37	2.33262	Basal
ID4	13.0769	4.46541e-39	4.85613e-37	3.1371	Basal
SLC40A1	13.0707	4.84016e-39	5.23522e-37	2.00984	Basal
FXYD3	12.9769	1.65418e-38	1.77958e-36	1.55502	Basal
DLG5	12.9392	2.70499e-38	2.89448e-36	2.4595	Basal
SLC25A6	12.9044	4.24977e-38	4.5233e-36	1.19368	Basal
NFIX	12.8898	5.13624e-38	5.43789e-36	1.99814	Basal
PLS3	12.8402	9.76756e-38	1.02329e-35	2.91241	Basal
LAMA3	12.8299	1.11558e-37	1.16264e-35	3.81061	Basal
PPFIBP1	12.8144	1.36181e-37	1.41191e-35	2.45015	Basal
TNS4	12.7742	2.28406e-37	2.35587e-35	6.59534	Basal
RPL35A	12.7472	3.23212e-37	3.29973e-35	1.00024	Basal
KRT13	12.7235	4.38027e-37	4.4492e-35	5.61916	Basal
KRT18	12.7104	5.18012e-37	5.23506e-35	1.73389	Basal
CROT	12.6738	8.26483e-37	8.26896e-35	2.66239	Basal
SFN	12.6507	1.10943e-36	1.09899e-34	2.62644	Basal
SPINT2	12.6489	1.13446e-36	1.11826e-34	1.41305	Basal
RPS21	12.5789	2.75844e-36	2.69251e-34	1.02365	Basal
RASSF6	12.5184	5.9208e-36	5.64168e-34	3.64358	Basal
RBFOX2	12.4561	1.29572e-35	1.22879e-33	2.03361	Basal
RHOB	12.4411	1.5625e-35	1.47479e-33	1.2246	Basal
SPATS2L	12.4187	2.06964e-35	1.9443e-33	2.00926	Basal
MTUS1	12.2951	9.62373e-35	8.91531e-33	1.85932	Basal
GOLGB1	12.273	1.26467e-34	1.16083e-32	1.121	Basal
LPAR6	12.2446	1.79578e-34	1.64081e-32	1.81583	Basal
LTBP2	12.1509	5.67578e-34	5.13902e-32	3.58835	Basal
PRSS23	12.139	6.56074e-34	5.88701e-32	2.06347	Basal
NFIA	12.0638	1.63959e-33	1.45169e-31	1.70753	Basal
GATA2	12.0026	3.44382e-33	2.99613e-31	2.10541	Basal
PYGB	11.9877	4.12108e-33	3.56982e-31	1.75367	Basal
ALDH2	11.9502	6.47817e-33	5.58742e-31	1.5627	Basal
TRIP6	11.8968	1.23002e-32	1.05634e-30	3.10338	Basal
METTL7A	11.895	1.25704e-32	1.07493e-30	1.63416	Basal
MXRA5	11.773	5.37603e-32	4.539e-30	3.16649	Basal
SLC1A5	11.7473	7.29344e-32	6.10635e-30	2.04023	Basal
BTF3	11.7395	7.99922e-32	6.66935e-30	1.14404	Basal
ITGA3	11.7049	1.20263e-31	9.94407e-30	3.26233	Basal
RIPK4	11.6731	1.74993e-31	1.43509e-29	3.69121	Basal
CTNNB1	11.6202	3.25479e-31	2.6475e-29	1.1239	Basal
FAM210B	11.5993	4.15599e-31	3.36686e-29	1.71258	Basal
SERPINB5	11.5629	6.35589e-31	5.08726e-29	4.21439	Basal
CTNND1	11.5206	1.03838e-30	8.2781e-29	1.40143	Basal
SYPL1	11.4803	1.65704e-30	1.31577e-28	1.52579	Basal
RBBP8	11.4758	1.74565e-30	1.38065e-28	2.87981	Basal
PKM	11.4257	3.11164e-30	2.45133e-28	1.13206	Basal
LINC00657	11.4202	3.31442e-30	2.60085e-28	1.0852	Basal
LAMB1	11.4049	3.9536e-30	3.07877e-28	2.4103	Basal
ANTXR1	11.4047	3.9634e-30	3.07877e-28	2.29378	Basal
LGALS8	11.4045	3.96963e-30	3.07877e-28	1.58973	Basal
RTN4	11.3805	5.23264e-30	4.04267e-28	1.08618	Basal
KRT17	11.3722	5.75009e-30	4.4084e-28	5.1772	Basal
MAST4	11.3196	1.04945e-29	7.98464e-28	2.69533	Basal
ID3	11.3027	1.2719e-29	9.56797e-28	1.90997	Basal
SPTBN1	11.2708	1.82987e-29	1.36626e-27	1.1103	Basal
TMEM123	11.1454	7.53656e-29	5.56482e-27	1.02029	Basal
MYC	11.1008	1.24316e-28	9.11192e-27	2.46832	Basal
CRIM1	11.0949	1.32817e-28	9.69949e-27	1.93178	Basal
CTDSPL	11.0883	1.42964e-28	1.04025e-26	2.59247	Basal
ITGAV	11.0542	2.09226e-28	1.51689e-26	1.67487	Basal
HES1	11.0486	2.22634e-28	1.60827e-26	1.88555	Basal
SOX9	11.0126	3.3243e-28	2.3842e-26	2.5593	Basal
ROBO1	10.9715	5.24017e-28	3.73152e-26	2.39835	Basal
SLC38A2	10.9687	5.40553e-28	3.83563e-26	1.03944	Basal
EIF3L	10.9627	5.77323e-28	4.08206e-26	1.12634	Basal
NDFIP2	10.9534	6.39671e-28	4.50698e-26	2.06527	Basal
KLF10	10.9485	6.7574e-28	4.7444e-26	1.38416	Basal
JUP	10.9092	1.04138e-27	7.26062e-26	2.59983	Basal
PPL	10.8092	3.11319e-27	2.16302e-25	2.46965	Basal
AKAP9	10.7967	3.56964e-27	2.47157e-25	1.05282	Basal
TM7SF3	10.76	5.31655e-27	3.65582e-25	2.04527	Basal
COL4A6	10.6208	2.38543e-26	1.6291e-24	5.1345	Basal
PKP1	10.5477	5.20797e-26	3.54461e-24	2.04403	Basal
GADD45A	10.5451	5.35001e-26	3.62894e-24	1.85107	Basal
MECOM	10.541	5.58777e-26	3.77741e-24	3.08367	Basal
SORL1	10.5291	6.34681e-26	4.26173e-24	1.03161	Basal
CHD9	10.4176	2.06176e-25	1.36608e-23	1.1986	Basal
ITGB5	10.3905	2.73918e-25	1.80299e-23	2.08866	Basal
SCPEP1	10.3612	3.72391e-25	2.42721e-23	1.7213	Basal
PTPRS	10.3107	6.30348e-25	4.0688e-23	2.25039	Basal
NFAT5	10.301	6.97467e-25	4.48756e-23	1.48072	Basal
PDGFA	10.2292	1.46762e-24	9.38245e-23	2.74926	Basal
TMEM245	10.2236	1.55404e-24	9.9033e-23	1.40703	Basal
BCL11A	10.2173	1.65952e-24	1.05419e-22	3.94782	Basal
ATP5A1	10.156	3.11644e-24	1.95486e-22	1.02424	Basal
TNC	10.1466	3.42936e-24	2.14442e-22	4.01262	Basal
PROM2	10.1204	4.48661e-24	2.78811e-22	3.70405	Basal
EFNA1	10.1168	4.65346e-24	2.88284e-22	1.5487	Basal
DAB2IP	10.1151	4.73388e-24	2.92361e-22	2.78945	Basal
BLCAP	10.0901	6.10836e-24	3.76087e-22	2.03764	Basal
DOCK1	10.019	1.25821e-23	7.65252e-22	1.95081	Basal
SOWAHC	9.99485	1.60529e-23	9.70447e-22	3.53687	Basal
TNFSF10	9.98987	1.688e-23	1.01738e-21	1.31541	Basal
EPCAM	9.97311	1.99871e-23	1.20102e-21	1.5414	Basal
ATP9A	9.91298	3.65573e-23	2.17712e-21	1.98989	Basal
DUSP6	9.88204	4.98084e-23	2.94329e-21	1.22341	Basal
RSL1D1	9.88193	4.98638e-23	2.94329e-21	1.18303	Basal
AMOTL1	9.83831	7.6993e-23	4.51798e-21	1.71289	Basal
FOXQ1	9.82931	8.41894e-23	4.92582e-21	3.6037	Basal
SMAD5	9.81314	9.88487e-23	5.76666e-21	1.70132	Basal
PDGFC	9.80352	1.08727e-22	6.3245e-21	2.70705	Basal
ITPRIPL2	9.77093	1.50065e-22	8.70377e-21	1.90632	Basal
USP31	9.7543	1.76817e-22	1.02257e-20	3.69799	Basal
FERMT1	9.74834	1.87516e-22	1.08133e-20	5.04518	Basal
GPX2	9.73209	2.20014e-22	1.26508e-20	5.4051	Basal
KITLG	9.70596	2.84374e-22	1.62118e-20	3.25651	Basal
GNG12	9.69762	3.08615e-22	1.75437e-20	1.80708	Basal
PLK2	9.69142	3.2794e-22	1.85895e-20	1.49077	Basal
BAG1	9.68297	3.56215e-22	2.00785e-20	1.54215	Basal
COMT	9.67268	3.93934e-22	2.21422e-20	1.55794	Basal
GCLC	9.61351	7.01136e-22	3.91892e-20	1.85693	Basal
PVRL1	9.55115	1.28262e-21	7.12924e-20	3.53661	Basal
NCKAP1	9.51619	1.79643e-21	9.90263e-20	1.47022	Basal
ACTN4	9.50667	1.96868e-21	1.07927e-19	1.1705	Basal
CFH	9.50517	1.99722e-21	1.09192e-19	1.82338	Basal
LGR4	9.48903	2.33188e-21	1.27141e-19	2.12982	Basal
AJUBA	9.46707	2.87815e-21	1.55654e-19	5.1123	Basal
ANKH	9.45442	3.24805e-21	1.75185e-19	1.37465	Basal
OXR1	9.43068	4.07444e-21	2.17412e-19	1.73379	Basal
CSRP1	9.42708	4.21682e-21	2.24411e-19	1.53887	Basal
HSPB1	9.40489	5.20833e-21	2.76442e-19	1.5063	Basal
MPPED2	9.36982	7.26584e-21	3.82604e-19	3.00651	Basal
USP22	9.34901	8.84719e-21	4.64651e-19	1.23392	Basal
PARD3	9.33917	9.70917e-21	5.05939e-19	2.62242	Basal
MDK	9.29791	1.4324e-20	7.42546e-19	1.91269	Basal
ANXA4	9.29379	1.48892e-20	7.69854e-19	1.69442	Basal
EPS8L2	9.28486	1.61918e-20	8.35045e-19	2.26229	Basal
CERS6	9.24939	2.25776e-20	1.15841e-18	1.67761	Basal
SEMA5A	9.20838	3.31094e-20	1.6901e-18	3.29071	Basal
TMEM237	9.17053	4.7071e-20	2.39667e-18	3.39073	Basal
GATA3	9.14574	5.92228e-20	2.98501e-18	1.67863	Basal
FEM1B	9.12802	6.97663e-20	3.49881e-18	1.61105	Basal
LAMC2	9.12372	7.25871e-20	3.63117e-18	4.16676	Basal
SH3PXD2A	9.12322	7.29225e-20	3.63885e-18	2.55793	Basal
PTPRK	9.11913	7.57261e-20	3.76935e-18	1.93093	Basal
RHOC	9.10708	8.46295e-20	4.19167e-18	1.20737	Basal
ITGB6	9.10482	8.64069e-20	4.26914e-18	3.47719	Basal
NSG1	9.09746	9.24698e-20	4.55744e-18	4.09016	Basal
FAT2	9.09517	9.44411e-20	4.64316e-18	7.47974	Basal
C1orf21	9.09253	9.67605e-20	4.74553e-18	1.41493	Basal
JAG2	9.07969	1.08887e-19	5.3272e-18	3.39512	Basal
PGAP1	9.01434	1.98061e-19	9.57295e-18	3.17997	Basal
RYK	8.9887	2.50179e-19	1.19477e-17	1.7268	Basal
EPHA2	8.97088	2.94158e-19	1.39654e-17	3.48893	Basal
RGS12	8.97074	2.94523e-19	1.39654e-17	2.38183	Basal
PTK2	8.96754	3.03216e-19	1.43436e-17	1.72709	Basal
TJP2	8.95787	3.30997e-19	1.55841e-17	1.86942	Basal
IMPDH2	8.88921	6.15448e-19	2.87066e-17	1.73944	Basal
CKB	8.84692	8.9967e-19	4.1576e-17	1.22047	Basal
TFCP2L1	8.83892	9.66445e-19	4.44565e-17	3.88572	Basal
CTSH	8.81892	1.1557e-18	5.30405e-17	1.07331	Basal
DDB1	8.815	1.1969e-18	5.48052e-17	1.15897	Basal
ATP5G3	8.79925	1.37737e-18	6.29252e-17	1.10247	Basal
PGRMC1	8.77433	1.71918e-18	7.83619e-17	1.12078	Basal
ZKSCAN1	8.76197	1.91863e-18	8.7254e-17	1.05072	Basal
GPR126	8.75611	2.02105e-18	9.17033e-17	2.71041	Basal
NOTCH1	8.73174	2.50786e-18	1.13023e-16	1.92857	Basal
NCOR2	8.71988	2.78503e-18	1.24952e-16	1.37774	Basal
IGF1R	8.65466	4.94391e-18	2.20329e-16	1.15819	Basal
POLR1D	8.63634	5.80404e-18	2.55812e-16	1.40501	Basal
OBSL1	8.61843	6.78788e-18	2.98517e-16	2.11515	Basal
UNC5B	8.59921	8.02666e-18	3.51452e-16	2.74065	Basal
SVIL	8.59788	8.12014e-18	3.54769e-16	1.79015	Basal
SOX4	8.58566	9.03137e-18	3.93721e-16	1.53939	Basal
GRHL2	8.55435	1.18532e-17	5.13383e-16	1.51193	Basal
CAPN1	8.53109	1.44973e-17	6.23851e-16	1.75752	Basal
CHCHD10	8.50632	1.79537e-17	7.69279e-16	1.89627	Basal
DMKN	8.49144	2.04099e-17	8.70795e-16	3.55307	Basal
MAP1B	8.48937	2.07766e-17	8.84553e-16	2.20941	Basal
UQCRH	8.47484	2.35404e-17	1.00009e-15	1.05089	Basal
CDH3	8.46134	2.64316e-17	1.12054e-15	3.55812	Basal
TMEM30B	8.4047	4.28962e-17	1.79197e-15	1.88365	Basal
CDCA7L	8.39574	4.62972e-17	1.926e-15	3.25335	Basal
KCTD1	8.38619	5.02164e-17	2.08039e-15	3.32086	Basal
KDSR	8.38081	5.25634e-17	2.17313e-15	1.61939	Basal
EFEMP1	8.36445	6.03979e-17	2.48675e-15	2.13133	Basal
MMP14	8.33215	7.93867e-17	3.25518e-15	1.93287	Basal
METAP1	8.32766	8.24581e-17	3.37421e-15	1.67413	Basal
IFITM3	8.30357	1.01032e-16	4.1174e-15	1.09208	Basal
ALDH7A1	8.30124	1.03035e-16	4.19049e-15	1.57864	Basal
WFDC2	8.27927	1.23931e-16	5.01996e-15	1.95028	Basal
TRIM2	8.25185	1.55964e-16	6.29203e-15	1.64619	Basal
PKP2	8.22839	1.89742e-16	7.62396e-15	3.0107	Basal
BAG3	8.2279	1.90528e-16	7.64023e-15	1.48753	Basal
ANKRD17	8.22739	1.9133e-16	7.65702e-15	1.02261	Basal
NPTN	8.20547	2.29697e-16	9.13765e-15	1.22951	Basal
WDR6	8.20348	2.33527e-16	9.27156e-15	1.38363	Basal
NF1	8.18286	2.77177e-16	1.09611e-14	1.39351	Basal
PLXNB2	8.16392	3.24321e-16	1.27498e-14	1.36067	Basal
NUAK1	8.13816	4.01342e-16	1.57159e-14	2.44407	Basal
IGFBP2	8.13513	4.1149e-16	1.60819e-14	2.28211	Basal
SLC7A2	8.13113	4.25307e-16	1.65895e-14	1.95529	Basal
CAV2	8.09359	5.79298e-16	2.23779e-14	2.36471	Basal
IRX3	8.07395	6.80615e-16	2.61906e-14	3.21577	Basal
MBNL2	8.07167	6.93455e-16	2.66335e-14	1.37088	Basal
TSPAN3	8.06918	7.07699e-16	2.71285e-14	1.13943	Basal
UQCRC2	8.05817	7.74456e-16	2.96307e-14	1.10834	Basal
DDX1	8.05153	8.1765e-16	3.12236e-14	1.24673	Basal
ARHGAP23	8.03794	9.13635e-16	3.46904e-14	3.52836	Basal
S100A2	8.03693	9.21137e-16	3.4909e-14	5.48187	Basal
IGSF3	8.02755	9.94401e-16	3.76143e-14	3.44713	Basal
PKP4	8.01816	1.07343e-15	4.04507e-14	1.52907	Basal
GAS6	8.01479	1.10321e-15	4.14947e-14	2.01156	Basal
MET	7.98825	1.36862e-15	5.11891e-14	2.59278	Basal
HN1L	7.98494	1.40596e-15	5.24874e-14	1.35116	Basal
INADL	7.98366	1.42053e-15	5.29325e-14	1.26735	Basal
ST5	7.9684	1.60747e-15	5.9787e-14	2.68105	Basal
ANK3	7.93525	2.10078e-15	7.77019e-14	1.76911	Basal
ATP8B1	7.92608	2.26175e-15	8.33474e-14	1.08093	Basal
PTGFRN	7.92217	2.33394e-15	8.56922e-14	2.02657	Basal
RIN2	7.90506	2.67806e-15	9.77882e-14	2.06839	Basal
RBMS3	7.87779	3.33222e-15	1.21232e-13	2.83997	Basal
TRIB2	7.85665	3.94547e-15	1.42507e-13	1.49702	Basal
NUPR1	7.85081	4.13355e-15	1.49031e-13	1.17775	Basal
SPRED1	7.84954	4.17555e-15	1.50275e-13	1.64989	Basal
LGALS3BP	7.83497	4.68958e-15	1.67569e-13	1.48814	Basal
TM4SF1	7.80573	5.91594e-15	2.0989e-13	1.40304	Basal
EPS8	7.79951	6.21468e-15	2.20099e-13	1.74124	Basal
CBX5	7.77536	7.52304e-15	2.65028e-13	1.23838	Basal
WEE1	7.73045	1.07165e-14	3.74888e-13	1.99733	Basal
DUT	7.72576	1.1119e-14	3.88291e-13	1.1214	Basal
XPC	7.6884	1.48985e-14	5.13999e-13	1.52913	Basal
TLE2	7.68663	1.51066e-14	5.20279e-13	2.8017	Basal
GPR56	7.64939	2.01932e-14	6.90713e-13	1.79917	Basal
SUN1	7.64475	2.09345e-14	7.14847e-13	1.31298	Basal
CA12	7.64225	2.13464e-14	7.27669e-13	4.76531	Basal
LIMK2	7.63018	2.34427e-14	7.92378e-13	1.46977	Basal
LGALS3	7.62737	2.39597e-14	8.07128e-13	1.02181	Basal
ROCK2	7.62396	2.46007e-14	8.27328e-13	1.09513	Basal
LAMC1	7.61374	2.66281e-14	8.94009e-13	1.5198	Basal
CTTN	7.59417	3.09763e-14	1.03109e-12	1.31264	Basal
CCDC6	7.58487	3.32822e-14	1.10261e-12	1.21528	Basal
AGR2	7.53238	4.98246e-14	1.64249e-12	1.60167	Basal
IGFBP4	7.53096	5.03691e-14	1.65771e-12	1.12691	Basal
PRRG4	7.51704	5.6031e-14	1.838e-12	2.31151	Basal
RNF152	7.50669	6.06433e-14	1.9828e-12	2.93358	Basal
AHCY	7.49956	6.40299e-14	2.07993e-12	1.3818	Basal
PPFIBP2	7.49393	6.68402e-14	2.1677e-12	1.90233	Basal
NGFR	7.49228	6.76874e-14	2.19163e-12	6.2798	Basal
ZNF219	7.47746	7.57699e-14	2.44936e-12	3.25074	Basal
2023-09-10	7.46552	8.29687e-14	2.66914e-12	1.93376	Basal
ABLIM1	7.43491	1.04639e-13	3.3555e-12	1.04842	Basal
PHLDA3	7.43246	1.06593e-13	3.4127e-12	3.43629	Basal
KIAA1522	7.40174	1.34413e-13	4.26922e-12	1.72624	Basal
FGFR3	7.39338	1.4314e-13	4.5392e-12	3.61361	Basal
KIAA1671	7.33591	2.20217e-13	6.87448e-12	1.98898	Basal
CNN3	7.33012	2.29939e-13	7.15564e-12	1.10553	Basal
FAM134B	7.31235	2.62518e-13	8.14416e-12	1.92055	Basal
TMTC3	7.30765	2.7186e-13	8.42094e-12	1.83123	Basal
ESRP1	7.28721	3.1643e-13	9.77125e-12	1.89419	Basal
ERBB2	7.27813	3.38473e-13	1.04038e-11	1.4125	Basal
KIF13A	7.2683	3.64029e-13	1.11721e-11	1.26759	Basal
COL18A1	7.23308	4.72171e-13	1.44467e-11	1.63897	Basal
PER2	7.21284	5.47948e-13	1.67141e-11	1.83708	Basal
LRIG3	7.20687	5.72507e-13	1.74101e-11	3.42569	Basal
FBLN1	7.20197	5.93468e-13	1.79929e-11	1.27241	Basal
H6PD	7.15165	8.57392e-13	2.57991e-11	1.38281	Basal
FBL	7.14886	8.74982e-13	2.62889e-11	1.10733	Basal
GPRC5A	7.14472	9.01798e-13	2.70539e-11	2.31575	Basal
IPO5	7.13827	9.45095e-13	2.83104e-11	1.17391	Basal
SRI	7.10289	1.22171e-12	3.65418e-11	1.15371	Basal
NAB1	7.0564	1.70874e-12	5.0505e-11	1.47667	Basal
GLTP	7.05454	1.73167e-12	5.11073e-11	1.59509	Basal
MEGF6	7.04328	1.87768e-12	5.49304e-11	2.63996	Basal
DAG1	7.03702	1.96394e-12	5.73699e-11	1.71757	Basal
OBSCN	7.03496	1.9932e-12	5.81398e-11	2.83189	Basal
DLK2	7.02579	2.12851e-12	6.18165e-11	7.10801	Basal
BMP7	7.02373	2.16024e-12	6.26468e-11	3.4963	Basal
SLC2A1	7.0224	2.18095e-12	6.3156e-11	2.02425	Basal
FOXA1	7.00993	2.3843e-12	6.88453e-11	1.01372	Basal
DDB2	7.00895	2.40113e-12	6.92314e-11	2.28172	Basal
KLF3	7.00004	2.55887e-12	7.36735e-11	1.07145	Basal
BCAM	6.99877	2.5822e-12	7.42384e-11	1.78961	Basal
LAPTM4B	6.99853	2.58658e-12	7.42574e-11	1.97227	Basal
ZNF91	6.99444	2.66326e-12	7.63494e-11	1.25633	Basal
FZD6	6.98564	2.83554e-12	8.09404e-11	2.18734	Basal
TFAP2C	6.97179	3.1294e-12	8.90743e-11	2.63598	Basal
PAWR	6.95078	3.63284e-12	1.02819e-10	1.59186	Basal
C9orf3	6.91625	4.63746e-12	1.30698e-10	2.44572	Basal
FRAS1	6.90236	5.11438e-12	1.43936e-10	3.52139	Basal
GBAS	6.89734	5.29842e-12	1.48906e-10	1.26004	Basal
SLITRK6	6.89119	5.53265e-12	1.55054e-10	3.69555	Basal
CMYA5	6.85814	6.97631e-12	1.93346e-10	3.09853	Basal
ZNRF3	6.84851	7.4624e-12	2.06532e-10	2.73987	Basal
NYNRIN	6.84241	7.78726e-12	2.15225e-10	3.23381	Basal
FAM110C	6.83966	7.93831e-12	2.19097e-10	4.43546	Basal
EPHB4	6.817	9.29614e-12	2.55166e-10	2.57243	Basal
TFDP2	6.77914	1.20893e-11	3.30475e-10	1.35665	Basal
ERMP1	6.74439	1.53666e-11	4.1778e-10	1.71783	Basal
LUZP1	6.71808	1.84138e-11	4.98593e-10	1.16037	Basal
TNKS1BP1	6.7154	1.87555e-11	5.07158e-10	1.79806	Basal
DUOXA1	6.70206	2.05508e-11	5.5199e-10	3.59183	Basal
AUTS2	6.66673	2.61563e-11	6.9692e-10	1.50197	Basal
MDM2	6.66259	2.69038e-11	7.15883e-10	1.01426	Basal
IKZF2	6.63276	3.2947e-11	8.68603e-10	1.77797	Basal
UQCRC1	6.6281	3.40028e-11	8.93454e-10	1.09158	Basal
HSPB8	6.62472	3.47918e-11	9.11235e-10	3.45032	Basal
KCND3	6.61319	3.76122e-11	9.83818e-10	1.98613	Basal
VEZF1	6.60915	3.86543e-11	1.00844e-09	1.03571	Basal
LPHN2	6.59434	4.27156e-11	1.11005e-09	1.44653	Basal
CCNG1	6.58597	4.51919e-11	1.17136e-09	1.1459	Basal
IRS1	6.58498	4.54945e-11	1.17616e-09	2.5557	Basal
EMP2	6.56086	5.34966e-11	1.37239e-09	1.27132	Basal
HBEGF	6.55402	5.60079e-11	1.43314e-09	1.24324	Basal
SLC20A2	6.55168	5.6895e-11	1.45213e-09	2.08813	Basal
SIX1	6.52602	6.75407e-11	1.71945e-09	2.75413	Basal
TFAP2A	6.51997	7.03217e-11	1.78798e-09	3.13393	Basal
PLEKHA5	6.51902	7.07694e-11	1.79707e-09	1.47977	Basal
MAML2	6.50866	7.58219e-11	1.91807e-09	1.38608	Basal
SDC2	6.5081	7.61052e-11	1.92281e-09	1.64601	Basal
QARS	6.50791	7.62035e-11	1.92287e-09	1.01908	Basal
AGL	6.49069	8.54431e-11	2.15059e-09	1.31034	Basal
TNFRSF21	6.48064	9.13363e-11	2.28741e-09	2.01149	Basal
IP6K2	6.47968	9.19187e-11	2.29912e-09	1.04765	Basal
RP11-395B7.7	6.44443	1.16033e-10	2.88631e-09	1.54293	Basal
WIF1	6.44433	1.16116e-10	2.88631e-09	6.09417	Basal
PPP1R13L	6.43771	1.21291e-10	3.0112e-09	2.9474	Basal
CDC42EP4	6.43643	1.2232e-10	3.0293e-09	1.65949	Basal
MYO1B	6.43386	1.24406e-10	3.07708e-09	1.74396	Basal
CELSR1	6.41525	1.4059e-10	3.46027e-09	2.55737	Basal
ALDH1L1	6.40341	1.51946e-10	3.72147e-09	3.78471	Basal
PPAP2C	6.39303	1.62634e-10	3.97351e-09	2.79532	Basal
REV1	6.39269	1.62994e-10	3.97744e-09	1.1846	Basal
ADAMTSL3	6.36507	1.952e-10	4.74022e-09	4.01382	Basal
NXN	6.35437	2.09289e-10	5.0762e-09	2.31918	Basal
VCL	6.33569	2.36283e-10	5.71017e-09	1.15074	Basal
PHGDH	6.33007	2.45043e-10	5.91474e-09	1.49776	Basal
ANGPT1	6.32687	2.5019e-10	6.03169e-09	2.55761	Basal
SPRY1	6.32662	2.50592e-10	6.03412e-09	1.45881	Basal
FNBP1L	6.32382	2.55181e-10	6.13723e-09	1.13785	Basal
SNAI2	6.29239	3.12614e-10	7.47361e-09	2.9595	Basal
TEAD1	6.28012	3.38314e-10	8.06874e-09	1.85281	Basal
CYP3A5	6.24889	4.13369e-10	9.812e-09	2.20391	Basal
FZD1	6.23416	4.54193e-10	1.07301e-08	2.27827	Basal
NUDT21	6.22858	4.70673e-10	1.10932e-08	1.09744	Basal
BTG3	6.22285	4.88195e-10	1.14792e-08	1.52041	Basal
WWTR1	6.21775	5.04328e-10	1.18169e-08	1.29936	Basal
FNDC3B	6.21054	5.28045e-10	1.23581e-08	1.02353	Basal
ZNF395	6.19412	5.86097e-10	1.36847e-08	1.5371	Basal
AGAP3	6.19317	5.89676e-10	1.37522e-08	1.54962	Basal
TMEM43	6.19096	5.98002e-10	1.39302e-08	1.02704	Basal
PPP2R2A	6.18617	6.16429e-10	1.43427e-08	1.09331	Basal
EPB41L4A-AS1	6.18578	6.17961e-10	1.43617e-08	1.46898	Basal
ISYNA1	6.17423	6.64865e-10	1.54338e-08	3.17763	Basal
EFS	6.15937	7.3037e-10	1.69133e-08	2.27798	Basal
ST6GALNAC2	6.1559	7.46512e-10	1.72491e-08	2.79944	Basal
WWC3	6.14588	7.95215e-10	1.83321e-08	1.40627	Basal
MARVELD1	6.1379	8.3617e-10	1.92319e-08	2.94822	Basal
PTK7	6.13581	8.47262e-10	1.94423e-08	2.07049	Basal
VGLL4	6.12507	9.06422e-10	2.07523e-08	1.28841	Basal
TCEAL4	6.11884	9.42611e-10	2.15562e-08	1.11244	Basal
MATN2	6.09203	1.11488e-09	2.54085e-08	1.44117	Basal
RAB34	6.09151	1.11849e-09	2.54618e-08	1.94428	Basal
GGT6	6.07759	1.22e-09	2.76783e-08	3.1554	Basal
ANO1	6.07708	1.22392e-09	2.77356e-08	3.18526	Basal
SRGAP3	6.04866	1.46059e-09	3.29497e-08	1.98301	Basal
DCBLD2	6.03811	1.55931e-09	3.50976e-08	2.12952	Basal
IGFBP3	6.02085	1.73502e-09	3.88777e-08	1.69971	Basal
SMAD3	6.00532	1.90957e-09	4.25981e-08	1.31229	Basal
NFIC	6.00439	1.92051e-09	4.27945e-08	1.29332	Basal
ACVR1B	6.00288	1.93845e-09	4.30982e-08	1.67162	Basal
FAXDC2	5.98441	2.17175e-09	4.81248e-08	2.92662	Basal
CPA6	5.98042	2.22559e-09	4.92633e-08	3.95536	Basal
EXPH5	5.96861	2.39276e-09	5.28467e-08	1.88186	Basal
TGIF1	5.96251	2.4839e-09	5.46786e-08	1.17411	Basal
PTPN3	5.93411	2.95437e-09	6.46086e-08	2.46387	Basal
NBPF1	5.92931	3.04208e-09	6.64543e-08	1.44749	Basal
PITX1	5.92366	3.14847e-09	6.87032e-08	3.06996	Basal
PLCH2	5.89904	3.65627e-09	7.91795e-08	2.71611	Basal
TRAK1	5.89268	3.79982e-09	8.21994e-08	1.25721	Basal
TMEM159	5.88834	3.90102e-09	8.42974e-08	1.91335	Basal
HSPA4L	5.88301	4.02882e-09	8.6778e-08	3.28368	Basal
CLCA2	5.8753	4.22088e-09	9.07194e-08	5.05595	Basal
DGCR2	5.85154	4.87052e-09	1.04123e-07	1.34116	Basal
DUOX1	5.84559	5.04783e-09	1.07684e-07	3.87344	Basal
AMOTL2	5.84454	5.07974e-09	1.08249e-07	2.40288	Basal
RAI1	5.83273	5.45264e-09	1.15825e-07	1.84181	Basal
PPP1R1B	5.83106	5.50763e-09	1.16869e-07	2.0553	Basal
MTSS1	5.81268	6.14799e-09	1.29769e-07	1.71271	Basal
MT1X	5.81054	6.22714e-09	1.31276e-07	1.25257	Basal
PLXNA2	5.80468	6.44899e-09	1.35551e-07	2.72075	Basal
PSD3	5.79594	6.79376e-09	1.42051e-07	2.20983	Basal
PI15	5.78763	7.13871e-09	1.48797e-07	1.31059	Basal
PCMTD2	5.77438	7.7237e-09	1.60157e-07	1.00252	Basal
S100P	5.76816	8.01393e-09	1.66003e-07	1.76046	Basal
CX3CL1	5.74963	8.94397e-09	1.84314e-07	2.15415	Basal
GPR125	5.71749	1.0811e-08	2.21195e-07	2.30422	Basal
TSPAN13	5.71595	1.09095e-08	2.22982e-07	1.30868	Basal
NGFRAP1	5.70956	1.13269e-08	2.30806e-07	1.00214	Basal
RARB	5.70872	1.1383e-08	2.31712e-07	3.53313	Basal
RNF43	5.70443	1.16736e-08	2.37387e-07	2.52876	Basal
SH3YL1	5.70322	1.17568e-08	2.38594e-07	1.39318	Basal
VSNL1	5.69946	1.20189e-08	2.43419e-07	5.22968	Basal
KDM1A	5.69849	1.20875e-08	2.44561e-07	1.072	Basal
PLEKHH3	5.69762	1.2149e-08	2.45557e-07	2.49996	Basal
HPGD	5.6826	1.3266e-08	2.66787e-07	2.45681	Basal
EYA2	5.67604	1.37852e-08	2.76395e-07	2.80218	Basal
PHLDB1	5.65503	1.55821e-08	3.10866e-07	2.13276	Basal
TANC1	5.65099	1.5953e-08	3.17948e-07	1.49415	Basal
MKL2	5.64621	1.64022e-08	3.25926e-07	1.14177	Basal
NPPC	5.63268	1.77427e-08	3.51169e-07	5.7725	Basal
STMN1	5.62834	1.81948e-08	3.59762e-07	1.54528	Basal
PTPRZ1	5.62775	1.82578e-08	3.60651e-07	4.61154	Basal
SSBP2	5.6107	2.01508e-08	3.96088e-07	1.72367	Basal
RNF39	5.60702	2.05841e-08	4.03811e-07	3.73927	Basal
OAT	5.60574	2.07367e-08	4.06406e-07	1.13383	Basal
TRAP1	5.59905	2.15528e-08	4.21987e-07	1.30684	Basal
SLC25A25	5.59317	2.22955e-08	4.35677e-07	1.3756	Basal
SULF1	5.58797	2.29745e-08	4.48071e-07	2.44993	Basal
ZNF462	5.58167	2.38213e-08	4.64132e-07	1.4119	Basal
CCNB1IP1	5.57599	2.46133e-08	4.79098e-07	1.78884	Basal
DYNC2H1	5.56614	2.60441e-08	5.04495e-07	1.51952	Basal
RGMB	5.55268	2.81321e-08	5.42838e-07	2.03433	Basal
FAM107A	5.55122	2.83684e-08	5.46871e-07	2.12358	Basal
EDARADD	5.54572	2.92742e-08	5.62706e-07	2.7275	Basal
GNA11	5.54273	2.97791e-08	5.71862e-07	1.53906	Basal
ZBED5	5.53922	3.03814e-08	5.82869e-07	1.14722	Basal
COBLL1	5.53524	3.10808e-08	5.95715e-07	1.00348	Basal
MYO6	5.51661	3.456e-08	6.59243e-07	1.08776	Basal
IRX5	5.50518	3.688e-08	7.0149e-07	3.55063	Basal
SYNGR1	5.50112	3.77393e-08	7.17155e-07	1.9905	Basal
PHLDB2	5.48605	4.11011e-08	7.78083e-07	1.72318	Basal
FAM129B	5.46329	4.67402e-08	8.81499e-07	1.17685	Basal
BEX4	5.45637	4.85966e-08	9.13068e-07	1.07631	Basal
NFYB	5.45544	4.88508e-08	9.16983e-07	1.556	Basal
ST3GAL5	5.45016	5.03238e-08	9.41101e-07	1.36133	Basal
PDPN	5.44033	5.31829e-08	9.92715e-07	3.39843	Basal
ABI2	5.40199	6.59059e-08	1.22336e-06	1.12096	Basal
CDCP1	5.39977	6.67267e-08	1.23744e-06	1.93696	Basal
PLEKHA1	5.39388	6.89532e-08	1.27755e-06	1.49754	Basal
ZC2HC1A	5.39105	7.00456e-08	1.29659e-06	2.11707	Basal
STON1	5.38838	7.10951e-08	1.3148e-06	1.82302	Basal
S100A16	5.3799	7.45288e-08	1.37449e-06	2.26164	Basal
CAMSAP2	5.35935	8.35195e-08	1.52781e-06	1.29663	Basal
SDK2	5.35889	8.37357e-08	1.52879e-06	3.56008	Basal
TNFSF15	5.33762	9.41757e-08	1.7147e-06	2.53726	Basal
SPRED2	5.32164	1.02834e-07	1.86726e-06	2.33842	Basal
AKAP1	5.31541	1.0642e-07	1.9306e-06	1.14469	Basal
BRD8	5.30808	1.10787e-07	2.00439e-06	1.20151	Basal
ARHGEF28	5.29862	1.16679e-07	2.10759e-06	2.71811	Basal
SLC44A1	5.29373	1.19846e-07	2.16047e-06	1.17763	Basal
SEMA4B	5.28957	1.22604e-07	2.20621e-06	1.92513	Basal
MEST	5.28706	1.24296e-07	2.23465e-06	3.98257	Basal
WNT5B	5.28352	1.26722e-07	2.27622e-06	2.21458	Basal
EFEMP2	5.27711	1.31238e-07	2.35312e-06	2.32924	Basal
FAM60A	5.27615	1.31929e-07	2.36339e-06	1.54022	Basal
SLC27A1	5.25577	1.4741e-07	2.63128e-06	2.5009	Basal
ARHGEF19	5.25417	1.48693e-07	2.65182e-06	3.54462	Basal
MRC2	5.21588	1.82943e-07	3.22528e-06	1.69681	Basal
GPRC5C	5.21259	1.86226e-07	3.28027e-06	1.81281	Basal
MID1	5.19952	1.99807e-07	3.51022e-06	2.70533	Basal
LPAR3	5.18412	2.17033e-07	3.78625e-06	1.32777	Basal
SERTAD4	5.16582	2.39391e-07	4.16178e-06	3.38891	Basal
CSTA	5.14512	2.67348e-07	4.63975e-06	2.01074	Basal
NEBL	5.13992	2.74856e-07	4.76179e-06	1.88245	Basal
GNL1	5.13724	2.78798e-07	4.8259e-06	1.1659	Basal
BTBD3	5.13542	2.81511e-07	4.86866e-06	1.71833	Basal
MRPS26	5.12499	2.97554e-07	5.14167e-06	1.2183	Basal
TNS3	5.09761	3.4397e-07	5.91818e-06	1.82446	Basal
KANSL3	5.09706	3.44977e-07	5.9304e-06	1.13926	Basal
GLI3	5.09263	3.53137e-07	6.06547e-06	3.78436	Basal
RNF128	5.08844	3.61012e-07	6.1901e-06	4.48387	Basal
THRB	5.07827	3.80892e-07	6.51422e-06	2.16185	Basal
ABCC5	5.07667	3.84116e-07	6.56213e-06	1.45035	Basal
GOLIM4	5.07655	3.84348e-07	6.56213e-06	1.06595	Basal
CDKN2AIP	5.06952	3.98812e-07	6.79168e-06	1.00717	Basal
DPY19L4	5.06483	4.0876e-07	6.95518e-06	1.31415	Basal
SLC25A4	5.03124	4.87308e-07	8.26359e-06	1.13677	Basal
ZNF507	5.02429	5.0531e-07	8.55437e-06	1.26482	Basal
EFNA5	5.01374	5.33816e-07	9.02167e-06	3.00663	Basal
IFFO2	5.00215	5.66936e-07	9.54915e-06	1.42131	Basal
C1R	5.0012	5.69753e-07	9.58853e-06	1.14052	Basal
SLC25A12	5.00033	5.72329e-07	9.62378e-06	1.82046	Basal
FAM83B	4.99297	5.94575e-07	9.97272e-06	4.35198	Basal
CSNK1E	4.98549	6.18045e-07	1.03404e-05	1.00121	Basal
RNF207	4.97953	6.37394e-07	1.06197e-05	2.89474	Basal
KCNJ15	4.97706	6.45584e-07	1.07472e-05	2.10865	Basal
CELSR2	4.97195	6.62833e-07	1.09886e-05	4.0018	Basal
ZNF608	4.96905	6.72832e-07	1.1136e-05	1.90737	Basal
PPARGC1A	4.9637	6.91626e-07	1.14093e-05	5.31945	Basal
WBP5	4.9434	7.67703e-07	1.25607e-05	1.09171	Basal
GPRC5B	4.94225	7.72245e-07	1.26144e-05	2.00246	Basal
SOX2	4.93739	7.9175e-07	1.29119e-05	3.5015	Basal
ZFYVE21	4.92174	8.5779e-07	1.39095e-05	1.15094	Basal
MAGI1	4.91874	8.71038e-07	1.41129e-05	1.56248	Basal
USP11	4.91485	8.88514e-07	1.43844e-05	1.348	Basal
FZD7	4.91234	8.99939e-07	1.4499e-05	2.32557	Basal
NLGN4Y	4.91071	9.07491e-07	1.46089e-05	3.31473	Basal
STON2	4.90563	9.31262e-07	1.49555e-05	3.44927	Basal
GPR87	4.8995	9.60819e-07	1.54178e-05	5.23235	Basal
STOX2	4.89093	1.00359e-06	1.60526e-05	2.90029	Basal
ABCC3	4.88325	1.0435e-06	1.6651e-05	2.92417	Basal
ZHX1	4.88286	1.04559e-06	1.66711e-05	1.11779	Basal
TRAF4	4.87235	1.1028e-06	1.75136e-05	1.48436	Basal
C2CD2	4.87046	1.11336e-06	1.76672e-05	1.4987	Basal
MYL9	4.86964	1.11803e-06	1.77132e-05	1.46633	Basal
FAM189A2	4.8679	1.12791e-06	1.78556e-05	2.66451	Basal
PDK4	4.86611	1.13818e-06	1.80039e-05	1.36438	Basal
NOB1	4.8624	1.15973e-06	1.83159e-05	1.57521	Basal
CACHD1	4.85852	1.18264e-06	1.8663e-05	2.17449	Basal
TEF	4.84455	1.269e-06	1.99314e-05	2.41726	Basal
SMARCD3	4.82338	1.41144e-06	2.20475e-05	2.42412	Basal
HOXA9	4.82164	1.4238e-06	2.22232e-05	2.07878	Basal
GALNT5	4.79261	1.64625e-06	2.55304e-05	4.117	Basal
CTGF	4.7925	1.64716e-06	2.55304e-05	1.47423	Basal
ANKRD6	4.7788	1.76343e-06	2.7206e-05	2.82026	Basal
GPC4	4.77163	1.8274e-06	2.80631e-05	3.11158	Basal
MCM3	4.76971	1.84488e-06	2.83099e-05	1.41239	Basal
LANCL1	4.76341	1.9035e-06	2.912e-05	1.04019	Basal
TACC2	4.7573	1.96201e-06	2.99694e-05	1.3328	Basal
SRF	4.75633	1.97146e-06	3.00678e-05	1.06445	Basal
ADK	4.75155	2.01859e-06	3.07632e-05	1.3152	Basal
RCN2	4.74869	2.04738e-06	3.11544e-05	1.04089	Basal
MANBAL	4.74495	2.0856e-06	3.16879e-05	1.5496	Basal
ZNF83	4.744	2.09536e-06	3.1812e-05	1.14796	Basal
FAM83H	4.74361	2.09938e-06	3.18348e-05	2.91743	Basal
RBPMS	4.73764	2.16221e-06	3.27028e-05	1.76323	Basal
ARL4D	4.73735	2.16535e-06	3.27256e-05	2.57919	Basal
QSER1	4.72954	2.25029e-06	3.39324e-05	1.24103	Basal
HSD17B13	4.71812	2.3803e-06	3.58119e-05	4.03789	Basal
WASL	4.71414	2.42734e-06	3.64922e-05	1.00168	Basal
CTSF	4.71284	2.44293e-06	3.6699e-05	1.12621	Basal
ERLIN1	4.71249	2.44703e-06	3.6733e-05	1.39719	Basal
CDC42BPA	4.71022	2.47454e-06	3.70902e-05	1.00188	Basal
CEP68	4.70735	2.50953e-06	3.75586e-05	1.266	Basal
ACVR2A	4.70353	2.55704e-06	3.82124e-05	1.84292	Basal
LMO7	4.69931	2.61046e-06	3.89525e-05	1.13496	Basal
MAP7	4.694	2.67913e-06	3.99474e-05	1.18521	Basal
ARHGAP32	4.69046	2.72593e-06	4.0615e-05	1.53418	Basal
HTRA1	4.66738	3.05063e-06	4.50835e-05	1.29798	Basal
GOT1	4.64317	3.43106e-06	5.03339e-05	1.86104	Basal
KLHL29	4.63731	3.52967e-06	5.17245e-05	4.30561	Basal
ANKRD50	4.63651	3.54343e-06	5.18684e-05	1.10992	Basal
EXOC4	4.62032	3.83146e-06	5.58801e-05	1.05371	Basal
TBC1D2	4.61318	3.96562e-06	5.77946e-05	2.80594	Basal
CAMTA1	4.60474	4.12979e-06	6.01434e-05	1.11437	Basal
MGST2	4.60452	4.13428e-06	6.0165e-05	1.186	Basal
FAM83F	4.59816	4.26238e-06	6.18717e-05	2.66611	Basal
IL17RD	4.594	4.34836e-06	6.296e-05	3.18048	Basal
ALDH1A1	4.59101	4.41111e-06	6.37301e-05	1.67905	Basal
RAI14	4.58151	4.61623e-06	6.63107e-05	1.65741	Basal
INTU	4.57695	4.71794e-06	6.76745e-05	2.30224	Basal
GABRE	4.57192	4.8328e-06	6.92228e-05	3.52166	Basal
OVOL1	4.57155	4.84126e-06	6.92944e-05	2.80252	Basal
NHS	4.56706	4.94609e-06	7.07443e-05	2.66905	Basal
PLCD3	4.56553	4.9824e-06	7.11619e-05	3.39021	Basal
PER3	4.54373	5.52687e-06	7.85459e-05	1.3665	Basal
HRAS	4.53883	5.65675e-06	8.0164e-05	2.22803	Basal
METTL5	4.52202	6.12511e-06	8.64951e-05	1.28669	Basal
ANKMY2	4.5169	6.27522e-06	8.84899e-05	1.70755	Basal
PYCR2	4.51565	6.31214e-06	8.89479e-05	1.33304	Basal
PCP4L1	4.50804	6.54296e-06	9.19414e-05	6.61722	Basal
CCDC14	4.50417	6.6634e-06	9.35682e-05	1.07088	Basal
SLC7A8	4.50357	6.68213e-06	9.37654e-05	1.2504	Basal
DOPEY1	4.50335	6.68914e-06	9.3798e-05	1.17704	Basal
VANGL1	4.50256	6.71407e-06	9.40817e-05	1.8297	Basal
OLFML2A	4.49899	6.82783e-06	9.55419e-05	2.6485	Basal
NAV3	4.49746	6.87691e-06	9.60943e-05	4.15673	Basal
HS6ST1	4.49701	6.89156e-06	9.62318e-05	2.75487	Basal
TSPAN6	4.49592	6.92703e-06	9.65923e-05	1.35808	Basal
CES2	4.49522	6.94988e-06	9.68434e-05	1.30138	Basal
LRRC8A	4.49031	7.11194e-06	9.89638e-05	1.26311	Basal
IL1RAP	4.4881	7.1862e-06	9.99239e-05	1.28028	Basal
NOL8	4.48611	7.25361e-06	0.000100725	1.0508	Basal
EXT1	4.47198	7.74991e-06	0.000107319	1.65252	Basal
GMPR2	4.4638	8.05177e-06	0.000111268	1.00476	Basal
CASZ1	4.46364	8.05772e-06	0.000111273	1.40685	Basal
EVC	4.45301	8.46743e-06	0.000116289	1.84761	Basal
NFRKB	4.45172	8.51832e-06	0.000116828	1.55545	Basal
KDM4A	4.44662	8.72303e-06	0.000119472	1.06244	Basal
UNC119B	4.44546	8.7704e-06	0.000119966	1.57518	Basal
KREMEN1	4.44469	8.80182e-06	0.000120221	1.60498	Basal
SEMA3F	4.43165	9.35143e-06	0.000127467	2.88958	Basal
SORBS2	4.4285	9.48889e-06	0.000129063	1.29724	Basal
ACSF2	4.4227	9.74755e-06	0.000132236	2.27899	Basal
SPON1	4.42239	9.76134e-06	0.000132334	1.55745	Basal
ZNF711	4.41313	1.01887e-05	0.000137754	2.37839	Basal
TCF7L2	4.40652	1.05045e-05	0.000141928	1.59707	Basal
RIMKLB	4.39813	1.09185e-05	0.000147224	1.53604	Basal
DGKH	4.39473	1.10911e-05	0.00014945	1.59279	Basal
USP28	4.39276	1.11921e-05	0.000150506	1.53071	Basal
ASS1	4.39243	1.12091e-05	0.000150634	1.96829	Basal
CCDC8	4.39226	1.1218e-05	0.000150652	4.26647	Basal
LAD1	4.37832	1.19598e-05	0.000160292	2.78579	Basal
PFKM	4.36854	1.2508e-05	0.000166967	1.92312	Basal
TMPRSS4	4.3572	1.31737e-05	0.00017562	4.66094	Basal
CLCA4	4.35681	1.31973e-05	0.000175818	3.85282	Basal
CCL2	4.34852	1.37061e-05	0.00018187	1.92504	Basal
MSH6	4.33108	1.4838e-05	0.00019585	1.07825	Basal
RAPGEFL1	4.32767	1.50692e-05	0.00019864	3.87013	Basal
SCARA3	4.32402	1.53211e-05	0.000201562	2.95697	Basal
PHF6	4.31942	1.56441e-05	0.00020554	1.28538	Basal
SNX12	4.31841	1.5716e-05	0.00020635	1.62028	Basal
SH2D4A	4.3079	1.64811e-05	0.000215687	2.40085	Basal
NAV2	4.29605	1.73865e-05	0.000227092	2.88294	Basal
BEX2	4.29223	1.76889e-05	0.00023089	1.49446	Basal
EOGT	4.28191	1.85298e-05	0.000241237	1.55177	Basal
ASAP2	4.27338	1.9253e-05	0.000249677	1.89118	Basal
HOXA13	4.27235	1.93422e-05	0.000250672	1.18556	Basal
EVPL	4.26986	1.95594e-05	0.000252832	2.69323	Basal
NNT	4.26967	1.95761e-05	0.000252884	1.16565	Basal
CPXM1	4.25826	2.06025e-05	0.000265801	2.49665	Basal
TSKU	4.25431	2.09694e-05	0.000270185	2.53809	Basal
MCM4	4.25246	2.11431e-05	0.000272248	2.02531	Basal
KLHDC10	4.23719	2.26335e-05	0.000289946	1.07124	Basal
CRTAC1	4.22664	2.37204e-05	0.000302901	4.35582	Basal
MXRA7	4.22603	2.37848e-05	0.000303249	1.40209	Basal
CLVS2	4.22595	2.37932e-05	0.000303249	4.69535	Basal
SPATA18	4.22404	2.3996e-05	0.000305639	3.03943	Basal
ESF1	4.21969	2.44633e-05	0.000310801	1.31245	Basal
ETV5	4.21969	2.44633e-05	0.000310801	2.01208	Basal
EDN1	4.21645	2.48177e-05	0.000314704	2.22744	Basal
EPPK1	4.20773	2.57946e-05	0.000326264	4.07109	Basal
MYH14	4.19383	2.74279e-05	0.000345178	2.02943	Basal
SHC1	4.19188	2.76649e-05	0.000347941	1.01891	Basal
PLEKHF2	4.18256	2.88248e-05	0.000361848	1.29315	Basal
SCNN1A	4.17826	2.93747e-05	0.000368057	1.84436	Basal
MYL6B	4.17399	2.99312e-05	0.000374327	2.08781	Basal
SSH3	4.17249	3.01292e-05	0.000376568	2.03282	Basal
PTPRU	4.17076	3.03586e-05	0.000378961	2.45741	Basal
LY6E	4.16435	3.12244e-05	0.000388799	1.18765	Basal
TRIP10	4.15889	3.19797e-05	0.000397462	1.60941	Basal
P4HA2	4.1574	3.21885e-05	0.000399809	1.72391	Basal
CDKN1C	4.15154	3.3025e-05	0.000409173	1.27661	Basal
DFFA	4.15075	3.31392e-05	0.00041009	1.05392	Basal
PLXNA1	4.14911	3.33767e-05	0.000412519	2.19857	Basal
RNF217	4.14085	3.46016e-05	0.000426604	1.85263	Basal
TINAGL1	4.13292	3.58181e-05	0.000439975	1.76627	Basal
EBF4	4.13248	3.5887e-05	0.000440552	2.11547	Basal
C6orf132	4.12315	3.73725e-05	0.000457385	1.62446	Basal
ITPKC	4.1143	3.88358e-05	0.000474423	1.35921	Basal
DHRS13	4.11248	3.91429e-05	0.000477883	1.80827	Basal
FARP1	4.10283	4.08124e-05	0.000496749	1.0742	Basal
C14orf159	4.10082	4.11688e-05	0.000500783	1.09068	Basal
GSTO2	4.09853	4.15792e-05	0.000505467	1.9831	Basal
ZNF561	4.09086	4.29779e-05	0.000520889	1.57101	Basal
CD40	4.07895	4.52388e-05	0.000546636	1.46087	Basal
MCCC1	4.07825	4.5376e-05	0.000547963	1.26301	Basal
CDC42BPG	4.07734	4.55544e-05	0.000549454	2.97728	Basal
SCD5	4.07287	4.64377e-05	0.000558425	2.49931	Basal
EVA1C	4.06974	4.70665e-05	0.000565307	1.62617	Basal
LIG1	4.05886	4.93118e-05	0.000591209	1.79434	Basal
PHF13	4.05739	4.96252e-05	0.000594611	2.11433	Basal
HDGFRP3	4.05505	5.01243e-05	0.000599873	1.55167	Basal
CBR1	4.04895	5.14471e-05	0.000613868	1.02915	Basal
EFNB2	4.0484	5.15688e-05	0.000614953	1.11108	Basal
CRABP2	4.04784	5.16932e-05	0.00061607	1.71113	Basal
UBAC1	4.04233	5.29236e-05	0.00062886	1.26847	Basal
MICALL2	4.04149	5.31137e-05	0.000630745	2.16086	Basal
MUC4	4.03545	5.44977e-05	0.000646433	2.77994	Basal
INPP1	4.03447	5.47266e-05	0.000648744	1.86783	Basal
SSX2IP	4.02905	5.6003e-05	0.000662305	1.74417	Basal
MINK1	4.02703	5.64867e-05	0.000667237	1.42726	Basal
POMGNT1	4.02609	5.67123e-05	0.000669112	1.19631	Basal
PDLIM4	4.02581	5.67808e-05	0.000669325	2.22341	Basal
TSR1	4.02574	5.67973e-05	0.000669325	1.20182	Basal
ARHGEF10L	4.01773	5.87626e-05	0.000690452	2.02089	Basal
SH2D3A	4.01496	5.9456e-05	0.000697371	2.10868	Basal
FAM118A	4.01179	6.02608e-05	0.000706396	1.02288	Basal
BAIAP2	4.00972	6.07912e-05	0.000712197	1.1572	Basal
HOOK1	4.00691	6.15186e-05	0.000720296	1.13374	Basal
LTBP3	3.99985	6.33817e-05	0.000739084	1.1775	Basal
LSR	3.98186	6.83782e-05	0.000794108	1.26521	Basal
PNMAL1	3.96791	7.25067e-05	0.000838162	3.29534	Basal
SLPI	3.967	7.27814e-05	0.000840367	1.19807	Basal
MYO10	3.96216	7.4275e-05	0.000856624	1.51711	Basal
MRPS27	3.95952	7.51021e-05	0.000865166	1.29777	Basal
F5	3.95793	7.56007e-05	0.000870409	1.83546	Basal
BOD1	3.94933	7.83688e-05	0.000898659	1.45113	Basal
MICALL1	3.94882	7.8536e-05	0.00090006	1.91899	Basal
CRNDE	3.9476	7.89388e-05	0.000904159	2.60924	Basal
RAB25	3.94233	8.06941e-05	0.000923207	1.72294	Basal
PHYHD1	3.93984	8.15361e-05	0.000931774	2.60232	Basal
ZNF518B	3.93827	8.20713e-05	0.000937355	1.21531	Basal
NRXN3	3.93467	8.33097e-05	0.000950172	3.51769	Basal
CEP95	3.92639	8.62316e-05	0.000982069	1.16302	Basal
SCAP	3.92347	8.72829e-05	0.000992347	1.21781	Basal
MEG3	3.92305	8.7434e-05	0.000993501	2.43101	Basal
SPATS2	3.91646	8.98598e-05	0.00101933	1.41499	Basal
ZBTB7C	3.91575	9.01252e-05	0.0010206	3.63499	Basal
LNX1	3.91556	9.0195e-05	0.00102082	2.48992	Basal
SYNPO2	3.912	9.15339e-05	0.00103363	1.19601	Basal
NR2F6	3.90853	9.28613e-05	0.00104685	1.34534	Basal
KLHL21	3.89606	9.77703e-05	0.00109663	1.30017	Basal
EPS8L1	3.89142	9.96599e-05	0.00111636	1.79858	Basal
LDLRAP1	3.89133	9.96968e-05	0.00111636	1.19601	Basal
ILVBL	3.88531	0.000102197	0.00114053	1.42753	Basal
MPDZ	3.87538	0.000106461	0.00118349	1.09904	Basal
CYSTM1	3.86944	0.000109087	0.00121	1.27409	Basal
S100A14	3.85895	0.000113875	0.00125753	3.31992	Basal
CLMN	3.85694	0.000114816	0.00126591	1.0992	Basal
KRTCAP3	3.8561	0.000115211	0.00126948	1.75121	Basal
LGR6	3.85422	0.000116098	0.00127854	3.83151	Basal
PLEKHG3	3.84878	0.000118705	0.00130511	1.51894	Basal
EXOC6B	3.84682	0.000119659	0.00131487	1.49886	Basal
KIAA0020	3.8464	0.000119867	0.00131643	1.21349	Basal
EIF2D	3.84037	0.000122849	0.00134696	1.14724	Basal
POLR2H	3.8397	0.000123183	0.00134989	1.14816	Basal
ZFYVE9	3.83491	0.000125612	0.00137575	1.76098	Basal
DENND2C	3.83075	0.000127755	0.00139583	3.27697	Basal
FKBP9	3.82376	0.000131432	0.00143244	1.19233	Basal
PCBD1	3.8194	0.000133777	0.00145641	1.23715	Basal
GRAMD3	3.80888	0.000139599	0.00151567	1.23093	Basal
LNX2	3.80703	0.000140643	0.00152453	2.05776	Basal
LRP6	3.80405	0.000142348	0.00153967	1.24724	Basal
OSBPL1A	3.8023	0.000143359	0.00154893	1.0401	Basal
STARD5	3.78006	0.000156793	0.00168589	2.3989	Basal
ACOX2	3.77962	0.000157065	0.0016879	3.10315	Basal
ZNF12	3.76758	0.000164836	0.00176777	1.24196	Basal
PKIA	3.76527	0.00016637	0.00178215	2.04155	Basal
ANKRD65	3.76205	0.000168524	0.00180426	2.58064	Basal
TNFRSF10B	3.76066	0.000169468	0.00181146	1.06624	Basal
ALS2CL	3.75879	0.000170738	0.00182309	2.69143	Basal
SLC7A1	3.75347	0.000174402	0.00185726	1.04136	Basal
AVPI1	3.74715	0.000178858	0.00189966	1.65012	Basal
TRAF3IP2	3.73887	0.000184853	0.00195606	1.53266	Basal
RARG	3.73118	0.000190581	0.00200875	1.97913	Basal
CHST9	3.73111	0.000190636	0.00200875	3.73107	Basal
MLH3	3.72864	0.000192515	0.00202429	1.26668	Basal
MAP3K13	3.7245	0.0001957	0.00205562	1.10191	Basal
GAMT	3.71608	0.000202341	0.00211649	1.76299	Basal
COL27A1	3.71482	0.00020335	0.00212593	2.55579	Basal
ZNF334	3.70679	0.0002099	0.0021887	2.62257	Basal
DLL1	3.70398	0.00021224	0.00221079	1.85164	Basal
UST	3.70105	0.00021471	0.00223303	2.25001	Basal
IDH3A	3.69801	0.000217297	0.00225641	1.2173	Basal
GNAL	3.68724	0.0002267	0.00234553	2.60081	Basal
ZNF121	3.68443	0.000229211	0.00237029	1.30893	Basal
HADH	3.68153	0.000231837	0.00239497	1.26998	Basal
PDZD2	3.6731	0.000239629	0.00247419	3.03639	Basal
EFNB1	3.66939	0.000243131	0.00250905	2.62852	Basal
ZNF440	3.66865	0.000243832	0.00251499	2.2142	Basal
C19orf33	3.66349	0.000248801	0.0025636	2.91055	Basal
PARP3	3.66088	0.000251355	0.00258858	2.35883	Basal
SAMD12	3.64967	0.000262573	0.00269994	2.42986	Basal
SLCO3A1	3.64497	0.000267425	0.0027456	1.13652	Basal
TEAD3	3.64468	0.000267724	0.00274726	2.32666	Basal
RNF165	3.64012	0.000272512	0.00279496	4.27715	Basal
ATRN	3.63334	0.000279776	0.00286066	1.00903	Basal
TRIM56	3.62945	0.000284026	0.0028982	1.16532	Basal
FAM13A	3.62409	0.000289985	0.00295147	1.12246	Basal
NUP54	3.61892	0.000295839	0.003008	1.14628	Basal
PLD1	3.61565	0.000299598	0.00304003	2.31813	Basal
ABCA5	3.60843	0.000308051	0.00312106	1.05902	Basal
SAMD5	3.6069	0.000309881	0.00313484	3.60975	Basal
LRP4	3.60021	0.000317963	0.00321011	4.01709	Basal
PPP2R3A	3.59395	0.000325698	0.0032824	2.30992	Basal
HIBCH	3.58665	0.000334949	0.00336462	1.3984	Basal
ROR2	3.5824	0.000340456	0.0034148	2.16723	Basal
CEACAM1	3.58213	0.000340803	0.00341657	1.56264	Basal
NT5C3B	3.5693	0.000357938	0.00357402	1.3589	Basal
SHH	3.56521	0.000363564	0.00362657	6.41171	Basal
SERINC2	3.5596	0.000371415	0.00370121	1.54524	Basal
NT5C	3.55795	0.000373759	0.00372086	1.10659	Basal
ATOH8	3.55781	0.000373959	0.00372099	2.4819	Basal
MAFK	3.55236	0.000381796	0.00378955	1.15097	Basal
TMPRSS11E	3.54746	0.000388958	0.0038549	5.77782	Basal
CLDN11	3.54657	0.000390281	0.0038661	3.45418	Basal
MCM7	3.5349	0.000407926	0.00402694	1.0424	Basal
ARHGEF16	3.52811	0.00041854	0.00411749	2.88234	Basal
CETN2	3.52094	0.000430022	0.00422422	1.20478	Basal
SSPN	3.51944	0.000432452	0.00424392	1.44915	Basal
C16orf74	3.51548	0.000438962	0.0043036	3.37627	Basal
SCGB1A1	3.51435	0.000440825	0.00431762	2.96358	Basal
EEF2K	3.50711	0.000453005	0.00442177	1.15829	Basal
PPM1L	3.50607	0.000454769	0.00443683	1.39535	Basal
DIMT1	3.49667	0.000471106	0.00458281	1.1658	Basal
CDK4	3.48523	0.000491706	0.00476467	1.19114	Basal
PRPF40B	3.47754	0.000506038	0.00489643	2.2186	Basal
URB1	3.47451	0.000511792	0.00494732	1.31125	Basal
RASSF7	3.47209	0.000516423	0.00497766	1.06306	Basal
DRAM1	3.47016	0.000520147	0.00500632	1.39523	Basal
KEAP1	3.46878	0.000522832	0.00502732	1.02623	Basal
NINL	3.45753	0.000545158	0.00520449	1.87866	Basal
CEBPA	3.45613	0.000548	0.00522913	1.14984	Basal
PIK3C2G	3.45291	0.000554566	0.00528422	5.79163	Basal
ESRRA	3.45157	0.000557334	0.00530542	1.48272	Basal
RP3-523K23.2	3.45015	0.00056028	0.00532698	4.91294	Basal
TTC21B	3.44982	0.000560966	0.00532998	1.21153	Basal
CITED4	3.44764	0.000565506	0.00536547	2.93946	Basal
BDH2	3.44594	0.000569067	0.00539414	1.35231	Basal
PPARA	3.43993	0.000581862	0.00550499	1.09767	Basal
NOS1	3.43961	0.000582557	0.00550897	5.56839	Basal
SPRY2	3.42066	0.00062469	0.00587684	1.34124	Basal
WDR3	3.41523	0.000637281	0.00597843	1.13177	Basal
LRP5	3.4118	0.000645347	0.0060456	2.08184	Basal
COQ9	3.40946	0.000650914	0.0060949	1.57857	Basal
COL16A1	3.39937	0.000675404	0.00631239	1.74008	Basal
ZNF195	3.38985	0.000699317	0.00652066	1.39966	Basal
SH3D19	3.38843	0.000702937	0.00655136	1.47921	Basal
XPR1	3.38142	0.000721125	0.00668352	1.1801	Basal
HOOK2	3.37918	0.000727012	0.00673184	1.63591	Basal
ZNF654	3.37614	0.00073511	0.00680053	1.0383	Basal
NDN	3.37549	0.00073684	0.00681338	1.56341	Basal
MEIS1	3.373	0.000743534	0.00686894	2.17698	Basal
FAM179B	3.37171	0.000747024	0.00689799	1.06421	Basal
SHB	3.36784	0.000757596	0.00699239	2.5965	Basal
FGF1	3.3672	0.000759355	0.00700216	6.58541	Basal
PHLDA2	3.36448	0.000766888	0.00706511	1.42295	Basal
TNFRSF12A	3.36107	0.000776406	0.00714622	2.16906	Basal
WDR59	3.35723	0.000787271	0.00723292	1.073	Basal
EVC2	3.35194	0.000802474	0.00736245	2.48418	Basal
CHMP4C	3.3486	0.000812212	0.00744156	1.47461	Basal
NTF4	3.34728	0.000816074	0.00747352	5.00184	Basal
LETMD1	3.33913	0.000840424	0.00766494	1.00162	Basal
LZTS2	3.33481	0.000853572	0.00777776	1.47991	Basal
TMEM68	3.33034	0.000867402	0.00788705	1.54915	Basal
MARVELD2	3.3275	0.000876275	0.00796288	1.52757	Basal
STAP2	3.32468	0.000885197	0.00802937	1.2085	Basal
CDK14	3.32391	0.000887652	0.00804799	1.44175	Basal
CCDC3	3.32337	0.00088938	0.00805636	2.34808	Basal
ARMCX2	3.32296	0.000890687	0.00806454	1.32479	Basal
PDCD7	3.31287	0.000923452	0.0083273	1.08711	Basal
WNT10A	3.30438	0.000951876	0.00857589	2.75735	Basal
KIF16B	3.30235	0.000958767	0.00863408	1.30296	Basal
THAP4	3.30173	0.000960918	0.00864956	1.47588	Basal
PLAT	3.30129	0.000962421	0.0086553	1.0599	Basal
HOXA-AS2	3.29896	0.000970437	0.00872347	3.18707	Basal
RARRES2	3.29842	0.000972314	0.00872858	1.13062	Basal
PAQR8	3.29701	0.00097719	0.00876842	2.23642	Basal
BARX2	3.29604	0.00098057	0.00879086	3.53657	Basal
LRRC49	3.29101	0.00099827	0.00892555	2.54232	Basal
IRAK1BP1	3.29064	0.000999584	0.00893331	2.71836	Basal
ALDH5A1	3.28483	0.00102042	0.00911139	1.35108	Basal
DHRS2	3.28009	0.00103776	0.00925378	4.71757	Basal
SYT8	3.26818	0.00108241	0.00960491	8.06944	Basal
CRYZ	3.26799	0.00108315	0.00960723	1.24134	Basal
ANGPTL2	3.26627	0.00108973	0.009657	1.76407	Basal
DAPL1	3.26493	0.0010949	0.00969851	5.41548	Basal
LRRC1	3.26152	0.00110816	0.00979866	1.44277	Basal
DUOX2	3.2547	0.00113513	0.0100105	4.03946	Basal
NOC3L	3.25377	0.00113885	0.010039	1.2253	Basal
PARD6G	3.25295	0.00114212	0.0100545	2.69902	Basal
MRPL11	3.24618	0.00116966	0.0102653	1.06345	Basal
CDIP1	3.23788	0.00120423	0.010518	1.55638	Basal
MAGEF1	3.23684	0.00120861	0.0105516	1.10598	Basal
ZNF185	3.23016	0.00123721	0.0107638	1.91761	Basal
BCL7A	3.22881	0.00124307	0.0108006	2.15224	Basal
EPB41L1	3.22706	0.00125068	0.010862	1.7749	Basal
PRMT1	3.22667	0.00125241	0.0108723	1.04388	Basal
RNF8	3.22609	0.00125496	0.0108756	1.48176	Basal
SNHG18	3.22262	0.00127026	0.0109797	2.41869	Basal
FDXR	3.22168	0.00127442	0.0110043	2.64712	Basal
ZNF750	3.21356	0.00131103	0.0112979	2.5731	Basal
PLEK2	3.20785	0.00133733	0.0115096	2.50323	Basal
TMEM101	3.1951	0.00139782	0.0119839	1.26411	Basal
ZNF480	3.18321	0.00145653	0.0124075	1.17718	Basal
SCMH1	3.17972	0.0014742	0.0125313	1.33294	Basal
TMEM246	3.16915	0.00152885	0.0129607	2.84552	Basal
TP53	3.16793	0.00153531	0.0129867	1.44243	Basal
NCS1	3.16788	0.00153556	0.0129867	3.15211	Basal
SHMT1	3.16204	0.00156666	0.0132273	1.92449	Basal
EPHX1	3.15624	0.00159816	0.0134479	1.49243	Basal
PHKA2	3.15137	0.00162506	0.0136284	1.08115	Basal
AFAP1L2	3.14498	0.001661	0.0139182	1.4484	Basal
SPIRE1	3.14335	0.00167024	0.0139839	1.32874	Basal
JAM3	3.14088	0.0016844	0.0140906	1.62443	Basal
SCRN2	3.14024	0.00168812	0.0141159	1.11545	Basal
PCED1A	3.13525	0.0017171	0.0143402	1.04237	Basal
ZNF43	3.13331	0.00172847	0.0144171	1.24209	Basal
PRMT5	3.12703	0.00176582	0.014698	1.12535	Basal
B3GNT9	3.12295	0.00179049	0.0148848	2.16664	Basal
TPBG	3.11592	0.00183371	0.0151932	1.30737	Basal
TMC4	3.11514	0.00183856	0.0152149	1.34651	Basal
HYI	3.11097	0.00186475	0.0153998	1.04628	Basal
ATP6V1C2	3.11041	0.00186829	0.0154226	3.89282	Basal
LTB4R	3.09459	0.00197084	0.0162224	1.35568	Basal
EXOSC7	3.08259	0.00205206	0.0168562	1.14129	Basal
NDST1	3.07723	0.00208937	0.0171205	1.13355	Basal
HOXA5	3.07473	0.00210697	0.0172365	2.3596	Basal
STEAP3	3.06249	0.00219507	0.0179066	1.94519	Basal
ZNF320	3.05722	0.00223398	0.0181789	1.59555	Basal
POLR2M	3.05428	0.00225601	0.0183432	1.41557	Basal
IFT140	3.05111	0.00227998	0.0184856	2.14352	Basal
RABL5	3.04998	0.00228856	0.0185476	1.53105	Basal
MTMR1	3.04424	0.00233271	0.0188596	1.07133	Basal
ADAM22	3.04258	0.00234556	0.0189558	3.1425	Basal
PJA1	3.03185	0.00243057	0.0195638	1.52519	Basal
SNX7	3.03138	0.00243439	0.0195867	2.16332	Basal
NUDT10	3.02581	0.00247967	0.019919	3.22123	Basal
SOGA1	3.01987	0.00252883	0.0202732	1.1356	Basal
DTX4	3.01733	0.00255015	0.02041	1.92555	Basal
POLR1E	3.00985	0.00261373	0.0208619	1.10492	Basal
MYBBP1A	3.00927	0.00261874	0.0208935	1.37297	Basal
BZW2	3.00723	0.00263638	0.0210175	1.17632	Basal
MRPS25	3.0012	0.00268921	0.0214045	1.16067	Basal
XYLT2	2.99963	0.00270304	0.0214975	1.72412	Basal
POF1B	2.9939	0.00275432	0.0218706	3.13595	Basal
WWOX	2.99072	0.00278319	0.0220648	1.56966	Basal
TMEM40	2.96221	0.00305444	0.0239215	5.76936	Basal
MORC4	2.95438	0.00313293	0.0244787	1.28709	Basal
SNRPF	2.94746	0.00320401	0.0249719	1.00014	Basal
MTA1	2.94338	0.00324652	0.0252675	1.06422	Basal
GYLTL1B	2.9424	0.00325682	0.0253378	2.93486	Basal
ARSJ	2.94067	0.00327504	0.0254598	2.42013	Basal
POFUT1	2.93856	0.00329744	0.025614	1.11161	Basal
GPR110	2.93754	0.00330827	0.0256782	2.26403	Basal
ANKRD26	2.93668	0.00331748	0.0257198	1.11175	Basal
PGM5	2.93346	0.00335211	0.0259481	1.17434	Basal
PCLO	2.92387	0.00345711	0.0266372	1.38436	Basal
SLC35D1	2.91912	0.00351022	0.0270048	1.01965	Basal
TRMT5	2.91697	0.00353449	0.0271354	1.80318	Basal
TP53TG1	2.9106	0.00360738	0.0276248	1.53901	Basal
TOP1MT	2.90717	0.00364714	0.0278866	1.6424	Basal
TP73	2.9043	0.00368079	0.028101	5.6698	Basal
PAK3	2.90321	0.00369357	0.0281877	3.2608	Basal
TYMS	2.90161	0.00371251	0.0283107	3.28893	Basal
CDS1	2.90058	0.0037247	0.0283914	1.19048	Basal
FAM3C	2.90036	0.00372735	0.0283914	1.22845	Basal
FOXO4	2.88314	0.00393735	0.029832	1.13882	Basal
GS1-358P8.4	2.88281	0.00394148	0.029852	1.24464	Basal
PTER	2.88131	0.00396031	0.0299781	1.031	Basal
KRT4	2.8805	0.00397044	0.0300372	2.54168	Basal
SLC35A1	2.87508	0.0040393	0.030466	1.06816	Basal
CCHCR1	2.86281	0.00419904	0.0315519	1.72853	Basal
NUDT14	2.86259	0.00420195	0.0315619	1.03532	Basal
CYP4X1	2.85865	0.00425445	0.0319443	2.3348	Basal
CPAMD8	2.85834	0.00425859	0.0319634	1.38729	Basal
EPHB6	2.85613	0.00428834	0.0321626	1.442	Basal
PLEKHA4	2.8551	0.00430234	0.0322433	2.79274	Basal
NOL3	2.84979	0.00437486	0.0327623	1.22689	Basal
RP11-44F21.5	2.84638	0.00442193	0.0330777	3.2432	Basal
HDAC11	2.84458	0.00444699	0.0332526	2.32504	Basal
DTNB	2.84133	0.00449258	0.033531	1.43248	Basal
CRISPLD1	2.84116	0.00449501	0.0335366	1.14318	Basal
CHST2	2.83291	0.00461259	0.0343498	1.52926	Basal
TMEM25	2.83273	0.00461529	0.0343571	1.57189	Basal
UNG	2.82868	0.00467397	0.0347422	1.57298	Basal
HNMT	2.82764	0.00468931	0.0348175	1.00293	Basal
ZNF362	2.81791	0.00483371	0.035863	1.08832	Basal
SNCG	2.81358	0.00489928	0.036242	2.67695	Basal
GPX3	2.80396	0.00504788	0.0371718	1.04227	Basal
ZNF337	2.80388	0.00504912	0.0371718	1.4669	Basal
LPIN3	2.80007	0.00510918	0.0375587	2.6702	Basal
IFT172	2.79691	0.00515933	0.0378822	2.01338	Basal
PIAS3	2.78919	0.005284	0.0386168	1.12617	Basal
SOGA2	2.78848	0.00529567	0.0386752	3.35641	Basal
SPAG16	2.78846	0.00529585	0.0386752	1.15804	Basal
KAL1	2.78715	0.00531739	0.0388041	1.99446	Basal
PLEKHH2	2.78362	0.00537568	0.0391724	2.57908	Basal
PKP3	2.78345	0.00537842	0.0391781	2.32184	Basal
TAF8	2.7827	0.00539082	0.0392541	1.04195	Basal
TMTC2	2.7791	0.00545092	0.0396197	1.28025	Basal
JPH1	2.77621	0.00549971	0.0399163	3.0102	Basal
DEFB1	2.77496	0.00552089	0.040041	3.98502	Basal
MAGI2-AS3	2.76811	0.00563823	0.0407885	1.24187	Basal
PRSS22	2.76787	0.00564246	0.0408043	2.4148	Basal
IL20RA	2.76607	0.00567363	0.0410001	1.75903	Basal
FMO2	2.76591	0.00567651	0.0410061	2.18088	Basal
D2HGDH	2.76075	0.00576682	0.0415834	1.31248	Basal
ELMO3	2.75905	0.00579689	0.0417852	1.88322	Basal
CHST3	2.75858	0.00580537	0.0418313	2.30158	Basal
KAZN	2.75698	0.00583377	0.0420056	2.39483	Basal
KCNC2	2.75085	0.00594416	0.0427237	3.78045	Basal
DCUN1D4	2.74994	0.00596054	0.0428154	1.02043	Basal
HSBP1L1	2.74859	0.00598529	0.0429576	1.41238	Basal
CDC14B	2.74618	0.00602932	0.0432115	1.0434	Basal
SOBP	2.74477	0.00605538	0.0433673	2.03486	Basal
BOC	2.74462	0.00605816	0.0433717	1.58366	Basal
PLCE1	2.74157	0.00611463	0.0437244	2.05937	Basal
FRK	2.74104	0.00612453	0.0437392	2.13245	Basal
RNPC3	2.73889	0.00616469	0.0439927	1.17502	Basal
DIP2C	2.73761	0.00618871	0.0441326	1.60638	Basal
KIAA1462	2.73723	0.00619588	0.044168	1.4735	Basal
TSHZ3	2.73658	0.00620814	0.0442396	1.52387	Basal
AMIGO2	2.73518	0.00623456	0.0443963	1.69741	Basal
CAPNS2	2.73141	0.00630644	0.0448125	5.33481	Basal
MIPOL1	2.72975	0.00633821	0.0449584	1.72209	Basal
THNSL2	2.72959	0.00634139	0.044965	1.66767	Basal
C11orf57	2.72687	0.00639382	0.0452886	1.03385	Basal
CLDN7	2.7266	0.00639897	0.045309	1.35549	Basal
CRYM	2.72349	0.00645955	0.0456208	1.377	Basal
GABRP	2.72341	0.00646123	0.0456208	2.03177	Basal
RHOD	2.72226	0.00648375	0.0457636	2.89061	Basal
LYPD6B	2.71874	0.00655309	0.0462204	2.63934	Basal
SLC6A8	2.71815	0.00656477	0.0462702	2.20521	Basal
ZNF768	2.71626	0.00660243	0.0464865	2.11089	Basal
HOXD10	2.71137	0.00670059	0.0470948	3.44566	Basal
ROGDI	2.7106	0.00671622	0.0471881	1.28606	Basal
TSPAN2	2.70922	0.00674406	0.0473492	1.58481	Basal
PRAC1	2.70912	0.00674626	0.0473492	1.30216	Basal
C22orf29	2.7084	0.00676081	0.0474347	1.13287	Basal
GJB3	2.70291	0.00687355	0.0481191	4.26691	Basal
PAQR7	2.70169	0.00689885	0.0482129	2.40664	Basal
GRTP1	2.7014	0.00690481	0.0482252	1.92489	Basal
MEGF8	2.69739	0.00698851	0.0487078	1.31172	Basal
GHR	2.69444	0.00705073	0.0491073	1.17537	Basal
CREB3L1	2.68904	0.00716588	0.0497706	1.3895	Basal
CLDN4	42.1138	0	0	5.14929	Club
ELF3	41.9719	0	0	5.87455	Club
PIGR	36.8646	1.70539e-297	1.1375e-293	8.55711	Club
KRT19	36.5276	4.05025e-292	2.02614e-288	5.31322	Club
ATP1B1	35.2738	1.48258e-272	5.93328e-269	4.54497	Club
AGR2	34.842	5.62097e-266	1.87459e-262	5.7066	Club
TACSTD2	34.7481	1.47867e-264	4.22687e-261	3.76861	Club
SCUBE2	31.7991	6.66805e-222	1.66784e-218	5.71705	Club
MMP7	29.5734	3.28081e-192	7.29433e-189	6.87801	Club
CP	29.3967	6.05604e-190	1.21181e-186	7.5849	Club
EHF	29.2464	4.99493e-188	9.08623e-185	3.33335	Club
SLPI	29.1571	6.78774e-187	1.13186e-183	6.2061	Club
KLF5	26.6385	2.43369e-156	3.24654e-153	4.23	Club
SLC44A4	26.0913	4.57803e-150	5.7254e-147	3.20455	Club
DSP	25.8885	8.98119e-148	1.05714e-144	2.64197	Club
WFDC2	25.8613	1.81675e-147	2.01962e-144	4.75515	Club
ANXA2	25.8438	2.85513e-147	3.0069e-144	2.41931	Club
RARRES1	25.4327	1.0976e-142	1.09815e-139	5.78126	Club
ID1	25.1363	1.99506e-139	1.90101e-136	3.44115	Club
TNFSF10	24.333	8.76619e-131	7.97325e-128	2.83273	Club
ZFP36L1	24.0009	2.72201e-127	2.1787e-124	2.05459	Club
EFCAB4A	23.6134	2.80923e-123	2.16203e-120	4.8764	Club
MGP	23.4316	2.03757e-121	1.45613e-118	3.86442	Club
TSPAN1	23.1225	2.74995e-118	1.83422e-115	2.47047	Club
KRT18	22.9928	5.50325e-117	3.55226e-114	2.8101	Club
SPINT2	22.9661	1.01725e-116	6.36098e-114	2.37641	Club
TSPAN3	22.8589	1.19186e-115	7.22699e-113	2.918	Club
SDC4	22.7706	8.9645e-115	5.27587e-112	3.4766	Club
LGALS3	22.6183	2.86472e-113	1.6378e-110	2.58791	Club
GPRC5A	22.4534	1.18678e-111	6.59655e-109	5.14971	Club
TSC22D1	22.4136	2.89971e-111	1.56819e-108	2.16086	Club
EPCAM	22.3831	5.74764e-111	3.02659e-108	2.86431	Club
LIMCH1	22.2955	4.09014e-110	2.09856e-107	2.78028	Club
LTF	22.1654	7.411e-109	3.70735e-106	6.73652	Club
AZGP1	21.8832	3.75183e-106	1.83108e-103	2.31367	Club
ROBO1	21.5419	6.30203e-103	3.00247e-100	4.07878	Club
CDH1	21.5274	8.62869e-103	4.01535e-100	2.34319	Club
SLC4A4	21.3539	3.58613e-101	1.63088e-98	3.36642	Club
ENTPD5	21.1692	1.83679e-99	8.1676e-97	3.21732	Club
PTPRF	21.0501	2.28422e-98	9.93636e-96	2.25517	Club
XBP1	20.9884	8.37229e-98	3.56446e-95	1.95353	Club
SLC40A1	20.9634	1.41542e-97	5.90051e-95	2.90474	Club
APP	20.9533	1.75162e-97	7.15304e-95	2.06848	Club
GNPTAB	20.8054	3.86382e-96	1.5463e-93	2.40963	Club
CXADR	20.6801	5.23536e-95	2.05411e-92	3.07571	Club
SELENBP1	20.6719	6.20445e-95	2.38752e-92	4.94889	Club
LCN2	20.6457	1.06736e-94	4.02979e-92	6.60502	Club
MTUS1	20.6077	2.34199e-94	8.67839e-92	2.72823	Club
CTSB	20.5317	1.12204e-93	4.0822e-91	1.7712	Club
NCOA7	20.447	6.3948e-93	2.285e-90	2.9563	Club
LIMA1	20.358	3.94655e-92	1.38545e-89	2.41192	Club
TM4SF1	20.1617	2.12593e-90	7.33445e-88	3.0265	Club
FXYD3	20.1132	5.65995e-90	1.91958e-87	2.20727	Club
EFNA1	19.9968	5.87484e-89	1.89606e-86	2.74439	Club
BACE2	19.685	2.9008e-86	9.06953e-84	3.14315	Club
NFIB	19.6007	1.52392e-85	4.69134e-83	2.37085	Club
PPP1R1B	19.5828	2.16928e-85	6.57686e-83	4.71473	Club
GDF15	19.4571	2.5388e-84	7.58231e-82	3.68493	Club
ERBB2	19.3816	1.10273e-83	3.24493e-81	2.89461	Club
PERP	19.3609	1.64834e-83	4.78019e-81	2.24503	Club
CD59	19.3036	5.01432e-83	1.43338e-80	1.90728	Club
ALCAM	18.95	4.41458e-80	1.24417e-77	2.16976	Club
KRT7	18.6528	1.19817e-77	3.32991e-75	4.68695	Club
CFTR	18.6068	2.82775e-77	7.75112e-75	6.25186	Club
FLNB	18.591	3.80186e-77	1.02804e-74	1.90465	Club
CRABP2	18.5008	2.03289e-76	5.42376e-74	5.12925	Club
OLFM4	18.4523	4.9992e-76	1.31624e-73	6.87908	Club
TNFAIP2	18.4389	6.40839e-76	1.66535e-73	2.57602	Club
IGFBP3	18.2728	1.36181e-74	3.49357e-72	3.85574	Club
CD9	18.2688	1.46712e-74	3.71607e-72	1.73343	Club
DDR1	18.0623	6.31026e-73	1.57835e-70	3.07636	Club
S100P	17.8836	1.58174e-71	3.90747e-69	3.67123	Club
ATF3	17.7668	1.27776e-70	3.11805e-68	1.7674	Club
ATP8B1	17.6733	6.73954e-70	1.6248e-67	2.11793	Club
F3	17.6605	8.4547e-70	2.01403e-67	3.60692	Club
DHCR24	17.5919	2.84077e-69	6.6875e-67	1.9185	Club
PTPRK	17.4403	4.07789e-68	9.4882e-66	3.13202	Club
ERBB3	17.2932	5.28888e-67	1.21644e-64	2.71294	Club
GSTP1	17.2491	1.136e-66	2.5831e-64	1.79695	Club
MLPH	17.1429	7.09922e-66	1.57839e-63	2.34756	Club
MYOF	16.9	4.50056e-64	9.78872e-62	2.22088	Club
TBX3	16.8963	4.79062e-64	1.03076e-61	1.96387	Club
KRT8	16.8368	1.3105e-63	2.78969e-61	2.87209	Club
CCND1	16.8165	1.84863e-63	3.89379e-61	2.38544	Club
S100A6	16.8067	2.17968e-63	4.54326e-61	1.70294	Club
ASPH	16.7539	5.30256e-63	1.09386e-60	2.35704	Club
MPZL2	16.6794	1.85125e-62	3.74176e-60	2.60078	Club
GOLGB1	16.6467	3.1985e-62	6.33683e-60	1.43266	Club
DHRS3	16.6324	4.05864e-62	7.9621e-60	2.36101	Club
TMC5	16.5639	1.27144e-61	2.47005e-59	3.29178	Club
KIAA1217	16.4565	7.52722e-61	1.44827e-58	2.71171	Club
DSTN	16.3653	3.38223e-60	6.32508e-58	1.59088	Club
TSPAN13	16.2204	3.61614e-59	6.69991e-57	2.8353	Club
ASS1	16.1706	8.13314e-59	1.49307e-56	4.59374	Club
TGM2	16.1146	2.01327e-58	3.66231e-56	3.05853	Club
VSIG2	15.9392	3.38456e-57	6.10135e-55	3.83357	Club
AQP3	15.7627	5.61767e-56	9.94775e-54	2.32892	Club
ENAH	15.7519	6.66188e-56	1.16933e-53	2.4196	Club
CD63	15.6951	1.63408e-55	2.8433e-53	1.27606	Club
FAT1	15.6739	2.28033e-55	3.93357e-53	2.19106	Club
SCNN1A	15.6482	3.41795e-55	5.84557e-53	4.41201	Club
ATP1A1	15.6365	4.10685e-55	6.96425e-53	1.31165	Club
TNFRSF21	15.5724	1.12076e-54	1.88458e-52	3.69038	Club
ZNF704	15.5441	1.74395e-54	2.90804e-52	2.29325	Club
SRI	15.524	2.38641e-54	3.94645e-52	2.11605	Club
ST6GAL1	15.5152	2.73885e-54	4.49216e-52	1.75735	Club
HES1	15.4517	7.3508e-54	1.19585e-51	2.39574	Club
ACADVL	15.435	9.52087e-54	1.53639e-51	1.52652	Club
FOXA1	15.3516	3.4557e-53	5.53188e-51	1.9713	Club
NEDD4L	15.3429	3.94885e-53	6.27115e-51	1.90204	Club
EFNB2	15.2691	1.22808e-52	1.93495e-50	2.91716	Club
MYO6	15.252	1.59781e-52	2.49782e-50	2.30222	Club
SYNE2	15.2456	1.76215e-52	2.73337e-50	1.43978	Club
GATA2	15.2353	2.06101e-52	3.17237e-50	2.5902	Club
BAG1	15.2223	2.51612e-52	3.84333e-50	2.12789	Club
TMEM59	15.2186	2.6634e-52	4.03747e-50	1.28359	Club
EZR	15.2095	3.06066e-52	4.6048e-50	1.28678	Club
KIAA1244	15.1719	5.42763e-52	8.10499e-50	1.78021	Club
ADIRF	15.1225	1.15163e-51	1.70697e-49	1.68384	Club
QSOX1	15.111	1.36989e-51	2.01555e-49	2.48565	Club
SHROOM3	15.0491	3.50223e-51	5.1153e-49	2.8649	Club
GALNT7	14.9547	1.452e-50	2.09025e-48	2.08428	Club
CLDN3	14.8801	4.43798e-50	6.34314e-48	3.54831	Club
NR4A1	14.8372	8.41393e-50	1.19406e-47	1.44452	Club
VTCN1	14.8082	1.29595e-49	1.81791e-47	6.12968	Club
CD82	14.8081	1.29916e-49	1.81791e-47	2.18712	Club
ZKSCAN1	14.7	6.44403e-49	8.95452e-47	1.63777	Club
KIAA1324	14.6459	1.43196e-48	1.96257e-46	1.83355	Club
CTNNA1	14.6452	1.44649e-48	1.969e-46	1.44492	Club
SLC15A2	14.6219	2.03593e-48	2.75263e-46	2.19414	Club
SOX9	14.6103	2.41452e-48	3.24259e-46	3.14438	Club
MAL2	14.5947	3.03482e-48	4.04845e-46	3.02981	Club
LXN	14.5711	4.28994e-48	5.68488e-46	3.86405	Club
INADL	14.5678	4.5017e-48	5.92626e-46	2.02064	Club
SEMA3C	14.5024	1.17037e-47	1.53066e-45	2.21356	Club
THSD4	14.4655	2.00198e-47	2.58449e-45	2.71678	Club
TMEM123	14.4393	2.92859e-47	3.75648e-45	1.26355	Club
ITGB8	14.4153	4.1446e-47	5.28239e-45	2.96916	Club
NTN4	14.4054	4.78361e-47	6.05823e-45	2.79554	Club
SCGB3A1	14.3626	8.88427e-47	1.11808e-44	7.08902	Club
STT3B	14.1291	2.51266e-45	3.14239e-43	1.41418	Club
IL1R1	14.0918	4.26333e-45	5.28619e-43	1.62051	Club
LMNA	14.0244	1.10474e-44	1.35619e-42	1.53996	Club
TMEM63A	13.955	2.93168e-44	3.57701e-42	2.5787	Club
CTSH	13.9422	3.51151e-44	4.2585e-42	1.54762	Club
RND3	13.908	5.66511e-44	6.82885e-42	3.00109	Club
PAPSS1	13.8883	7.46035e-44	8.93902e-42	2.2094	Club
EPAS1	13.8205	1.917e-43	2.26978e-41	1.71836	Club
SPTBN1	13.7378	6.02638e-43	7.09341e-41	1.29538	Club
SCCPDH	13.7137	8.40125e-43	9.83094e-41	2.31149	Club
PIM3	13.6736	1.45959e-42	1.69805e-40	1.91518	Club
PDE8B	13.67	1.53487e-42	1.77531e-40	2.76811	Club
HDLBP	13.632	2.58375e-42	2.95433e-40	1.1866	Club
CD164	13.6185	3.1093e-42	3.53506e-40	1.21638	Club
SYTL2	13.5979	4.12171e-42	4.65963e-40	2.17915	Club
FAM3D	13.5862	4.83638e-42	5.43685e-40	7.03542	Club
PSCA	13.4464	3.23054e-41	3.59129e-39	4.88692	Club
TMEM45B	13.4372	3.65843e-41	4.04449e-39	5.40824	Club
PBX1	13.4101	5.2803e-41	5.80543e-39	2.05804	Club
CD151	13.3412	1.3321e-40	1.45657e-38	1.80462	Club
CLU	13.3369	1.41191e-40	1.53546e-38	1.91545	Club
MUC1	13.3054	2.1536e-40	2.31686e-38	5.43079	Club
RRBP1	13.236	5.437e-40	5.72602e-38	1.35045	Club
PPL	13.2339	5.58877e-40	5.85504e-38	2.79097	Club
CTNND1	13.1506	1.68911e-39	1.76037e-37	1.47663	Club
TRIM2	13.1412	1.91107e-39	1.98138e-37	2.26463	Club
TSPAN6	13.0173	9.75715e-39	1.00123e-36	2.87216	Club
ZG16B	12.9491	2.37653e-38	2.41393e-36	2.41314	Club
CRYM	12.898	4.61848e-38	4.66747e-36	3.47517	Club
INSR	12.8831	5.6046e-38	5.63558e-36	2.19537	Club
VMP1	12.854	8.16891e-38	8.17299e-36	1.26975	Club
PLXNB2	12.8191	1.28178e-37	1.26973e-35	1.93506	Club
EGFR	12.7999	1.64131e-37	1.61786e-35	2.00064	Club
ITGB6	12.7731	2.31865e-37	2.27432e-35	4.5996	Club
RAB11FIP1	12.7099	5.21034e-37	5.0858e-35	1.58108	Club
GOLM1	12.6779	7.84457e-37	7.6199e-35	1.6034	Club
ARHGAP5	12.6333	1.38355e-36	1.33743e-34	1.45858	Club
ERRFI1	12.6286	1.4692e-36	1.4134e-34	1.92349	Club
TCEA3	12.5548	3.7412e-36	3.58189e-34	2.19235	Club
STEAP4	12.5257	5.3988e-36	5.14428e-34	1.73363	Club
MAOA	12.516	6.10214e-36	5.78691e-34	2.0663	Club
SLC12A2	12.454	1.33044e-35	1.24986e-33	1.81876	Club
C8orf4	12.4347	1.69377e-35	1.58376e-33	3.07169	Club
NFIA	12.4305	1.78531e-35	1.66158e-33	1.74429	Club
ASAH1	12.4242	1.9304e-35	1.7883e-33	1.20462	Club
MDK	12.3819	3.27459e-35	3.01956e-33	2.28679	Club
AKAP9	12.3607	4.26594e-35	3.91566e-33	1.13444	Club
ARHGEF12	12.3239	6.73932e-35	6.1577e-33	1.30392	Club
SLC11A2	12.3178	7.26688e-35	6.60956e-33	2.2101	Club
C3	12.3107	7.93262e-35	7.18243e-33	1.61752	Club
IER3	12.2612	1.46378e-34	1.31938e-32	1.30036	Club
CNN3	12.2459	1.76745e-34	1.58595e-32	1.73569	Club
TSPAN8	12.2444	1.79898e-34	1.60704e-32	2.05704	Club
CREB3L1	12.1873	3.63203e-34	3.23009e-32	3.80147	Club
EGR1	12.1539	5.47262e-34	4.84544e-32	1.14957	Club
PTTG1IP	12.143	6.24751e-34	5.50716e-32	1.16394	Club
TOB1	12.1418	6.33893e-34	5.56325e-32	1.23025	Club
TM9SF2	12.1379	6.65077e-34	5.81143e-32	1.2352	Club
SCARB2	12.133	7.0643e-34	6.14594e-32	1.19389	Club
CAB39L	12.1229	7.98371e-34	6.91576e-32	2.18805	Club
LAMB3	12.1109	9.24842e-34	7.97676e-32	2.54672	Club
ID3	12.0731	1.46563e-33	1.24797e-31	1.98274	Club
MLEC	12.0439	2.08806e-33	1.77042e-31	1.25633	Club
TM9SF3	11.9737	4.88215e-33	4.08752e-31	1.02306	Club
MECOM	11.9272	8.53852e-33	7.11899e-31	3.28191	Club
LAPTM4A	11.8564	1.99428e-32	1.64899e-30	1.12984	Club
PDZK1IP1	11.8392	2.44877e-32	2e-30	5.56206	Club
DSG2	11.8376	2.49523e-32	2.02966e-30	1.61332	Club
TJP1	11.8082	3.53877e-32	2.84381e-30	1.8328	Club
MYO5C	11.77	5.57201e-32	4.45984e-30	1.99826	Club
SYPL1	11.7647	5.93405e-32	4.73069e-30	1.51516	Club
MYH14	11.7484	7.1952e-32	5.71333e-30	3.9655	Club
REXO2	11.7233	9.68317e-32	7.65851e-30	2.06838	Club
CYB5A	11.7223	9.79513e-32	7.71656e-30	1.74097	Club
TMPRSS2	11.612	3.57933e-31	2.79775e-29	1.00923	Club
CD47	11.6063	3.82884e-31	2.98113e-29	1.19267	Club
SMIM14	11.6044	3.91573e-31	3.03697e-29	1.27755	Club
GSTA1	11.5497	7.41121e-31	5.7258e-29	6.88464	Club
CD81	11.4704	1.8575e-30	1.41865e-28	1.01809	Club
SHROOM1	11.4276	3.04571e-30	2.31729e-28	3.01598	Club
TTC3	11.4215	3.26707e-30	2.47629e-28	1.03911	Club
CHPT1	11.3855	4.93717e-30	3.72803e-28	2.47619	Club
UQCRQ	11.3685	6.00041e-30	4.51384e-28	1.20351	Club
YAP1	11.3585	6.73049e-30	5.04409e-28	1.87974	Club
ARID5B	11.3281	9.52795e-30	7.08752e-28	1.26681	Club
TMEM30B	11.3251	9.85719e-30	7.30527e-28	2.29599	Club
CXCL17	11.3129	1.13236e-29	8.36105e-28	6.18514	Club
SLC5A1	11.2684	1.87925e-29	1.37743e-27	6.07692	Club
MAFF	11.1992	4.11257e-29	2.99246e-27	1.34155	Club
ALDH2	11.146	7.48654e-29	5.40815e-27	1.37415	Club
CAPN2	11.1129	1.08627e-28	7.81877e-27	1.25443	Club
WEE1	11.0759	1.64197e-28	1.17763e-26	2.54239	Club
ST14	11.0695	1.76308e-28	1.25997e-26	2.13368	Club
SLC14A1	11.056	2.05127e-28	1.46071e-26	2.12372	Club
NCKAP1	11.0287	2.77857e-28	1.96463e-26	1.52749	Club
FHL2	10.9528	6.43999e-28	4.52155e-26	2.64013	Club
SORL1	10.9499	6.6549e-28	4.6561e-26	1.00619	Club
SDC1	10.943	7.17946e-28	5.00561e-26	2.54829	Club
LMO7	10.9135	9.93637e-28	6.87982e-26	2.13832	Club
WWC1	10.8858	1.34669e-27	9.26025e-26	2.33806	Club
CLDN7	10.8581	1.8245e-27	1.25028e-25	3.40272	Club
CLMN	10.8314	2.44263e-27	1.66816e-25	2.42948	Club
NPTN	10.8186	2.80923e-27	1.912e-25	1.51721	Club
CTNNB1	10.8016	3.38156e-27	2.28598e-25	1.00267	Club
CCDC47	10.7895	3.8587e-27	2.59975e-25	1.12008	Club
KIF13B	10.7692	4.80921e-27	3.22927e-25	1.56339	Club
PKM	10.7597	5.33393e-27	3.56963e-25	1.0157	Club
SLC26A4	10.759	5.37561e-27	3.58553e-25	5.11564	Club
TMEM205	10.7482	6.04544e-27	4.01891e-25	1.68696	Club
RHOV	10.7455	6.22071e-27	4.12174e-25	5.54385	Club
ECE1	10.7346	7.00429e-27	4.62561e-25	1.32171	Club
ATP9A	10.7222	8.00383e-27	5.26831e-25	2.00832	Club
ARHGAP32	10.6535	1.67848e-26	1.0976e-24	2.70748	Club
SQSTM1	10.6361	2.02519e-26	1.31572e-24	1.00019	Club
BCAP29	10.6324	2.10688e-26	1.36436e-24	1.80387	Club
CX3CL1	10.6316	2.12505e-26	1.37168e-24	3.41325	Club
HSD17B4	10.598	3.04385e-26	1.95844e-24	1.30926	Club
GPR110	10.5929	3.21618e-26	2.0561e-24	5.53163	Club
GABRP	10.5703	4.09391e-26	2.60889e-24	5.47915	Club
ANXA11	10.5608	4.52704e-26	2.87575e-24	1.12041	Club
USP54	10.5075	7.97975e-26	5.03706e-24	2.62272	Club
TRAF4	10.4899	9.6132e-26	6.04906e-24	2.55735	Club
PPAP2C	10.4653	1.24718e-25	7.77446e-24	3.92188	Club
TC2N	10.422	1.96792e-25	1.21913e-23	1.52098	Club
SLC44A2	10.379	3.09075e-25	1.90883e-23	1.32983	Club
KIAA1522	10.3779	3.12719e-25	1.91948e-23	2.14108	Club
UGDH	10.3718	3.33277e-25	2.03941e-23	1.71233	Club
SYNGR2	10.3621	3.68948e-25	2.25081e-23	1.0687	Club
ACSL5	10.3536	4.02935e-25	2.45068e-23	2.15485	Club
TMEM87A	10.339	4.69653e-25	2.84781e-23	1.2146	Club
YWHAE	10.3178	5.85241e-25	3.53797e-23	1.00174	Club
CGN	10.3163	5.94499e-25	3.58311e-23	2.84105	Club
TNFSF15	10.2887	7.92501e-25	4.76214e-23	3.98069	Club
BCAS1	10.2527	1.15035e-24	6.89179e-23	1.7889	Club
MYO5B	10.2432	1.2692e-24	7.58108e-23	2.70161	Club
SH3BP4	10.237	1.3539e-24	8.06299e-23	1.68445	Club
YBX3	10.2253	1.52732e-24	9.06873e-23	1.14297	Club
MARCKS	10.1989	2.00523e-24	1.18712e-22	1.15071	Club
MLLT4	10.1318	3.99389e-24	2.33851e-22	1.22409	Club
EPHA2	10.1317	3.99686e-24	2.33851e-22	3.64684	Club
JUP	10.1187	4.56559e-24	2.66348e-22	2.38589	Club
MET	10.1182	4.58827e-24	2.66893e-22	3.12791	Club
DUSP4	10.1092	5.02716e-24	2.91575e-22	1.49405	Club
ENC1	10.0741	7.19316e-24	4.15997e-22	2.02197	Club
TJP2	10.0398	1.01871e-23	5.87444e-22	2.02125	Club
CTTN	10.0313	1.11045e-23	6.38511e-22	1.56238	Club
EXPH5	10.0253	1.17999e-23	6.7655e-22	2.73433	Club
PGRMC1	9.99626	1.5826e-23	9.02217e-22	1.20723	Club
ITPR2	9.97297	2.00148e-23	1.13777e-21	1.2826	Club
MAGED1	9.96389	2.19301e-23	1.23961e-21	1.38336	Club
EMP1	9.95906	2.30229e-23	1.29771e-21	1.40135	Club
NET1	9.93935	2.80649e-23	1.57747e-21	1.53838	Club
KRT4	9.89964	4.17769e-23	2.34161e-21	5.37304	Club
EPS8L2	9.88135	5.0151e-23	2.79533e-21	2.40646	Club
CLSTN1	9.87307	5.44724e-23	3.02776e-21	1.14198	Club
ADD3	9.86733	5.76814e-23	3.18841e-21	1.07383	Club
FBP1	9.83769	7.7469e-23	4.2704e-21	2.26941	Club
PYGB	9.81277	9.92076e-23	5.43875e-21	1.42304	Club
RARRES3	9.79668	1.16349e-22	6.34374e-21	1.46988	Club
HEBP2	9.78923	1.25253e-22	6.81062e-21	1.13533	Club
CEACAM1	9.7842	1.31636e-22	7.13832e-21	2.94018	Club
PTPLAD1	9.77649	1.42046e-22	7.682e-21	1.43154	Club
ANKRD50	9.74931	1.85719e-22	9.98986e-21	1.96371	Club
RERE	9.74622	1.91459e-22	1.0271e-20	1.3857	Club
S100A11	9.74049	2.02571e-22	1.08092e-20	1.33139	Club
SH3YL1	9.73671	2.10262e-22	1.11897e-20	2.09664	Club
COLCA1	9.68811	3.38735e-22	1.78841e-20	3.01466	Club
H1F0	9.67946	3.68649e-22	1.94123e-20	1.0632	Club
CDC42BPA	9.64688	5.06737e-22	2.66137e-20	1.6749	Club
SPINT1	9.64037	5.3995e-22	2.82099e-20	2.60475	Club
MUC4	9.58154	9.56051e-22	4.9433e-20	5.25565	Club
FCGBP	9.57342	1.03425e-21	5.33385e-20	3.49554	Club
PPFIBP2	9.55944	1.18391e-21	6.05885e-20	2.1834	Club
KLF3	9.53875	1.44568e-21	7.36258e-20	1.38052	Club
IRF6	9.53872	1.44602e-21	7.36258e-20	1.94352	Club
C10orf118	9.51763	1.77166e-21	8.99769e-20	1.27391	Club
MAP7	9.50117	2.07541e-21	1.05137e-19	1.93477	Club
SLFN5	9.48622	2.39563e-21	1.21052e-19	1.00755	Club
PER2	9.48578	2.40568e-21	1.21254e-19	2.19166	Club
LGALS3BP	9.46035	3.06913e-21	1.54305e-19	1.68001	Club
NEBL	9.45678	3.17579e-21	1.59267e-19	2.72135	Club
FGFR2	9.44131	3.6816e-21	1.84172e-19	2.98807	Club
TRIB1	9.41667	4.65621e-21	2.31768e-19	1.12448	Club
TSTD1	9.38057	6.56163e-21	3.24996e-19	1.29452	Club
SC5D	9.36522	7.58913e-21	3.72202e-19	1.27625	Club
IFITM3	9.34201	9.45174e-21	4.61291e-19	1.14875	Club
GNL3	9.32867	1.07209e-20	5.21961e-19	1.35775	Club
NUCB2	9.32507	1.10909e-20	5.38661e-19	1.33462	Club
TFF1	9.32267	1.13449e-20	5.49662e-19	4.75034	Club
MSI2	9.22824	2.75113e-20	1.32332e-18	1.24832	Club
CXCL1	9.21278	3.17786e-20	1.52492e-18	3.28332	Club
RAB11A	9.21008	3.2588e-20	1.55745e-18	1.16856	Club
PPAPDC1B	9.21	3.26122e-20	1.55745e-18	1.14009	Club
ETS2	9.17161	4.65984e-20	2.22008e-18	1.03675	Club
GPRC5C	9.15982	5.19856e-20	2.465e-18	2.54009	Club
ARHGAP6	9.12651	7.07449e-20	3.33542e-18	1.65412	Club
NPC2	9.10877	8.33242e-20	3.88652e-18	1.06269	Club
ARHGAP35	9.09362	9.57979e-20	4.4476e-18	1.20501	Club
ARHGAP12	9.0933	9.60793e-20	4.45034e-18	1.56821	Club
GALNT3	9.08788	1.0099e-19	4.667e-18	1.94174	Club
DAP	9.05321	1.38825e-19	6.40065e-18	1.20925	Club
KLK11	9.01742	1.92576e-19	8.77778e-18	2.02875	Club
ANXA3	9.0061	2.13521e-19	9.71033e-18	1.65089	Club
FARP1	8.97836	2.74826e-19	1.24137e-17	1.89438	Club
ATP2C2	8.97386	2.86306e-19	1.29031e-17	3.08705	Club
LIPH	8.93493	4.07429e-19	1.83206e-17	3.70563	Club
MEIS2	8.89908	5.6312e-19	2.50958e-17	2.41601	Club
SIK1	8.89329	5.93263e-19	2.63804e-17	1.03802	Club
SLC39A7	8.89001	6.11029e-19	2.71102e-17	1.13264	Club
TPM1	8.87232	7.16363e-19	3.16433e-17	1.30157	Club
PCDH7	8.87164	7.20769e-19	3.17678e-17	2.728	Club
NRARP	8.85093	8.67967e-19	3.80044e-17	1.97936	Club
[truncated: 10,319 more rows]

## Sheet: S2
Patient	Luminal	T-Cell	Monocyte	Club	Basal	Neutrophil	Endothelial	Fibroblast	Dendritic	NK Cell	Plasma	B-Cell	Smooth Muscle	Mast
HoLEP 4	8.01527	41.3486	11.5776	4.58015	2.79898	0	5.34351	3.81679	7.37913	2.16285	8.6514	3.68957	0.254453	0.381679
HoLEP 9	4.46904	28.7003	17.7942	6.47806	7.13407	0	6.31406	5.00205	6.56007	3.60804	10.3731	2.29602	0.902009	0.369004
HoLEP 10	12.0647	35.1643	6.57185	5.00245	4.31584	13.6341	3.33497	2.6974	2.6974	5.98333	0.343306	4.95341	1.9127	1.32418
HoLEP 11	6.99881	30.1305	8.18505	3.32147	6.04982	31.0795	3.20285	1.06762	1.89798	5.57533	0.355872	0.355872	0.474496	1.30486
HoLEP 14	34.6507	12.1324	8.18015	15.5331	6.43382	9.19118	4.87132	1.74632	2.11397	1.93015	0.551471	1.47059	0.919118	0.275735
HoLEP 16	81.2287	0.511945	8.02048	2.04778	2.55973	0.170648	4.94881	0	0.341297	0	0.170648	0	0	0
HoLEP 17	82.5175	0.699301	2.7972	6.99301	1.3986	0	3.4965	0	0.699301	0	0.699301	0	0.699301	0
HoLEP 18	11.3258	13.7242	12.2585	13.5243	6.32911	5.79614	7.7948	13.1912	2.26516	1.7988	6.86209	0.866089	2.19853	2.06529
HoLEP 20	20.6897	18.8156	19.7901	7.1964	7.94603	3.5982	4.04798	0.0749625	7.49625	5.69715	0.824588	2.84858	0.824588	0.149925
HoLEP 21	44.7607	12.8719	6.98577	1.87581	7.6326	2.06986	8.86158	3.55757	1.22898	0.970246	0.258732	4.85123	3.4282	0.646831
HoLEP 23	6.49606	27.5591	21.6535	6.88976	9.84252	0	7.87402	1.1811	7.48031	6.49606	0.787402	0.984252	2.75591	0
HoLEP 26	37.1298	16.4009	15.262	1.82232	1.36674	8.88383	6.37813	1.13895	1.82232	5.23918	0	2.50569	1.36674	0.683371
HoLEP 28	59.8013	2.43902	10.5691	1.26468	3.97471	0.0903342	4.24571	12.0145	1.08401	0.180668	1.53568	0.180668	1.80668	0.813008
HoLEP 29	48.7069	17.1182	11.3916	5.97291	4.06404	2.52463	2.0936	0.800493	3.14039	2.15517	0.246305	0.800493	0.554187	0.431034
HoLEP 30	13.9442	19.1235	17.5299	16.7331	13.1474	1.19522	4.78088	0.796813	5.17928	2.78884	2.78884	0.398406	1.59363	0

## Sheet: S3
names	scores	pvals	pvals_adj	logfoldchanges	group
FBLN1	12.827	1.15772e-37	1.6017e-33	2.16958	iFib
DCN	12.6013	2.07689e-36	1.43669e-32	1.90163	iFib
NDNF	9.72528	2.35263e-22	3.25486e-19	1.7825	iFib
PPAP2B	9.65316	4.76624e-22	5.99463e-19	1.49201	iFib
LUM	9.58612	9.14566e-22	1.05442e-18	1.92799	iFib
PDGFRA	9.22889	2.73449e-20	2.52211e-17	1.82816	iFib
COL1A2	8.39904	4.50134e-17	2.70765e-14	1.08757	iFib
MXRA5	7.92028	2.36969e-15	1.17088e-12	1.76448	iFib
SERPINF1	7.70367	1.32209e-14	6.30727e-12	1.4915	iFib
COL6A3	7.60071	2.94508e-14	1.35817e-11	1.29103	iFib
APCDD1	7.43712	1.02905e-13	4.44905e-11	1.44635	iFib
SPON1	7.40106	1.351e-13	5.66399e-11	1.58075	iFib
LAMA2	7.35325	1.93442e-13	7.43407e-11	1.4875	iFib
PTN	7.29943	2.88982e-13	1.08056e-10	1.59581	iFib
FGFR1	7.27406	3.48841e-13	1.27006e-10	1.32845	iFib
VCAN	7.22024	5.18954e-13	1.84096e-10	1.36204	iFib
OLFML3	7.13584	9.61972e-13	3.24607e-10	1.66826	iFib
SEPP1	7.09765	1.26899e-12	4.18011e-10	1.31008	iFib
PAMR1	6.95849	3.43931e-12	1.00932e-09	1.59328	iFib
MMP2	6.81974	9.12054e-12	2.42659e-09	1.38075	iFib
CFD	6.80412	1.01672e-11	2.60488e-09	1.48901	iFib
BMP5	6.76445	1.33814e-11	3.30593e-09	1.63184	iFib
PRNP	6.61608	3.68839e-11	8.64896e-09	1.11823	iFib
TCF12	6.61221	3.78621e-11	8.73038e-09	1.44603	iFib
PTPN13	6.46171	1.03529e-10	2.27353e-08	1.60844	iFib
LRP1	6.44354	1.16716e-10	2.52306e-08	1.20756	iFib
EFEMP1	6.40268	1.52674e-10	3.2496e-08	1.46185	iFib
MRC2	6.18286	6.29489e-10	1.22662e-07	1.51971	iFib
EPHA7	6.10661	1.0177e-09	1.92874e-07	1.8019	iFib
APOD	5.75151	8.84478e-09	1.43962e-06	1.33782	iFib
DACH1	5.69169	1.25791e-08	1.95542e-06	1.77564	iFib
ALDH1A3	5.63426	1.7581e-08	2.57627e-06	1.21304	iFib
RRBP1	5.63319	1.76903e-08	2.57627e-06	1.11337	iFib
MAN1A1	5.60034	2.1393e-08	3.02013e-06	1.09363	iFib
PID1	5.58258	2.36977e-08	3.3117e-06	1.86439	iFib
FRMD6	5.51113	3.56531e-08	4.88377e-06	1.3183	iFib
FBLN2	5.50072	3.78251e-08	5.13049e-06	1.9003	iFib
PTCH1	5.45798	4.81576e-08	6.46855e-06	1.37988	iFib
ABLIM1	5.35742	8.44174e-08	1.06174e-05	1.9766	iFib
AHR	5.35462	8.57372e-08	1.06863e-05	1.00194	iFib
FBLN5	5.19276	2.07197e-07	2.4293e-05	1.46445	iFib
ALDH1A2	5.12732	2.93888e-07	3.25275e-05	2.3788	iFib
PLXDC2	5.08499	3.67643e-07	4.005e-05	1.44689	iFib
DPT	5.0277	4.96397e-07	5.24248e-05	1.47983	iFib
ATP2B1	5.01862	5.20442e-07	5.45478e-05	1.20709	iFib
CNTN1	4.9206	8.62805e-07	8.5877e-05	1.9912	iFib
SLIT2	4.87012	1.11532e-06	0.000108665	1.3772	iFib
SFRP2	4.86691	1.13355e-06	0.000109669	1.26795	iFib
ITGB8	4.84181	1.28665e-06	0.000123616	1.50324	iFib
RORB	4.7972	1.60898e-06	0.000153518	1.85134	iFib
SRPX	4.79266	1.64583e-06	0.00015596	1.30564	iFib
ABCA8	4.78492	1.71059e-06	0.000160993	1.14879	iFib
C3	4.73564	2.18368e-06	0.000198758	1.18722	iFib
PCDH18	4.69664	2.64473e-06	0.00023455	1.22697	iFib
PDGFD	4.67781	2.89951e-06	0.000253891	1.56428	iFib
LIMCH1	4.64029	3.47927e-06	0.00030274	1.76178	iFib
CDH11	4.62279	3.78609e-06	0.000323337	1.0026	iFib
PAM	4.61531	3.92502e-06	0.000333145	1.01148	iFib
PREX2	4.6037	4.1506e-06	0.000350144	1.46379	iFib
ADD3	4.55562	5.22316e-06	0.000430133	1.03963	iFib
ALDH1A1	4.46441	8.02905e-06	0.000637134	1.00484	iFib
PLEKHA5	4.39042	1.1313e-05	0.000869529	1.00552	iFib
OSR2	4.38228	1.17445e-05	0.000892776	1.21292	iFib
AR	4.34689	1.38083e-05	0.00103825	1.42359	iFib
FENDRR	4.21708	2.47484e-05	0.00177406	1.12228	iFib
EMILIN1	4.20266	2.63797e-05	0.00186866	1.09018	iFib
COL15A1	4.16286	3.14282e-05	0.002196	1.15175	iFib
LPPR4	4.11786	3.82409e-05	0.0025808	1.15723	iFib
VMP1	4.11612	3.853e-05	0.00258768	1.04058	iFib
BMP4	4.08567	4.3949e-05	0.00292324	1.45375	iFib
GJA1	4.0579	4.95166e-05	0.00324674	1.23085	iFib
CYGB	4.04561	5.21869e-05	0.0033897	1.27405	iFib
LEPR	4.02932	5.59388e-05	0.0035786	1.20283	iFib
SCN7A	4.01757	5.88023e-05	0.00367286	2.12157	iFib
TMEM132C	3.97043	7.17446e-05	0.00437263	1.56202	iFib
NAV1	3.96041	7.48215e-05	0.00454015	1.98122	iFib
RARRES1	3.8899	0.000100287	0.00590411	1.6044	iFib
FLRT2	3.88669	0.000101619	0.00595723	1.5495	iFib
THSD7A	3.7892	0.000151131	0.00839715	2.14386	iFib
ARHGAP28	3.76089	0.000169308	0.00922195	1.29099	iFib
HHIP	3.75662	0.000172224	0.009344	1.69094	iFib
CADM1	3.74513	0.000180297	0.00966826	1.58387	iFib
CAPRIN1	3.74086	0.000183391	0.00972112	1.05208	iFib
ZCCHC24	3.70106	0.000214697	0.0111248	1.03026	iFib
FAM107A	3.66127	0.00025097	0.0126721	1.39757	iFib
F3	3.65806	0.000254128	0.012785	1.11427	iFib
LTBP3	3.60144	0.000316459	0.0155808	1.25489	iFib
IGF1	3.57687	0.000347736	0.0168804	2.15131	iFib
TMEM98	3.52225	0.000427904	0.0203438	1.15169	iFib
C1orf21	3.51357	0.000442132	0.0209483	1.22326	iFib
IGF2	3.48232	0.000497093	0.0229243	1.01509	iFib
SEMA3E	3.45921	0.000541753	0.0247365	1.93563	iFib
WNT4	3.44199	0.000577457	0.02628	1.19806	iFib
LPAR1	3.39738	0.000680335	0.0298808	1.12105	iFib
C7	3.38897	0.000701556	0.0305221	1.39971	iFib
SPRY2	3.38496	0.000711876	0.030874	1.29153	iFib
PDE4D	3.34477	0.000823518	0.0352736	1.32138	iFib
LAMC3	3.33088	0.000865725	0.0367402	1.06391	iFib
PDE3B	3.28988	0.0010023	0.0417676	1.41949	iFib
LSAMP	3.27679	0.00104994	0.0431034	1.06703	iFib
IER3	10.83	2.48203e-27	3.43388e-23	2.49883	peFib
EMP1	9.92727	3.16798e-23	2.19145e-19	2.05753	peFib
VEGFA	9.10863	8.3426e-20	3.84733e-16	2.41215	peFib
SERPINE1	8.83313	1.01787e-18	3.52055e-15	2.43459	peFib
NAMPT	8.62438	6.44428e-18	1.78313e-14	2.19869	peFib
PTGS2	8.45136	2.87929e-17	6.63917e-14	2.02778	peFib
PHLDA1	8.41924	3.78921e-17	7.48911e-14	1.95896	peFib
LUM	8.26984	1.34136e-16	2.31972e-13	1.52753	peFib
SAT1	7.8462	4.28847e-15	6.59234e-12	1.57777	peFib
NCOA7	7.71663	1.19446e-14	1.38584e-11	1.87705	peFib
THBS1	7.71348	1.22431e-14	1.38584e-11	1.52257	peFib
TIMP1	7.70781	1.27991e-14	1.38584e-11	1.393	peFib
NR4A1	7.23867	4.53106e-13	4.47765e-10	1.38861	peFib
TRIB1	7.02771	2.09946e-12	1.86098e-09	1.78169	peFib
IL1R1	7.02425	2.1522e-12	1.86098e-09	1.60896	peFib
NFKBIA	6.85659	7.05259e-12	5.73956e-09	1.37057	peFib
MMP2	6.84431	7.68476e-12	5.90659e-09	1.36642	peFib
SERPINF1	6.80574	1.00534e-11	7.32049e-09	1.41376	peFib
MAFF	6.67082	2.54383e-11	1.63616e-08	1.80976	peFib
C11orf96	6.55762	5.46717e-11	3.1516e-08	1.31993	peFib
C8orf4	6.50819	7.60612e-11	4.20922e-08	1.91694	peFib
SOD2	6.44018	1.19331e-10	6.3498e-08	1.29091	peFib
SLC2A3	6.42003	1.36248e-10	6.98143e-08	1.82322	peFib
GEM	6.41216	1.43474e-10	7.08914e-08	1.87639	peFib
BHLHE40	6.31518	2.69846e-10	1.28735e-07	1.65369	peFib
KLF4	6.20419	5.49786e-10	2.30494e-07	1.45774	peFib
LAMB1	6.18026	6.39951e-10	2.60403e-07	1.39161	peFib
LMNA	6.16121	7.21896e-10	2.85355e-07	1.08903	peFib
TGFBI	6.08628	1.15567e-09	4.32126e-07	1.28718	peFib
DUSP5	5.96946	2.38036e-09	8.6664e-07	2.55976	peFib
CCL2	5.91908	3.23738e-09	1.14844e-06	1.84323	peFib
COL6A3	5.87784	4.1566e-09	1.4026e-06	1.06725	peFib
ICAM1	5.85753	4.69804e-09	1.54756e-06	2.21123	peFib
ABI3BP	5.76921	7.96437e-09	2.50425e-06	1.46159	peFib
DUSP1	5.64138	1.68696e-08	4.8623e-06	1.0057	peFib
CFH	5.6206	1.903e-08	5.32349e-06	1.13391	peFib
SLC14A1	5.47324	4.41879e-08	1.17565e-05	1.51808	peFib
ZBTB21	5.44758	5.10599e-08	1.31397e-05	1.94691	peFib
RARRES2	5.44679	5.12863e-08	1.31397e-05	1.10894	peFib
NFKBIZ	5.42412	5.824e-08	1.43884e-05	1.22677	peFib
PCOLCE	5.35265	8.66761e-08	2.03248e-05	1.35151	peFib
ALDH1A3	5.34179	9.20353e-08	2.12218e-05	1.23814	peFib
VCAN	5.28243	1.27478e-07	2.79947e-05	1.24802	peFib
DNAJA1	5.26701	1.38666e-07	2.99758e-05	1.14814	peFib
ETS2	5.23048	1.69068e-07	3.59856e-05	1.1777	peFib
PTGDS	5.22198	1.77019e-07	3.7107e-05	1.73987	peFib
KLF6	5.21159	1.87228e-07	3.86613e-05	1.06476	peFib
GABARAPL1	5.11776	3.09183e-07	6.11078e-05	1.75735	peFib
KLF10	5.08942	3.59152e-07	6.91268e-05	1.26402	peFib
RGCC	5.08911	3.59749e-07	6.91268e-05	2.445	peFib
AHR	5.03117	4.87483e-07	9.23881e-05	1.05501	peFib
C3	4.9808	6.33229e-07	0.000115273	1.29701	peFib
APOD	4.97293	6.595e-07	0.000118496	1.22203	peFib
LIF	4.90334	9.42202e-07	0.000165005	4.26927	peFib
RND3	4.88713	1.02319e-06	0.000176948	1.27556	peFib
CEBPB	4.88051	1.0581e-06	0.000180726	1.25111	peFib
MMP19	4.84698	1.25355e-06	0.000208949	2.7836	peFib
PIM1	4.81077	1.50349e-06	0.00023668	1.98888	peFib
ADM	4.80825	1.52255e-06	0.00023668	1.61409	peFib
BDKRB2	4.77724	1.77719e-06	0.000270191	1.43859	peFib
RUNX1	4.67979	2.8717e-06	0.000422659	1.64316	peFib
CTSK	4.64515	3.39822e-06	0.000489733	1.07784	peFib
ENC1	4.60832	4.05944e-06	0.000578752	1.31292	peFib
CTGF	4.56156	5.07753e-06	0.000702476	1.01278	peFib
EGR3	4.55636	5.20469e-06	0.000712939	1.64554	peFib
ARRDC3	4.55007	5.3629e-06	0.00072741	1.49624	peFib
FBLN1	4.52126	6.14737e-06	0.000825717	1.19171	peFib
HSD11B1	4.50126	6.7551e-06	0.000890064	1.65136	peFib
TNFRSF12A	4.46789	7.89959e-06	0.00102141	3.71934	peFib
SMAD7	4.46285	8.08769e-06	0.00103411	1.79682	peFib
PPP1R15B	4.43262	9.30937e-06	0.00116032	1.22795	peFib
NFATC2	4.43026	9.4119e-06	0.00116262	3.20826	peFib
MSC	4.41594	1.00574e-05	0.00123137	2.48139	peFib
PDPN	4.37815	1.1969e-05	0.00141531	1.85801	peFib
TUBB4B	4.36115	1.29381e-05	0.00151694	1.27547	peFib
TRPA1	4.35391	1.33732e-05	0.00152908	1.5782	peFib
UGCG	4.28968	1.78934e-05	0.00200067	1.5383	peFib
MT2A	4.2892	1.79315e-05	0.00200067	1.1117	peFib
LIMS1	4.27078	1.94787e-05	0.0021559	1.17697	peFib
ITPRIP	4.22639	2.37472e-05	0.00260748	2.1099	peFib
RHOBTB3	4.21348	2.51467e-05	0.0027007	1.43923	peFib
ADD3	4.19223	2.76231e-05	0.00290526	1.06514	peFib
MYL12A	4.19144	2.77191e-05	0.00290526	1.07774	peFib
GPRC5A	4.18672	2.8302e-05	0.00292816	3.0022	peFib
NR4A3	4.16483	3.11581e-05	0.00319312	1.8903	peFib
SFRP2	4.11808	3.82049e-05	0.00383018	1.12825	peFib
GADD45A	4.05636	4.98428e-05	0.00483521	2.30148	peFib
VCAM1	4.02677	5.65492e-05	0.00539558	1.07651	peFib
B4GALT1	3.97025	7.17977e-05	0.00671163	1.16332	peFib
C1QTNF7	3.95797	7.55898e-05	0.0069719	1.23795	peFib
JMJD1C	3.90806	9.3039e-05	0.00825124	1.01448	peFib
PERP	3.85485	0.0001158	0.00988945	1.29977	peFib
FAP	3.84635	0.00011989	0.0100526	1.79653	peFib
ERRFI1	3.80353	0.000142649	0.0117623	1.09964	peFib
IGF2	3.79031	0.000150462	0.0123174	1.14757	peFib
LDLR	3.77173	0.000162121	0.0131938	1.64983	peFib
DDX21	3.76323	0.000167735	0.0135708	1.56702	peFib
TMEM176B	3.73741	0.000185927	0.0146057	1.31792	peFib
NR4A2	3.72954	0.000191832	0.0147444	1.35892	peFib
TNFAIP3	3.72796	0.000193034	0.0147549	1.35332	peFib
FENDRR	3.67664	0.000236326	0.0177694	1.01982	peFib
PTP4A1	3.63807	0.000274689	0.0202145	1.50305	peFib
LGALS3	3.63319	0.00027994	0.0204919	1.00671	peFib
S100A10	3.61115	0.000304844	0.0220812	1.47008	peFib
SKIL	3.58061	0.000342797	0.024321	1.30441	peFib
GLIPR1	3.56014	0.000370656	0.0260306	1.29672	peFib
FOXF1	3.48536	0.000491473	0.033331	1.06409	peFib
CHSY1	3.47938	0.000502577	0.0339178	1.26915	peFib
CD74	3.46379	0.000532615	0.0352571	1.62287	peFib
CREM	3.39862	0.000677275	0.0433801	2.04044	peFib
KDM6B	3.39106	0.000696228	0.0439832	2.42157	peFib
CLMP	3.39106	0.000696228	0.0439832	1.51137	peFib
CCDC71L	3.37516	0.000737728	0.0459751	1.60173	peFib
SGK1	3.37327	0.000742809	0.0460841	1.49986	peFib
TOP1	3.37012	0.000751349	0.0464059	1.13545	peFib
MYH11	18.6479	1.31354e-77	1.81729e-73	4.39572	pSM
ACTA2	18.071	5.39583e-73	3.73256e-69	4.79275	pSM
TAGLN	17.6676	7.4467e-70	3.43417e-66	3.92106	pSM
MYL9	15.9313	3.8417e-57	8.85833e-54	3.55679	pSM
CALD1	15.2985	7.81827e-53	1.35207e-49	1.84216	pSM
MYLK	14.8154	1.1654e-49	1.79148e-46	2.74431	pSM
SYNPO2	14.212	7.72431e-46	1.06866e-42	3.04352	pSM
MCAM	14.1065	3.46537e-45	4.35849e-42	5.12645	pSM
DSTN	14.0909	4.3224e-45	4.98337e-42	2.55039	pSM
FLNA	14.0184	1.20274e-44	1.27999e-41	2.46615	pSM
TPM1	13.5545	7.44917e-42	7.36138e-39	2.9505	pSM
EPAS1	13.5294	1.0492e-41	9.67709e-39	3.1501	pSM
NOTCH3	12.8168	1.32093e-37	1.01528e-34	4.46133	pSM
LMOD1	12.7592	2.76878e-37	2.01611e-34	3.25014	pSM
GUCY1A3	12.1546	5.41954e-34	3.12414e-31	4.47508	pSM
PTRF	12.0812	1.32784e-33	7.34829e-31	2.03846	pSM
PPP1R12B	11.9173	9.61327e-33	5.11537e-30	3.38376	pSM
RCAN2	11.91	1.05031e-32	5.38186e-30	3.90115	pSM
FHL1	11.7389	8.05339e-32	3.97924e-29	2.8496	pSM
TNS1	11.5121	1.14588e-30	5.46663e-28	2.62655	pSM
FAM129A	11.4303	2.95069e-30	1.36076e-27	4.09525	pSM
SORBS2	11.11	1.12186e-28	5.00677e-26	5.19526	pSM
CAV1	10.9433	7.15675e-28	3.09418e-25	2.70747	pSM
RGS5	10.8663	1.66839e-27	6.99458e-25	4.03662	pSM
PARM1	10.5683	4.1812e-26	1.65277e-23	2.81621	pSM
TLN1	10.5569	4.72146e-26	1.81448e-23	1.88598	pSM
SLIT3	10.4375	1.67226e-25	6.25289e-23	3.33125	pSM
NR2F2	10.417	2.07394e-25	7.39618e-23	2.25317	pSM
TPM2	10.4165	2.08494e-25	7.39618e-23	2.71415	pSM
CRIM1	10.3578	3.85743e-25	1.33419e-22	2.79758	pSM
TIMP3	10.3147	6.04726e-25	2.04058e-22	1.48339	pSM
LPP	10.2142	1.71221e-24	5.38373e-22	1.91489	pSM
PPP1R12A	9.94154	2.7455e-23	7.44784e-21	2.1067	pSM
CSRP1	9.80351	1.08735e-22	2.8384e-20	2.283	pSM
C2orf40	9.63815	5.51724e-22	1.36305e-19	4.46299	pSM
NTRK2	9.57711	9.98031e-22	2.42241e-19	5.7501	pSM
ACTN4	9.52696	1.61957e-21	3.67324e-19	2.85627	pSM
AOC3	9.51975	1.73599e-21	3.87379e-19	3.34901	pSM
CCDC3	9.50566	1.98783e-21	4.36533e-19	5.89002	pSM
CNN1	9.45619	3.19381e-21	6.90412e-19	4.00583	pSM
ITGA7	9.43287	3.99003e-21	8.49263e-19	4.17179	pSM
VCL	9.36579	7.54835e-21	1.55868e-18	1.98787	pSM
FRZB	9.27254	1.8176e-20	3.59235e-18	3.65898	pSM
UTRN	9.26332	1.98175e-20	3.86161e-18	1.98474	pSM
ADIRF	9.07397	1.14754e-19	2.17482e-17	1.99321	pSM
TINAGL1	8.78618	1.54728e-18	2.74444e-16	4.10202	pSM
PLN	8.74526	2.225e-18	3.89657e-16	7.14468	pSM
MAP1B	8.73251	2.49071e-18	4.30737e-16	1.7569	pSM
SLC7A2	8.71004	3.03762e-18	5.18833e-16	3.10378	pSM
MSRB3	8.64078	5.58317e-18	9.3064e-16	2.65903	pSM
GUCY1B3	8.4729	2.39359e-17	3.76311e-15	3.89347	pSM
EPS8	8.41487	3.93325e-17	6.11422e-15	2.26616	pSM
FHL5	8.37261	5.63565e-17	8.66325e-15	4.9727	pSM
GNAS	8.24783	1.61294e-16	2.42554e-14	1.10061	pSM
ZEB2	8.15073	3.61741e-16	5.26809e-14	1.95543	pSM
SYNM	8.11735	4.7646e-16	6.72635e-14	2.90639	pSM
KCNAB1	8.0979	5.59165e-16	7.73605e-14	6.39214	pSM
MLTK	8.08985	5.97388e-16	8.18304e-14	1.83244	pSM
STEAP4	8.06235	7.4845e-16	1.00532e-13	3.48812	pSM
MRVI1	7.96759	1.61801e-15	2.13193e-13	2.184	pSM
PALLD	7.90839	2.60747e-15	3.38053e-13	1.32208	pSM
PDE3A	7.90805	2.6145e-15	3.38053e-13	4.10234	pSM
SYTL2	7.67393	1.66809e-14	2.0423e-12	2.93025	pSM
CALM2	7.64357	2.11278e-14	2.56406e-12	1.16655	pSM
DMD	7.5842	3.3454e-14	3.98997e-12	3.3474	pSM
SYNE2	7.50974	5.92456e-14	6.9463e-12	2.04554	pSM
NEURL1B	7.40022	1.35956e-13	1.56745e-11	3.09629	pSM
ATP2B4	7.38043	1.57775e-13	1.80398e-11	1.87732	pSM
INPP4B	7.37004	1.70582e-13	1.93443e-11	3.43461	pSM
ITGA1	7.32542	2.38143e-13	2.63577e-11	2.27495	pSM
CDH6	7.18673	6.63624e-13	7.17284e-11	3.54923	pSM
JAG1	7.15034	8.65664e-13	9.28408e-11	1.57128	pSM
C11orf96	7.0435	1.87465e-12	1.93551e-10	1.28544	pSM
LGI4	7.00007	2.55841e-12	2.60262e-10	3.47316	pSM
NEXN	6.99671	2.62039e-12	2.64621e-10	2.82104	pSM
GADD45B	6.98044	2.94248e-12	2.94994e-10	1.29958	pSM
RP11-588K22.2	6.92258	4.43478e-12	4.38252e-10	3.59167	pSM
PDE5A	6.76192	1.36177e-11	1.32677e-09	1.42796	pSM
PDLIM5	6.72737	1.72758e-11	1.6598e-09	2.82111	pSM
EBF1	6.67001	2.55782e-11	2.39104e-09	2.71807	pSM
NET1	6.66263	2.68965e-11	2.4974e-09	3.86508	pSM
PPP1CB	6.6311	3.33187e-11	3.03266e-09	1.48566	pSM
SORBS1	6.5449	5.95351e-11	5.2463e-09	3.60526	pSM
LBH	6.53517	6.35361e-11	5.56343e-09	3.16656	pSM
C10orf10	6.52444	6.82563e-11	5.93916e-09	4.02853	pSM
TSC22D1	6.39765	1.57786e-10	1.33925e-08	1.45112	pSM
SORT1	6.38859	1.67418e-10	1.41233e-08	3.08795	pSM
CRIP2	6.33895	2.31334e-10	1.90506e-08	3.25054	pSM
FILIP1L	6.25979	3.8549e-10	3.11886e-08	1.78679	pSM
PAWR	6.23363	4.5575e-10	3.66587e-08	2.78431	pSM
ACTG2	6.21954	4.98608e-10	3.98743e-08	2.9529	pSM
CALM1	6.21518	5.12654e-10	4.07619e-08	1.13582	pSM
EFHD1	6.1855	6.19072e-10	4.89421e-08	3.21372	pSM
TMEM47	6.04781	1.46831e-09	1.11006e-07	1.97578	pSM
KLF2	6.02097	1.73372e-09	1.29654e-07	1.89072	pSM
TBC1D1	6.00789	1.87952e-09	1.39054e-07	3.01669	pSM
CAV2	5.96999	2.3727e-09	1.7277e-07	2.01453	pSM
PHLDB2	5.96211	2.49007e-09	1.79428e-07	2.4716	pSM
NPNT	5.88647	3.94534e-09	2.8136e-07	2.70564	pSM
C4orf3	5.81435	6.08687e-09	4.21059e-07	1.52967	pSM
CD151	5.7892	7.07237e-09	4.86798e-07	1.87912	pSM
2025-09-07	5.77427	7.72871e-09	5.26733e-07	1.23514	pSM
ROCK1	5.75733	8.54538e-09	5.79536e-07	1.51832	pSM
PACSIN2	5.72932	1.00831e-08	6.77186e-07	1.9948	pSM
RRAD	5.70216	1.18302e-08	7.90681e-07	2.54515	pSM
ROCK2	5.68102	1.33891e-08	8.82086e-07	1.34349	pSM
PLS3	5.6131	1.98733e-08	1.2848e-06	1.71126	pSM
MPRIP	5.5861	2.32226e-08	1.48058e-06	1.34969	pSM
KANK2	5.53143	3.17638e-08	1.99751e-06	1.00677	pSM
GAPDH	5.49738	3.85474e-08	2.39149e-06	1.0181	pSM
PTK2	5.4905	4.00787e-08	2.46908e-06	1.99009	pSM
ENDOD1	5.46484	4.63312e-08	2.81137e-06	1.90256	pSM
RBPMS	5.46048	4.74837e-08	2.85625e-06	1.6518	pSM
PLCE1	5.36288	8.19068e-08	4.82204e-06	3.69508	pSM
ITIH5	5.3565	8.48476e-08	4.95303e-06	1.66793	pSM
CLSTN2	5.31994	1.038e-07	5.95879e-06	4.18158	pSM
SLC38A1	5.30988	1.09697e-07	6.27132e-06	3.72965	pSM
LPHN3	5.29613	1.18284e-07	6.73439e-06	3.21778	pSM
ANO1	5.27466	1.33002e-07	7.4497e-06	2.36043	pSM
PDGFA	5.22955	1.69926e-07	9.36623e-06	3.64223	pSM
GJC1	5.22552	1.73664e-07	9.53431e-06	2.95781	pSM
PRKG1	5.22166	1.77322e-07	9.69663e-06	2.50325	pSM
ID4	5.1529	2.56484e-07	1.37006e-05	2.39683	pSM
ANGPTL1	5.12942	2.9063e-07	1.54056e-05	4.20754	pSM
TJP1	5.09638	3.46201e-07	1.80743e-05	1.53454	pSM
GPX3	5.06603	4.06199e-07	2.09693e-05	1.74158	pSM
MYOCD	5.05697	4.25963e-07	2.17461e-05	2.41878	pSM
NFASC	5.03634	4.74506e-07	2.41352e-05	2.19362	pSM
CLIC4	4.95937	7.07237e-07	3.54516e-05	1.02415	pSM
ATP1A2	4.93622	7.96506e-07	3.93559e-05	2.82887	pSM
PRKCDBP	4.93622	7.96506e-07	3.93559e-05	1.69619	pSM
CORO1C	4.92733	8.33596e-07	4.08965e-05	1.86878	pSM
CRYAB	4.91459	8.89698e-07	4.33415e-05	2.24309	pSM
RABGAP1	4.87148	1.10762e-06	5.28413e-05	1.85555	pSM
SPEG	4.86377	1.1517e-06	5.47554e-05	4.99521	pSM
MEF2C	4.84398	1.27263e-06	6.02975e-05	2.38146	pSM
CAP1	4.81648	1.46115e-06	6.87588e-05	1.33143	pSM
RRAS	4.80541	1.54437e-06	7.24282e-05	1.58082	pSM
AKAP1	4.76717	1.86832e-06	8.6739e-05	2.6328	pSM
ATL3	4.75342	2.00007e-06	9.25451e-05	1.42411	pSM
LDB3	4.72189	2.33666e-06	0.000107759	5.82941	pSM
CAP2	4.65413	3.25347e-06	0.000149046	2.78197	pSM
SH3BGRL	4.62361	3.7712e-06	0.000171627	1.28384	pSM
RERGL	4.60499	4.12479e-06	0.000185884	5.87324	pSM
PRELP	4.60281	4.16822e-06	0.000187228	1.4413	pSM
COL4A1	4.60114	4.20193e-06	0.000187528	1.25514	pSM
CASQ2	4.54764	5.42517e-06	0.000239036	5.21038	pSM
KIF1C	4.51493	6.33368e-06	0.000274691	1.99165	pSM
WDR1	4.48307	7.35775e-06	0.000314428	1.53746	pSM
MTHFD2	4.46177	8.12859e-06	0.000343912	2.43704	pSM
EHD2	4.43661	9.13857e-06	0.000384292	1.87921	pSM
FRY	4.41615	1.00474e-05	0.000419956	1.89097	pSM
CDS2	4.38043	1.18446e-05	0.00048626	2.19525	pSM
SEPW1	4.38043	1.18446e-05	0.00048626	1.27488	pSM
ACTN1	4.35963	1.30281e-05	0.000533264	1.18766	pSM
HIP1	4.33448	1.46107e-05	0.000592785	2.05649	pSM
RASL11A	4.3281	1.50399e-05	0.000606638	2.32157	pSM
SUSD5	4.28987	1.78781e-05	0.000714867	6.48973	pSM
PPP1R12C	4.26639	1.98665e-05	0.000789807	1.53628	pSM
ARID5B	4.25062	2.13178e-05	0.000837876	1.27148	pSM
CSRP2	4.24458	2.19e-05	0.000855893	2.3618	pSM
C12orf75	4.22345	2.40588e-05	0.000932364	3.39604	pSM
CKB	4.21104	2.54196e-05	0.00097961	1.84716	pSM
HRC	4.20702	2.58764e-05	0.000986227	3.89453	pSM
COBLL1	4.18924	2.79891e-05	0.0010609	2.55724	pSM
CALM3	4.16928	3.05561e-05	0.00115189	1.6242	pSM
TTLL7	4.16207	3.15375e-05	0.00118566	3.73905	pSM
PPP1R14A	4.13272	3.58494e-05	0.00134048	2.47551	pSM
GPR116	4.11276	3.90951e-05	0.00145008	2.5342	pSM
NOV	4.10807	3.98984e-05	0.00147592	4.58006	pSM
SMOC2	4.09868	4.15521e-05	0.001533	1.35515	pSM
C1orf198	4.07989	4.50566e-05	0.00164474	2.32289	pSM
INPP5A	4.06748	4.7524e-05	0.00173025	2.4574	pSM
APOLD1	4.06245	4.85603e-05	0.00176252	2.84451	pSM
UBA2	4.05541	5.00472e-05	0.00180784	1.69319	pSM
EDNRA	4.03897	5.36863e-05	0.00192922	1.6204	pSM
ARHGAP10	4.02639	5.66391e-05	0.00201959	1.3848	pSM
RASAL2	4.00845	6.11192e-05	0.00216262	2.67413	pSM
MYO1B	4.00845	6.11192e-05	0.00216262	1.58527	pSM
KIF13A	3.9744	7.05563e-05	0.00247927	1.33674	pSM
HSPB1	3.97423	7.0606e-05	0.00247927	1.34162	pSM
ZFHX3	3.95243	7.73609e-05	0.00266905	1.38968	pSM
GUCY1A2	3.94975	7.82333e-05	0.00269243	3.15738	pSM
LRRFIP1	3.90681	9.35208e-05	0.00316347	1.51507	pSM
FILIP1	3.87478	0.00010672	0.00358367	3.91021	pSM
ARHGAP1	3.86623	0.000110531	0.00370266	2.08595	pSM
PGM5	3.85919	0.000113766	0.00379265	1.40542	pSM
CPM	3.85818	0.000114235	0.00379914	3.1184	pSM
FBXO32	3.85482	0.000115813	0.00384237	2.64753	pSM
FLNC	3.85214	0.000117089	0.00387544	2.92593	pSM
C5orf24	3.82464	0.000130965	0.00429361	1.65694	pSM
SMTN	3.82212	0.000132309	0.0043274	2.44449	pSM
GUK1	3.80686	0.000140743	0.00458159	1.08325	pSM
PDLIM7	3.78975	0.000150797	0.00486312	2.37417	pSM
PICALM	3.776	0.000159367	0.00512753	1.09873	pSM
COX5B	3.7708	0.000162724	0.0052234	1.25991	pSM
RASL12	3.76845	0.000164262	0.00524841	1.81386	pSM
CACNA1H	3.76476	0.000166706	0.00531425	3.35693	pSM
SYNPO	3.7485	0.000177898	0.00563208	1.75846	pSM
FRMD4A	3.73441	0.000188157	0.00590283	3.42904	pSM
PDE1A	3.72233	0.00019739	0.00616454	2.91017	pSM
CLMN	3.71999	0.000199234	0.00620812	1.83714	pSM
NPY1R	3.7002	0.000215433	0.00666615	4.72926	pSM
YBX1	3.68208	0.000231336	0.00709653	1.15816	pSM
KCTD10	3.67839	0.000234708	0.00718403	1.72273	pSM
RERG	3.64787	0.000264423	0.00800503	2.3394	pSM
C1QTNF1	3.63563	0.000277305	0.00834569	1.72722	pSM
DTNA	3.62573	0.000288144	0.00857306	5.01509	pSM
SASH1	3.61198	0.000303868	0.00898294	2.16126	pSM
CTB-167B5.2	3.60863	0.000307823	0.00908046	3.41217	pSM
FOXP1	3.59219	0.000327911	0.00955083	1.4417	pSM
MGLL	3.57525	0.000349892	0.010106	1.0885	pSM
EHBP1L1	3.54506	0.000392519	0.0112433	2.36244	pSM
NES	3.5402	0.000399824	0.0114289	1.24214	pSM
NCK2	3.53584	0.000406482	0.0115952	1.6824	pSM
CFL2	3.51739	0.000435811	0.012305	1.74203	pSM
ADRA2A	3.51437	0.000440794	0.0123951	2.65383	pSM
S100A4	3.48737	0.000487794	0.01356	1.11993	pSM
LAMA5	3.4872	0.0004881	0.01356	1.90672	pSM
ST5	3.47379	0.000513169	0.0141412	1.34423	pSM
MAP7D3	3.47144	0.000517678	0.0142089	1.82523	pSM
ISYNA1	3.44578	0.000569416	0.0154772	2.76345	pSM
CD93	3.43538	0.000591722	0.0160205	3.88425	pSM
LRRC32	3.42448	0.000615978	0.0165799	3.10765	pSM
MIR143HG	3.42347	0.000618263	0.0166091	2.18094	pSM
KLHL23	3.40301	0.000666472	0.017698	2.79334	pSM
SPECC1	3.39429	0.000688064	0.0182126	3.20686	pSM
RSU1	3.39412	0.000688485	0.0182126	1.28462	pSM
NFIB	3.38322	0.000716405	0.018915	1.08604	pSM
MRGPRF	3.37601	0.000735449	0.0193544	1.61078	pSM
TBX2	3.36176	0.000774486	0.020141	1.22698	pSM
PTP4A3	3.30272	0.000957513	0.0243068	3.28019	pSM
DGKG	3.30037	0.000965561	0.0244215	4.9606	pSM
MAP2	3.29937	0.000969029	0.0244645	1.82966	pSM
ADARB1	3.27907	0.00104148	0.0261023	3.22479	pSM
AMIGO2	3.27153	0.00106968	0.0266328	3.97349	pSM
ABCC9	3.27136	0.00107032	0.0266328	1.52914	pSM
BCAM	3.26197	0.00110642	0.0274324	4.04515	pSM
MOB2	3.25912	0.0011176	0.02766	2.1681	pSM
TM4SF1	3.25643	0.00112821	0.0277737	1.75621	pSM
ESAM	3.24335	0.00118132	0.0287233	3.4089	pSM
ITGA3	3.23228	0.00122805	0.029755	3.35946	pSM
ABR	3.18566	0.00144424	0.0345694	1.85758	pSM
TPPP3	3.18281	0.00145854	0.0348513	2.57389	pSM
PMEPA1	3.16218	0.00156592	0.0369703	1.00044	pSM
PLCB4	3.11858	0.00181727	0.0419033	1.54862	pSM
CSPG4	3.10835	0.00188138	0.043023	2.80808	pSM
CHST15	3.08638	0.00202613	0.0458781	3.05537	pSM
ENTPD1	3.07967	0.00207232	0.0466947	1.06455	pSM
RBPMS2	3.06893	0.00214824	0.0483025	3.2274	pSM
ANAPC16	3.0629	0.00219206	0.0491527	1.16659	pSM
RGS5	9.40072	5.4188e-21	7.49691e-17	4.66092	Pericytes
NOTCH3	8.09461	5.74479e-16	3.97396e-12	3.77418	Pericytes
MYO1B	7.88794	3.07217e-15	1.41678e-11	3.88731	Pericytes
GPR116	7.74736	9.38238e-15	3.24513e-11	4.74978	Pericytes
STEAP4	7.69779	1.38438e-14	3.83059e-11	4.03678	Pericytes
EPAS1	7.45556	8.94904e-14	2.0635e-10	2.69725	Pericytes
ITGA7	6.44712	1.13992e-10	1.4849e-07	3.57194	Pericytes
GJC1	6.37011	1.8889e-10	2.17774e-07	4.14332	Pericytes
MCAM	5.98282	2.19314e-09	1.78483e-06	2.99735	Pericytes
SLIT3	5.85428	4.79094e-09	3.31413e-06	2.71352	Pericytes
LGI4	5.81843	5.94029e-09	3.91352e-06	3.54972	Pericytes
GPX3	5.77642	7.6305e-09	4.79855e-06	2.65912	Pericytes
NEURL1B	5.76578	8.128e-09	4.88917e-06	3.24666	Pericytes
SPARC	5.67617	1.37745e-08	7.6228e-06	1.00831	Pericytes
EPS8	5.66049	1.50945e-08	8.03199e-06	2.31306	Pericytes
TINAGL1	5.62632	1.84093e-08	9.43308e-06	3.28394	Pericytes
UTRN	5.61344	1.98344e-08	9.80032e-06	1.99443	Pericytes
HIGD1B	5.60728	2.05533e-08	9.80533e-06	6.01179	Pericytes
PDGFRB	5.33284	9.66899e-08	4.18033e-05	1.78801	Pericytes
GUCY1A3	5.31407	1.07201e-07	4.49431e-05	2.76843	Pericytes
ITGA1	5.27683	1.31438e-07	5.34838e-05	2.44339	Pericytes
TNS1	5.26339	1.41425e-07	5.59034e-05	1.94977	Pericytes
ACTA2	5.25051	1.51683e-07	5.82925e-05	2.31879	Pericytes
MYL9	5.24322	1.57795e-07	5.90024e-05	2.00844	Pericytes
GUCY1B3	5.08136	3.74742e-07	0.000129614	3.01734	Pericytes
LHFP	5.04047	4.64381e-07	0.0001567	1.84165	Pericytes
NR2F2	5.03319	4.82378e-07	0.000158898	1.77821	Pericytes
FRZB	4.84276	1.28045e-06	0.000369064	2.66951	Pericytes
INPP4B	4.83604	1.32449e-06	0.000373966	2.92756	Pericytes
APOLD1	4.80524	1.54567e-06	0.000419301	3.68492	Pericytes
ADCY3	4.80524	1.54567e-06	0.000419301	2.06905	Pericytes
MYH9	4.6879	2.76021e-06	0.000694319	1.08503	Pericytes
TIMP3	4.64393	3.41836e-06	0.000829702	1.13021	Pericytes
PARM1	4.59577	4.3116e-06	0.00102846	1.9368	Pericytes
ABCC9	4.52156	6.13867e-06	0.00141547	2.6981	Pericytes
EBF1	4.49047	7.10657e-06	0.00161179	2.48636	Pericytes
JAG1	4.46415	8.03882e-06	0.00174004	1.56504	Pericytes
CDH6	4.43054	9.39963e-06	0.00197036	2.80849	Pericytes
SLC7A2	4.4171	1.00034e-05	0.00206562	2.34894	Pericytes
MT2A	4.40898	1.03859e-05	0.00211307	1.78806	Pericytes
THY1	4.35941	1.30412e-05	0.00257751	2.83979	Pericytes
SYNPO2	4.29696	1.73154e-05	0.00328163	1.55559	Pericytes
ARHGAP42	4.27036	1.95159e-05	0.00360003	3.01391	Pericytes
HIP1	4.23787	2.25647e-05	0.00393648	2.57225	Pericytes
IFITM2	4.23591	2.27624e-05	0.00393648	1.77374	Pericytes
PICALM	4.22331	2.40739e-05	0.00411188	1.86442	Pericytes
RGS16	4.18579	2.84181e-05	0.00479469	2.86404	Pericytes
2025-09-07	4.17934	2.9235e-05	0.00481507	1.40427	Pericytes
ANO1	4.14014	3.47095e-05	0.00564949	2.60922	Pericytes
STOM	4.11017	3.9536e-05	0.00621569	1.62461	Pericytes
AOC3	4.03064	5.56245e-05	0.00845676	2.16794	Pericytes
MYC	4.01384	5.97388e-05	0.00879241	2.16017	Pericytes
SYNE2	3.992	6.55192e-05	0.00944227	1.72113	Pericytes
NDRG2	3.91303	9.1147e-05	0.0128675	1.96581	Pericytes
ZEB2	3.90658	9.361e-05	0.0130818	1.4873	Pericytes
TM4SF1	3.83685	0.000124621	0.0170706	2.62659	Pericytes
COL4A1	3.83125	0.000127492	0.0172927	1.62158	Pericytes
TJP1	3.81949	0.000133727	0.0178503	1.76713	Pericytes
EHD2	3.81865	0.000134183	0.0178503	2.1724	Pericytes
GAS6	3.77889	0.000157532	0.0205609	1.77734	Pericytes
KRT18	3.76684	0.000165325	0.0211494	3.37178	Pericytes
PMEPA1	3.76488	0.000166627	0.0211494	1.71472	Pericytes
ARHGDIB	3.76236	0.000168316	0.0211695	3.46229	Pericytes
ANGPT2	3.66631	0.000246077	0.0287771	3.58075	Pericytes
TBX2	3.66323	0.000249057	0.0287771	1.96258	Pericytes
ID4	3.6327	0.000280468	0.0318055	2.38509	Pericytes
DLC1	3.58846	0.000332641	0.0371137	2.02338	Pericytes
GJA4	3.57081	0.000355874	0.0387678	4.01809	Pericytes
NFASC	3.54757	0.000388802	0.0413775	2.25826	Pericytes
NCK2	3.52965	0.000416113	0.0434228	2.2478	Pericytes
SYTL2	3.52881	0.000417436	0.0434228	2.01704	Pericytes
MPRIP	3.52657	0.000420984	0.043465	1.37428	Pericytes
TXNIP	3.52321	0.000426358	0.0436938	1.1309	Pericytes
CD151	3.51929	0.00043271	0.0440187	1.73089	Pericytes
SEMA5A	3.50696	0.00045325	0.0457716	1.73851	Pericytes
RCAN2	3.48624	0.000489859	0.0491101	1.80055	Pericytes
ADRA2A	3.4826	0.000496568	0.0494246	3.17744	Pericytes

## Sheet: S4
id_cp_interaction	interacting_pair	partner_a	partner_b	gene_a	gene_b	secreted	receptor_a	receptor_b	annotation_strategy	is_integrin	rank	Luminal1|Luminal1	Luminal1|Luminal2	Luminal1|Luminal3	Luminal1|Luminal4	Luminal1|Pericytes	Luminal1|iFib	Luminal1|peFib	Luminal2|Luminal1	Luminal2|Luminal2	Luminal2|Luminal3	Luminal2|Luminal4	Luminal2|Pericytes	Luminal2|iFib	Luminal2|peFib	Luminal3|Luminal1	Luminal3|Luminal2	Luminal3|Luminal3	Luminal3|Luminal4	Luminal3|Pericytes	Luminal3|iFib	Luminal3|peFib	Luminal4|Luminal1	Luminal4|Luminal2	Luminal4|Luminal3	Luminal4|Luminal4	Luminal4|Pericytes	Luminal4|iFib	Luminal4|peFib	Pericytes|Luminal1	Pericytes|Luminal2	Pericytes|Luminal3	Pericytes|Luminal4	Pericytes|Pericytes	Pericytes|iFib	Pericytes|peFib	iFib|Luminal1	iFib|Luminal2	iFib|Luminal3
CPI-SC08932F30D	PTGER2_ProstaglandinE2_byPTGES	simple:P43116	complex:ProstaglandinE2_byPTGES	PTGER2		TRUE	TRUE	FALSE	curated	FALSE	0.02
CPI-SC044C2FDA4	COL27A1_integrin_a2b1_complex	simple:Q8IZC6	complex:integrin_a2b1_complex	COL27A1		TRUE	FALSE	FALSE	curated	TRUE	0.02
CPI-SS059EEFDC6	MIF_TNFRSF10D	simple:P14174	simple:Q9UBN6	MIF	TNFRSF10D	TRUE	FALSE	TRUE	I2D,IntAct	FALSE	0.02																												1.154
CPI-SS036B08188	PLAU_PLAUR	simple:P00749	simple:Q03405	PLAU	PLAUR	TRUE	FALSE	TRUE	curated	FALSE	0.02
CPI-SS05996C8FD	AGT_AGTR1	simple:P01019	simple:P30556	AGT	AGTR1	TRUE	FALSE	TRUE	curated	FALSE	0.02
CPI-SS02A53F29E	LRPAP1_SORT1	simple:P30533	simple:Q99523	LRPAP1	SORT1	FALSE	FALSE	TRUE	curated	FALSE	0.02																																					1.929
CPI-SS0EF0750A7	HLA-DRB1_OGN	simple:HLADRB1	simple:P20774	HLA-DRB1	OGN	TRUE	TRUE	FALSE	InnateDB-All	FALSE	0.02						0.771
CPI-CS023BD53E7	IL6_receptor_IL6	complex:IL6_receptor	simple:P05231		IL6	TRUE	TRUE	FALSE	curated	FALSE	0.02														1.047
CPI-CS0E5D1ECCE	PlexinA1_complex3_SEMA3A	complex:PlexinA1_complex3	simple:Q14563		SEMA3A	TRUE	TRUE	FALSE	curated	FALSE	0.02																																	2.54
CPI-SS059EC4FAE	PTPRC_SEMA4D	simple:P08575	simple:Q92854	PTPRC	SEMA4D	FALSE	FALSE	TRUE	curated	FALSE	0.02							0.487
CPI-CS086D3E39F	Desmosterol_byDHCR7_NR1H2	complex:Desmosterol_byDHCR7	simple:P55055		NR1H2	TRUE	FALSE	TRUE	curated	FALSE	0.02											0.862
CPI-SC0A6F94686	COL6A5_integrin_a2b1_complex	simple:A8TX70	complex:integrin_a2b1_complex	COL6A5		TRUE	FALSE	FALSE	curated	TRUE	0.02
CPI-SC00065C95C	COL9A1_integrin_a2b1_complex	simple:P20849	complex:integrin_a2b1_complex	COL9A1		TRUE	FALSE	FALSE	curated	TRUE	0.02																					1.684
CPI-SS0EE63435D	WNT4_FRZB	simple:P56705	simple:Q92765	WNT4	FRZB	TRUE	FALSE	FALSE	curated	FALSE	0.041
CPI-SS04F3A1E5C	COPA_SORT1	simple:P53621	simple:Q99523	COPA	SORT1	TRUE	FALSE	TRUE	IMEx,InnateDB-All,IntAct,MatrixDB	FALSE	0.041		2.139							2.449
CPI-SS07CCAD9BF	GRN_SORT1	simple:P28799	simple:Q99523	GRN	SORT1	TRUE	FALSE	TRUE	IMEx,InnateDB-All,MINT	FALSE	0.041		1.749							1.716
CPI-SC070BECDC9	COL9A1_integrin_a1b1_complex	simple:P20849	complex:integrin_a1b1_complex	COL9A1		TRUE	FALSE	FALSE	curated	TRUE	0.041																				1.763	1.764
CPI-SC0DABCC4B5	TGFB1_TGFbeta_receptor1	simple:P01137	complex:TGFbeta_receptor1	TGFB1		TRUE	FALSE	TRUE	curated	FALSE	0.041
CPI-SC01AADFEB3	TGFB1_TGFbeta_receptor2	simple:P01137	complex:TGFbeta_receptor2	TGFB1		TRUE	FALSE	TRUE	curated	FALSE	0.041
CPI-CS067ECB5FE	FZD3_LRP6_WNT4	complex:FZD3_LRP6	simple:P56705		WNT4	TRUE	FALSE	FALSE	curated	FALSE	0.041																				2.031	2.083
CPI-SC0CCB0D955	COL6A1_integrin_a2b1_complex	simple:P12109	complex:integrin_a2b1_complex	COL6A1		TRUE	FALSE	FALSE	curated	TRUE	0.041
CPI-SC0C287AFC3	COL4A5_integrin_a2b1_complex	simple:P29400	complex:integrin_a2b1_complex	COL4A5		TRUE	FALSE	FALSE	curated	TRUE	0.041
CPI-SC03D0A4AD2	COL1A2_integrin_a2b1_complex	simple:P08123	complex:integrin_a2b1_complex	COL1A2		TRUE	FALSE	FALSE	curated	TRUE	0.041
CPI-SS0762B455F	EFNA1_EPHA5	simple:P20827	simple:P54756	EFNA1	EPHA5	TRUE	FALSE	TRUE	curated	FALSE	0.041			2.753							2.648
CPI-SC050F64BB5	COL27A1_integrin_a1b1_complex	simple:Q8IZC6	complex:integrin_a1b1_complex	COL27A1		TRUE	FALSE	FALSE	curated	TRUE	0.041
CPI-SC0345262E7	COL5A2_integrin_a2b1_complex	simple:P05997	complex:integrin_a2b1_complex	COL5A2		TRUE	FALSE	FALSE	curated	TRUE	0.041
CPI-SC01D1C56CC	FN1_integrin_a2b1_complex	simple:P02751	complex:integrin_a2b1_complex	FN1		TRUE	FALSE	FALSE	curated	TRUE	0.041
CPI-SC04BCFC59C	COL1A1_integrin_a2b1_complex	simple:P02452	complex:integrin_a2b1_complex	COL1A1		TRUE	FALSE	FALSE	curated	TRUE	0.041
CPI-SS0CECFE864	ESR1_CXCL1	simple:P03372	simple:P09341	ESR1	CXCL1	TRUE	TRUE	FALSE	IMEx,InnateDB-All,MINT	FALSE	0.041																																			2.252
CPI-SC084C79E20	COL6A3_integrin_a2b1_complex	simple:P12111	complex:integrin_a2b1_complex	COL6A3		TRUE	FALSE	FALSE	curated	TRUE	0.041
CPI-SC0E85E1FB0	COL15A1_integrin_a2b1_complex	simple:P39059	complex:integrin_a2b1_complex	COL15A1		TRUE	FALSE	FALSE	curated	TRUE	0.041
CPI-SC04BD52124	COL18A1_integrin_a2b1_complex	simple:P39060	complex:integrin_a2b1_complex	COL18A1		TRUE	FALSE	FALSE	curated	TRUE	0.041
CPI-SC081B8028B	PTGER4_ProstaglandinE2_byPTGES	simple:P35408	complex:ProstaglandinE2_byPTGES	PTGER4		TRUE	TRUE	FALSE	curated	FALSE	0.041
CPI-CC03471D12E	RAreceptor_RXRA_atRetinoicAcid_byALDH1A2	complex:RAreceptor_RXRA	complex:atRetinoicAcid_byALDH1A2			TRUE	TRUE	FALSE	curated	FALSE	0.041
CPI-CS0B3531507	FZD4_LRP6_WNT4	complex:FZD4_LRP6	simple:P56705		WNT4	TRUE	FALSE	FALSE	curated	FALSE	0.041													1.79	1.842
CPI-CC08689D69E	RAreceptor_RXRA_atRetinoicAcid_byALDH1A1	complex:RAreceptor_RXRA	complex:atRetinoicAcid_byALDH1A1			TRUE	TRUE	FALSE	curated	FALSE	0.041
CPI-CS0C2B25B68	FZD5_LRP6_WNT4	complex:FZD5_LRP6	simple:P56705		WNT4	TRUE	FALSE	FALSE	curated	FALSE	0.041													1.79	1.842
CPI-CS0A5EAECEB	FZD6_LRP6_WNT4	complex:FZD6_LRP6	simple:P56705		WNT4	TRUE	FALSE	FALSE	curated	FALSE	0.041																				2.067	2.119
CPI-SC0C6DC4D50	COL6A5_integrin_a1b1_complex	simple:A8TX70	complex:integrin_a1b1_complex	COL6A5		TRUE	FALSE	FALSE	curated	TRUE	0.041
CPI-CS02957B1BF	BMR1B_AVR2A_BMP4	complex:BMR1B_AVR2A	simple:P12644		BMP4	TRUE	TRUE	FALSE	curated	FALSE	0.041																				1.879	1.471
CPI-SC0B86B7CED	COL12A1_integrin_a2b1_complex	simple:Q99715	complex:integrin_a2b1_complex	COL12A1		TRUE	FALSE	FALSE	curated	TRUE	0.041
CPI-CS06C6527F4	Cholesterol_byDHCR7_RORA	complex:Cholesterol_byDHCR7	simple:P35398		RORA	TRUE	FALSE	TRUE	curated	FALSE	0.041													1.527	1.619
CPI-SC0FA343CEF	COL13A1_integrin_a2b1_complex	simple:Q5TAT6	complex:integrin_a2b1_complex	COL13A1		FALSE	FALSE	FALSE	curated	TRUE	0.041
CPI-SS0CCCF7C69	PLXNB1_SEMA4D	simple:O43157	simple:Q92854	PLXNB1	SEMA4D	TRUE	TRUE	TRUE	curated	FALSE	0.041														0.839							1.167
CPI-SC05640277E	COL7A1_integrin_a2b1_complex	simple:Q02388	complex:integrin_a2b1_complex	COL7A1		TRUE	FALSE	FALSE	curated	TRUE	0.041
CPI-CS08A043594	BMR1B_AVR2A_BMP2	complex:BMR1B_AVR2A	simple:P12643		BMP2	TRUE	TRUE	FALSE	curated	FALSE	0.041																				1.209	1.257
CPI-CS01A4D7E2F	BMR1B_AVR2A_BMP5	complex:BMR1B_AVR2A	simple:P22003		BMP5	TRUE	TRUE	FALSE	curated	FALSE	0.041																				3.093	2.745
CPI-SC0CCCF9A7F	COL14A1_integrin_a2b1_complex	simple:Q05707	complex:integrin_a2b1_complex	COL14A1		TRUE	FALSE	FALSE	curated	TRUE	0.041
CPI-SC0681DB40E	COL5A1_integrin_a2b1_complex	simple:P20908	complex:integrin_a2b1_complex	COL5A1		TRUE	FALSE	FALSE	curated	TRUE	0.061																																			5
CPI-CS01521EE2B	FZD6_LRP6_WNT5A	complex:FZD6_LRP6	simple:P41221		WNT5A	TRUE	FALSE	FALSE	curated	FALSE	0.061																			3.634	2.067	2.197
CPI-SC0A2DB962D	CDH1_integrin_a2b1_complex	simple:P12830	complex:integrin_a2b1_complex	CDH1		FALSE	FALSE	FALSE	curated	TRUE	0.061							3.863							3.596							3.49
CPI-CS00DEA8C12	FZD5_LRP6_WNT5A	complex:FZD5_LRP6	simple:P41221		WNT5A	TRUE	FALSE	FALSE	curated	FALSE	0.061												3.357	1.79	1.92
CPI-SS085EE60B1	TGFB1_TGFBR3	simple:P01137	simple:Q03167	TGFB1	TGFBR3	TRUE	FALSE	TRUE	curated	FALSE	0.061
CPI-CS0DF85303A	BMR1B_AVR2A_BMP7	complex:BMR1B_AVR2A	simple:P18075		BMP7	TRUE	TRUE	FALSE	curated	FALSE	0.061																			3.092	1.731	1.62
CPI-CS01BA77CE7	FZD4_LRP6_WNT5A	complex:FZD4_LRP6	simple:P41221		WNT5A	TRUE	FALSE	FALSE	curated	FALSE	0.061												3.357	1.79	1.92
CPI-SC0A460766C	LAMC1_integrin_a2b1_complex	simple:P11047	complex:integrin_a2b1_complex	LAMC1		TRUE	FALSE	FALSE	curated	TRUE	0.061																																			4.222
CPI-SC046604E76	COL4A2_integrin_a2b1_complex	simple:P08572	complex:integrin_a2b1_complex	COL4A2		TRUE	FALSE	FALSE	curated	TRUE	0.061																																			6.716
CPI-SC0B3564B15	COL8A1_integrin_a2b1_complex	simple:P27658	complex:integrin_a2b1_complex	COL8A1		TRUE	FALSE	FALSE	curated	TRUE	0.061																																			3.436
CPI-SC01A5C5096	COL6A2_integrin_a2b1_complex	simple:P12110	complex:integrin_a2b1_complex	COL6A2		TRUE	FALSE	FALSE	curated	TRUE	0.061																																			7.123
CPI-CS0F06108D6	FZD3_LRP6_WNT5A	complex:FZD3_LRP6	simple:P41221		WNT5A	TRUE	FALSE	FALSE	curated	FALSE	0.061																			3.598	2.031	2.161
CPI-SC0956F4A31	COL16A1_integrin_a2b1_complex	simple:Q07092	complex:integrin_a2b1_complex	COL16A1		TRUE	FALSE	FALSE	curated	TRUE	0.061																																			6.571
CPI-SC03515B178	COL4A1_integrin_a2b1_complex	simple:P02462	complex:integrin_a2b1_complex	COL4A1		TRUE	FALSE	FALSE	curated	TRUE	0.061																																			5.233
CPI-SS09E3F5044	EFNA5_EPHA5	simple:P52803	simple:P54756	EFNA5	EPHA5	FALSE	FALSE	TRUE	curated	FALSE	0.061																															2.71							1.559
CPI-SS08083B141	NRP1_SEMA3A	simple:O14786	simple:Q14563	NRP1	SEMA3A	TRUE	TRUE	FALSE	curated	FALSE	0.061																																	4.32
CPI-CS047D9C0D7	LeukotrieneB4_byLTA4H_LTB4R	complex:LeukotrieneB4_byLTA4H	simple:Q15722		LTB4R	TRUE	FALSE	TRUE	curated	FALSE	0.061												2.801														3.02
CPI-CC03F4523A8	RAreceptor_RXRA_atRetinoicAcid_byALDH1A3	complex:RAreceptor_RXRA	complex:atRetinoicAcid_byALDH1A3			TRUE	TRUE	FALSE	curated	FALSE	0.061
CPI-CS0E9155EA2	FZD6_LRP6_WNT2	complex:FZD6_LRP6	simple:P09544		WNT2	TRUE	FALSE	FALSE	curated	FALSE	0.061																			3.247	1.529	1.74
CPI-CS092A988FB	FZD5_LRP6_WNT2	complex:FZD5_LRP6	simple:P09544		WNT2	TRUE	FALSE	FALSE	curated	FALSE	0.061												2.97	1.251	1.463
CPI-SS0708FE6FF	NRG1_LSR	simple:Q02297	simple:Q86X29	NRG1	LSR	TRUE	TRUE	TRUE	InnateDB-All	FALSE	0.061																														2.215							1.15
CPI-CS0149222E6	FZD4_LRP6_WNT2	complex:FZD4_LRP6	simple:P09544		WNT2	TRUE	FALSE	FALSE	curated	FALSE	0.061												2.97	1.251	1.463
CPI-CS096783D6D	FZD3_LRP6_WNT2	complex:FZD3_LRP6	simple:P09544		WNT2	TRUE	FALSE	FALSE	curated	FALSE	0.061																			3.211	1.493	1.704
CPI-SS095E52E66	TNFSF10_TNFRSF10D	simple:P50591	simple:Q9UBN6	TNFSF10	TNFRSF10D	TRUE	FALSE	TRUE	curated	FALSE	0.061							1.871							1.687
CPI-SS02ACCF1F7	MIF_TNFRSF14	simple:P14174	simple:Q92956	MIF	TNFRSF14	TRUE	FALSE	TRUE	I2D,IntAct	FALSE	0.061																							1.175				1.203	1.211
CPI-SC06A152CC0	COL3A1_integrin_a2b1_complex	simple:P02461	complex:integrin_a2b1_complex	COL3A1		TRUE	FALSE	FALSE	curated	TRUE	0.061																																			7.187
CPI-SS08FAC0A55	PLXNB2_SEMA4D	simple:O15031	simple:Q92854	PLXNB2	SEMA4D	FALSE	TRUE	TRUE	curated	FALSE	0.061							1.131							1.254							1.272
CPI-SS0B99F22A2	JAG1_NOTCH3	simple:P78504	simple:Q9UM47	JAG1	NOTCH3	FALSE	FALSE	TRUE	curated	FALSE	0.061																																	4.714
CPI-SS0C03F7CDC	VEGFA_KDR	simple:P15692	simple:P35968	VEGFA	KDR	TRUE	FALSE	TRUE	curated	FALSE	0.061						2.79							2.358
CPI-SS02704D1B8	WNT2_FRZB	simple:P09544	simple:Q92765	WNT2	FRZB	TRUE	FALSE	FALSE	curated	FALSE	0.061																																	3.14
CPI-CS07B61574B	LIFR_LIF	complex:LIFR	simple:P15018		LIF	TRUE	TRUE	FALSE	curated	FALSE	0.061							3.343							3.18							4.543
CPI-SS007954822	WNT5A_FRZB	simple:P41221	simple:Q92765	WNT5A	FRZB	TRUE	FALSE	FALSE	curated	FALSE	0.061																																	3.527
CPI-SS047232C64	DLL1_NOTCH3	simple:O00548	simple:Q9UM47	DLL1	NOTCH3	FALSE	FALSE	TRUE	curated	FALSE	0.061																																	8.518
CPI-SC0ECDD1074	COL6A3_integrin_a1b1_complex	simple:P12111	complex:integrin_a1b1_complex	COL6A3		TRUE	FALSE	FALSE	curated	TRUE	0.082
CPI-SC06C3BA86F	FN1_integrin_a5b1_complex	simple:P02751	complex:integrin_a5b1_complex	FN1		TRUE	FALSE	FALSE	curated	TRUE	0.082
CPI-SC0E83A4B71	COL12A1_integrin_a1b1_complex	simple:Q99715	complex:integrin_a1b1_complex	COL12A1		TRUE	FALSE	FALSE	curated	TRUE	0.082
CPI-SC08F3F7DC6	PLA2G2A_integrin_a5b1_complex	simple:P14555	complex:integrin_a5b1_complex	PLA2G2A		TRUE	FALSE	FALSE	curated	TRUE	0.082						1.773	1.939						1.629	1.794
CPI-CS01FAD232C	FZD10_LRP6_WNT4	complex:FZD10_LRP6	simple:P56705		WNT4	TRUE	FALSE	FALSE	curated	FALSE	0.082
CPI-CS0BDB8F8B9	FZD7_LRP6_WNT4	complex:FZD7_LRP6	simple:P56705		WNT4	TRUE	FALSE	FALSE	curated	FALSE	0.082
CPI-SC08DBCCFF0	COL1A1_integrin_a1b1_complex	simple:P02452	complex:integrin_a1b1_complex	COL1A1		TRUE	FALSE	FALSE	curated	TRUE	0.082
CPI-SC0AB5FBF10	COL14A1_integrin_a1b1_complex	simple:Q05707	complex:integrin_a1b1_complex	COL14A1		TRUE	FALSE	FALSE	curated	TRUE	0.082
CPI-SC0E509A5C6	COL7A1_integrin_a1b1_complex	simple:Q02388	complex:integrin_a1b1_complex	COL7A1		TRUE	FALSE	FALSE	curated	TRUE	0.082
CPI-SC037A0554C	COL5A2_integrin_a1b1_complex	simple:P05997	complex:integrin_a1b1_complex	COL5A2		TRUE	FALSE	FALSE	curated	TRUE	0.082
CPI-SC09DB9D20A	COL1A2_integrin_a1b1_complex	simple:P08123	complex:integrin_a1b1_complex	COL1A2		TRUE	FALSE	FALSE	curated	TRUE	0.082
CPI-SC0C739EDCE	COL18A1_integrin_a1b1_complex	simple:P39060	complex:integrin_a1b1_complex	COL18A1		TRUE	FALSE	FALSE	curated	TRUE	0.082
CPI-SC027893337	COL15A1_integrin_a1b1_complex	simple:P39059	complex:integrin_a1b1_complex	COL15A1		TRUE	FALSE	FALSE	curated	TRUE	0.082
CPI-SC0549A759B	COL6A1_integrin_a1b1_complex	simple:P12109	complex:integrin_a1b1_complex	COL6A1		TRUE	FALSE	FALSE	curated	TRUE	0.082
CPI-SC042B580A3	COL4A5_integrin_a1b1_complex	simple:P29400	complex:integrin_a1b1_complex	COL4A5		TRUE	FALSE	FALSE	curated	TRUE	0.082
CPI-SC0FCF853DB	COL13A1_integrin_a1b1_complex	simple:Q5TAT6	complex:integrin_a1b1_complex	COL13A1		FALSE	FALSE	FALSE	curated	TRUE	0.082
CPI-SC0ABE9B7D2	FBN1_integrin_a5b1_complex	simple:P35555	complex:integrin_a5b1_complex	FBN1		TRUE	FALSE	FALSE	curated	TRUE	0.082
CPI-CS0A5B6BD7A	12oxoLeukotrieneB4_byPTGR1_LTB4R	complex:12oxoLeukotrieneB4_byPTGR1	simple:Q15722		LTB4R	TRUE	FALSE	TRUE	curated	FALSE	0.082					3.721							3.653														3.992
CPI-SC09B2D1C63	TNC_integrin_a8b1_complex	simple:P24821	complex:integrin_a8b1_complex	TNC		TRUE	FALSE	FALSE	curated	TRUE	0.082
CPI-SS03105D292	CSF1_SLC7A1	simple:P09603	simple:P30825	CSF1	SLC7A1	TRUE	FALSE	TRUE	I2D	FALSE	0.082																																					1.064	1.129
CPI-SS099ACF7FB	IGFBP3_TMEM219	simple:P17936	simple:Q86XT9	IGFBP3	TMEM219	TRUE	FALSE	TRUE	curated	FALSE	0.082																																					1.51
CPI-SS0A932EB77	SLIT2_ROBO1	simple:O94813	simple:Q9Y6N7	SLIT2	ROBO1	TRUE	FALSE	TRUE	curated	FALSE	0.082
CPI-SS0A28DCA72	CXCL12_CXCR4	simple:P48061	simple:P61073	CXCL12	CXCR4	TRUE	FALSE	TRUE	curated	FALSE	0.082																																				1.296
CPI-SS0C0A61F92	PLXNB2_SEMA4G	simple:O15031	simple:Q9NTN9	PLXNB2	SEMA4G	FALSE	TRUE	FALSE	curated	FALSE	0.082		1.169							1.292							1.31																					1.12
CPI-SS016B7C7D6	BMP2_SMO	simple:P12643	simple:Q99835	BMP2	SMO	TRUE	FALSE	TRUE	I2D	FALSE	0.082
CPI-SS0A69F13A3	WNT4_SMO	simple:P56705	simple:Q99835	WNT4	SMO	TRUE	FALSE	TRUE	I2D	FALSE	0.082
CPI-SS0661CE946	WNT4_SFRP2	simple:P56705	simple:Q96HF1	WNT4	SFRP2	TRUE	FALSE	FALSE	curated	FALSE	0.082
CPI-SS036707F4C	WNT4_SFRP1	simple:P56705	simple:Q8N474	WNT4	SFRP1	TRUE	FALSE	FALSE	curated	FALSE	0.082
CPI-SS0898D7F7F	TNFRSF10B_TNFSF10	simple:O14763	simple:P50591	TNFRSF10B	TNFSF10	TRUE	TRUE	FALSE	curated	FALSE	0.082																													3.026	2.842
CPI-SS0632A027A	CD44_HBEGF	simple:P16070	simple:Q99075	CD44	HBEGF	TRUE	TRUE	TRUE	I2D,InnateDB-All	FALSE	0.082																2.041					2.06
CPI-SS0C10824C7	EGFR_HBEGF	simple:P00533	simple:Q99075	EGFR	HBEGF	TRUE	TRUE	TRUE	curated	FALSE	0.082																																					2.285
CPI-SS0C4E86714	TNFRSF1B_GRN	simple:P20333	simple:P28799	TNFRSF1B	GRN	TRUE	TRUE	FALSE	IMEx,InnateDB-All,MINT	FALSE	0.082																													1.886	1.853				1.398	1.445
CPI-SS0DA033F03	TNFRSF1A_GRN	simple:P19438	simple:P28799	TNFRSF1A	GRN	TRUE	TRUE	FALSE	IMEx,InnateDB-All,MINT	FALSE	0.082																																				2.106	2.072
CPI-CS0E54FF657	BMPR1A_BMPR2_BMP4	complex:BMPR1A_BMPR2	simple:P12644		BMP4	TRUE	TRUE	FALSE	curated	FALSE	0.082													1.571	1.162
CPI-CS0E4E75E3B	BMPR1A_BMPR2_BMP2	complex:BMPR1A_BMPR2	simple:P12643		BMP2	TRUE	TRUE	FALSE	curated	FALSE	0.082													0.9	0.949
CPI-SC0F36DD437	TGFB2_TGFbeta_receptor2	simple:P61812	complex:TGFbeta_receptor2	TGFB2		TRUE	FALSE	TRUE	curated	FALSE	0.082
CPI-SC070741884	TGFB2_TGFbeta_receptor1	simple:P61812	complex:TGFbeta_receptor1	TGFB2		TRUE	FALSE	TRUE	curated	FALSE	0.082
CPI-CS0D228AF4D	Dihydrotestosterone_bySRD5A2_AR	complex:Dihydrotestosterone_bySRD5A2	simple:P10275		AR	TRUE	FALSE	TRUE	curated	FALSE	0.082																																				2.159	2.301	2.745
CPI-SS01F67987A	FGF2_FGFR1	simple:P09038	simple:P11362	FGF2	FGFR1	TRUE	FALSE	TRUE	curated	FALSE	0.082
CPI-CS0E1BF543E	ACVR1_BMPR2_BMP5	complex:ACVR1_BMPR2	simple:P22003		BMP5	TRUE	TRUE	FALSE	curated	FALSE	0.082
CPI-CS046BCFC6F	BMPR1A_BMPR2_BMP5	complex:BMPR1A_BMPR2	simple:P22003		BMP5	TRUE	TRUE	FALSE	curated	FALSE	0.082													2.785	2.437
CPI-CS04F856260	FZD1_LRP6_WNT4	complex:FZD1_LRP6	simple:P56705		WNT4	TRUE	FALSE	FALSE	curated	FALSE	0.082																																		3.025	3.077
CPI-SS02DA892C8	BSG_PPIA	simple:P35613	simple:P62937	BSG	PPIA	TRUE	FALSE	FALSE	curated	FALSE	0.102											1.809																										1.36
CPI-SS03A4F7DC8	AXL_GAS6	simple:P30530	simple:Q14393	AXL	GAS6	TRUE	TRUE	FALSE	curated	FALSE	0.102																																		1.741
CPI-SS083CBFACD	MDK_SORL1	simple:P21741	simple:Q92673	MDK	SORL1	TRUE	FALSE	TRUE	InnateDB-All	FALSE	0.102	2.034	1.988						2.109	2.063																											1.898
CPI-SC0AC1EFC2A	PTGER2_ProstaglandinE2_byPTGES3	simple:P43116	complex:ProstaglandinE2_byPTGES3	PTGER2		TRUE	TRUE	FALSE	curated	FALSE	0.102																																				1.574	1.482
CPI-SS0C85BC9AF	PROS1_AXL	simple:P07225	simple:P30530	PROS1	AXL	TRUE	FALSE	TRUE	guidetopharmacology.org	FALSE	0.102																				1.324	1.324
CPI-SS03722104E	HGF_CD44	simple:P14210	simple:P16070	HGF	CD44	TRUE	FALSE	TRUE	IMEx,InnateDB-All,IntAct	FALSE	0.102
CPI-SS0055264F3	EGFR_TGFB1	simple:P00533	simple:P01137	EGFR	TGFB1	TRUE	TRUE	FALSE	IMEx,InnateDB-All,MINT	FALSE	0.102							1.585							1.573							1.79
CPI-SS00EDDD458	EGFR_MIF	simple:P00533	simple:P14174	EGFR	MIF	TRUE	TRUE	FALSE	IMEx,InnateDB-All	FALSE	0.102				1.596							1.584							1.801
CPI-SS0ABC5C1B8	CD74_MIF	simple:P04233	simple:P14174	CD74	MIF	TRUE	TRUE	FALSE	I2D,InnateDB-All	FALSE	0.102				1.134							0.79																					2.253
CPI-SS0BAB345B5	TGFB1_AR	simple:P01137	simple:P10275	TGFB1	AR	TRUE	FALSE	TRUE	I2D,InnateDB	FALSE	0.102
CPI-SS03E450F99	EFNA1_EPHA7	simple:P20827	simple:Q15375	EFNA1	EPHA7	TRUE	FALSE	TRUE	curated	FALSE	0.102						3.689	3.029						3.584	2.925						2.609
CPI-SS098425155	ADRB2_VEGFB	simple:P07550	simple:P49765	ADRB2	VEGFB	TRUE	TRUE	FALSE	InnateDB-All	FALSE	0.102									1.295		1.798			1.205		1.235		1.739
CPI-SC04BC5B245	FN1_integrin_a8b1_complex	simple:P02751	complex:integrin_a8b1_complex	FN1		TRUE	FALSE	FALSE	curated	TRUE	0.122
CPI-SC0AD976083	RORB_atRetinoicAcid_byALDH1A2	simple:Q92753	complex:atRetinoicAcid_byALDH1A2	RORB		TRUE	TRUE	FALSE	curated	FALSE	0.122																																		5.152	4.474
CPI-SS03CC15FF3	PDGFRA_PDGFC	simple:P16234	simple:Q9NRA1	PDGFRA	PDGFC	TRUE	TRUE	FALSE	curated	FALSE	0.122																																		4.063	4.391
CPI-SC09B45FB39	FN1_integrin_aVb5_complex	simple:P02751	complex:integrin_aVb5_complex	FN1		TRUE	FALSE	FALSE	curated	TRUE	0.122																																					4.656
CPI-SS00CFAFE79	ERBB2_HBEGF	simple:P04626	simple:Q99075	ERBB2	HBEGF	TRUE	TRUE	TRUE	curated	FALSE	0.122									1.443					1.462		2.353					2.372																1.456
CPI-CS0D81115C8	Cholesterol_byDHCR24_RORA	complex:Cholesterol_byDHCR24	simple:P35398		RORA	TRUE	FALSE	TRUE	curated	FALSE	0.122						4.619	4.712						4.262	4.354						6.952	7.045
CPI-CS08CC8F9D3	ACVR1_BMPR2_BMP7	complex:ACVR1_BMPR2	simple:P18075		BMP7	TRUE	TRUE	FALSE	curated	FALSE	0.122
CPI-CS0406B0B69	Cholesterol_byLIPA_RORA	complex:Cholesterol_byLIPA	simple:P35398		RORA	TRUE	FALSE	TRUE	curated	FALSE	0.122													1.482	1.574						2.964	3.056
CPI-SS02572E1EF	NRG1_LGR4	simple:Q02297	simple:Q9BXB1	NRG1	LGR4	TRUE	TRUE	TRUE	InnateDB-All	FALSE	0.122																														2.484	3.649						1.419	2.584
CPI-SC00367777A	COL3A1_integrin_a1b1_complex	simple:P02461	complex:integrin_a1b1_complex	COL3A1		TRUE	FALSE	FALSE	curated	TRUE	0.122																																		7.266	7.267
CPI-SS0669CC233	CXCL14_CXCR4	simple:O95715	simple:P61073	CXCL14	CXCR4	TRUE	FALSE	TRUE	curated	FALSE	0.122																													3.125						3.466	0.605
CPI-SC0744E13CB	COL4A1_integrin_a1b1_complex	simple:P02462	complex:integrin_a1b1_complex	COL4A1		TRUE	FALSE	FALSE	curated	TRUE	0.122																																		5.312	5.314
CPI-CS05EAF93CC	BMPR1A_BMPR2_BMP7	complex:BMPR1A_BMPR2	simple:P18075		BMP7	TRUE	TRUE	FALSE	curated	FALSE	0.122												2.784	1.423	1.312
CPI-SS00F4DDF4B	PTN_PTPRS	simple:P21246	simple:Q13332	PTN	PTPRS	TRUE	FALSE	TRUE	I2D,IMEx,InnateDB-All,IntAct	FALSE	0.122																																					3.748
CPI-SC03F728659	COL4A2_integrin_a1b1_complex	simple:P08572	complex:integrin_a1b1_complex	COL4A2		TRUE	FALSE	FALSE	curated	TRUE	0.122																																		6.795	6.797
CPI-CS0107C51C6	BMPR1B_BMPR2_BMP4	complex:BMPR1B_BMPR2	simple:P12644		BMP4	TRUE	TRUE	FALSE	curated	FALSE	0.122						2.197	1.788						2.366	1.958						2.206	1.798
CPI-SC0F9FB6DCB	COL6A2_integrin_a1b1_complex	simple:P12110	complex:integrin_a1b1_complex	COL6A2		TRUE	FALSE	FALSE	curated	TRUE	0.122																																		7.202	7.204
CPI-SS0F1E79A03	WNT5A_SFRP1	simple:P41221	simple:Q8N474	WNT5A	SFRP1	TRUE	FALSE	FALSE	curated	FALSE	0.122																																		3.884	3.699
CPI-SC0592501EA	COL5A1_integrin_a1b1_complex	simple:P20908	complex:integrin_a1b1_complex	COL5A1		TRUE	FALSE	FALSE	curated	TRUE	0.122																																		5.079	5.081
CPI-SC03760D980	COL8A1_integrin_a1b1_complex	simple:P27658	complex:integrin_a1b1_complex	COL8A1		TRUE	FALSE	FALSE	curated	TRUE	0.122																																		3.515	3.516
CPI-CS028ACED72	BMPR1B_BMPR2_BMP2	complex:BMPR1B_BMPR2	simple:P12643		BMP2	TRUE	TRUE	FALSE	curated	FALSE	0.122						1.526	1.575						1.696	1.744						1.536	1.584
CPI-SS0C95AC883	WNT2_SFRP2	simple:P09544	simple:Q96HF1	WNT2	SFRP2	TRUE	FALSE	FALSE	curated	FALSE	0.122																																		4.375	4.584
CPI-SS03F33B34C	WNT5A_SFRP2	simple:P41221	simple:Q96HF1	WNT5A	SFRP2	TRUE	FALSE	FALSE	curated	FALSE	0.122																																		4.762	4.971
CPI-SS01E6C2BB8	WNT2_SFRP1	simple:P09544	simple:Q8N474	WNT2	SFRP1	TRUE	FALSE	FALSE	curated	FALSE	0.122																																		3.497	3.311
CPI-SC06AD39F88	COL16A1_integrin_a1b1_complex	simple:Q07092	complex:integrin_a1b1_complex	COL16A1		TRUE	FALSE	FALSE	curated	TRUE	0.122																																		6.65	6.652
CPI-SS0178F5C45	TGFB2_TGFBR3	simple:P61812	simple:Q03167	TGFB2	TGFBR3	TRUE	FALSE	TRUE	curated	FALSE	0.122
CPI-CS0B3F661F1	FZD10_LRP6_WNT5A	complex:FZD10_LRP6	simple:P41221		WNT5A	TRUE	FALSE	FALSE	curated	FALSE	0.122
CPI-SS0E41702C1	IGF1_IGF1R	simple:P05019	simple:P08069	IGF1	IGF1R	TRUE	FALSE	TRUE	curated	FALSE	0.122																																				2.969	3.055	3.966
CPI-CS04EF3E555	FZD7_LRP6_WNT5A	complex:FZD7_LRP6	simple:P41221		WNT5A	TRUE	FALSE	FALSE	curated	FALSE	0.122
CPI-CS05CFD8AFA	FZD1_LRP6_WNT2	complex:FZD1_LRP6	simple:P09544		WNT2	TRUE	FALSE	FALSE	curated	FALSE	0.122																																	4.204	2.486	2.698
CPI-CS03C03A2E0	FZD7_LRP6_WNT2	complex:FZD7_LRP6	simple:P09544		WNT2	TRUE	FALSE	FALSE	curated	FALSE	0.122
CPI-CS01A368203	FZD10_LRP6_WNT2	complex:FZD10_LRP6	simple:P09544		WNT2	TRUE	FALSE	FALSE	curated	FALSE	0.122
CPI-SC0A1E8C5F6	RORB_atRetinoicAcid_byALDH1A1	simple:Q92753	complex:atRetinoicAcid_byALDH1A1	RORB		TRUE	TRUE	FALSE	curated	FALSE	0.143																																	4.794	6.174	5.115
CPI-SS0DBA4D668	DPP4_CXCL12	simple:P27487	simple:P48061	DPP4	CXCL12	TRUE	TRUE	FALSE	curated	FALSE	0.143						4.715	4.759						4.337	4.38					5.378	5.955	5.998
CPI-SS06E2D8F96	RLN1_AR	simple:P04808	simple:P10275	RLN1	AR	TRUE	FALSE	TRUE	InnateDB-All	FALSE	0.143	2.877	3.02	3.464					3.043	3.186	3.63	3.222
CPI-SS028688B7B	EFNA5_EPHA7	simple:P52803	simple:Q15375	EFNA5	EPHA7	FALSE	FALSE	TRUE	curated	FALSE	0.143																																	3.425	3.646	2.986
CPI-SS07ACDDCD6	APP_SORL1	simple:P05067	simple:Q92673	APP	SORL1	TRUE	FALSE	TRUE	curated	FALSE	0.143								3.372																												4.465	4.418	3.975
CPI-SS0B70EB09E	PDGFA_PDGFRA	simple:P04085	simple:P16234	PDGFA	PDGFRA	TRUE	FALSE	TRUE	curated	FALSE	0.143													4.065	3.795													3.926	3.656					3.661	4.196	3.926
CPI-SS0D0235DCE	SLIT2_ROBO2	simple:O94813	simple:Q9HCK4	SLIT2	ROBO2	TRUE	FALSE	TRUE	curated	FALSE	0.143																																	2.36
CPI-SS01A07768A	CD46_JAG1	simple:P15529	simple:P78504	CD46	JAG1	FALSE	TRUE	FALSE	curated	FALSE	0.143						5.901	5.13						5.595	4.824					6.993	6.766	5.995
CPI-SS0D4F593F1	WNT5A_EPHA7	simple:P41221	simple:Q15375	WNT5A	EPHA7	TRUE	FALSE	TRUE	InnateDB-All	FALSE	0.163																																	4.593	4.814	4.154
CPI-SS0A3569604	IGF2_IDE	simple:P01344	simple:P14735	IGF2	IDE	TRUE	FALSE	TRUE	I2D,InnateDB-All	FALSE	0.163																																				2.164	2.179	2.169
CPI-SS0D954EA1C	PDGFRB_PDGFD	simple:P09619	simple:Q9GZP0	PDGFRB	PDGFD	TRUE	TRUE	FALSE	curated	FALSE	0.163																																	3.457	4.082	3.745
CPI-CS061152023	PDGFR_complex_PDGFD	complex:PDGFR_complex	simple:Q9GZP0		PDGFD	TRUE	TRUE	FALSE	curated	FALSE	0.163																																	3.457	4.082	3.745
CPI-SC051FC855D	TGFB3_TGFbeta_receptor1	simple:P10600	complex:TGFbeta_receptor1	TGFB3		TRUE	FALSE	TRUE	curated	FALSE	0.163						1.77	1.855						1.49	1.575
CPI-SS088A0A760	EGFR_COPA	simple:P00533	simple:P53621	EGFR	COPA	TRUE	TRUE	FALSE	InnateDB-All	FALSE	0.163		2.95							2.938							3.155																				3.432	3.742
CPI-SC074D3FFBC	TGFB3_TGFbeta_receptor2	simple:P10600	complex:TGFbeta_receptor2	TGFB3		TRUE	FALSE	TRUE	curated	FALSE	0.163						1.659	1.791						1.379	1.511
CPI-SC063B0B7DD	PTGER4_ProstaglandinE2_byPTGES3	simple:P35408	complex:ProstaglandinE2_byPTGES3	PTGER4		TRUE	TRUE	FALSE	curated	FALSE	0.163																																				1.709	1.616
CPI-SS0BFB29A42	PLXNB2_PTN	simple:O15031	simple:P21246	PLXNB2	PTN	TRUE	TRUE	FALSE	I2D,IMEx,InnateDB-All,IntAct	FALSE	0.163						3.597	3.1						3.72	3.224						3.738	3.242
CPI-SS0579FA162	IGF2_IGF1R	simple:P01344	simple:P08069	IGF2	IGF1R	TRUE	FALSE	TRUE	curated	FALSE	0.163																																				3.306	3.392	4.303
CPI-SS0302E8E8F	CD74_COPA	simple:P04233	simple:P53621	CD74	COPA	TRUE	TRUE	FALSE	IMEx,IntAct	FALSE	0.163	2.178	2.488							2.144																					3.607							2.36
CPI-CS02C93975C	BMPR1B_BMPR2_BMP5	complex:BMPR1B_BMPR2	simple:P22003		BMP5	TRUE	TRUE	FALSE	curated	FALSE	0.163						3.411	3.063						3.58	3.232						3.42	3.072						2.713	2.365
CPI-SS0F9D53834	JAM3_JAM3	simple:Q9BX67	simple:Q9BX67	JAM3	JAM3	TRUE	FALSE	FALSE	curated	FALSE	0.184																																	7.345	4.373	4.792
CPI-SS06D13FCD3	DSC2_DSG2	simple:Q02487	simple:Q14126	DSC2	DSG2	FALSE	FALSE	FALSE	curated	FALSE	0.184	3.102	3.385	4.609					3.313	3.597	4.821					3.26	3.544	4.768
CPI-CS08109C435	BMPR1B_BMPR2_BMP7	complex:BMPR1B_BMPR2	simple:P18075		BMP7	TRUE	TRUE	FALSE	curated	FALSE	0.184					3.41	2.049	1.938					3.579	2.218	2.107					3.419	2.058	1.947
CPI-SS0BF9FA3F2	ERBB3_NRG1	simple:P21860	simple:Q02297	ERBB3	NRG1	TRUE	TRUE	TRUE	curated	FALSE	0.184					2.956	1.891	2.296					3.173	2.108	2.513					3.19	2.125	2.53
CPI-SS0855C0353	NRP1_PGF	simple:O14786	simple:P49763	NRP1	PGF	TRUE	TRUE	FALSE	curated	FALSE	0.184																																	4.453	4.315	4.141
CPI-SS0C56C483F	WNT5A_ANTXR1	simple:P41221	simple:Q9H6X2	WNT5A	ANTXR1	TRUE	FALSE	TRUE	InnateDB-All	FALSE	0.184																																	9.029	5.569	5.891
CPI-SS09CA492BA	EFNA1_EPHA3	simple:P20827	simple:P29320	EFNA1	EPHA3	TRUE	FALSE	TRUE	curated	FALSE	0.184					7.371	3.347	3.07					7.267	3.242	2.965					6.292	2.267	1.99
CPI-SS0BEAB521F	EPHA3_EFNA5	simple:P29320	simple:P52803	EPHA3	EFNA5	TRUE	TRUE	FALSE	curated	FALSE	0.184																																	7.328	6.177	6.056
CPI-SS08CA619FE	EGFR_GRN	simple:P00533	simple:P28799	EGFR	GRN	TRUE	TRUE	FALSE	InnateDB-All	FALSE	0.184	2.25														2.454	2.421																				3.042	3.008
CPI-SS00577086D	FTL_SCARA5	simple:P02792	simple:Q6ZMJ2	FTL	SCARA5	FALSE	FALSE	TRUE	curated	FALSE	0.184						3.55	3.29						3.101														4.356	4.096
CPI-SS0E7CBFD03	WNT5A_ROR2	simple:P41221	simple:Q01974	WNT5A	ROR2	TRUE	FALSE	TRUE	curated	FALSE	0.184																																	4.593	3.244	3.285
CPI-SC024FAED24	LAMC1_integrin_a6b1_complex	simple:P11047	complex:integrin_a6b1_complex	LAMC1		TRUE	FALSE	FALSE	curated	TRUE	0.204																	2.133												4.661	4.74	5.112					3.303	3.381	3.753
CPI-SS006C6537E	MDK_LRP1	simple:P21741	simple:Q07954	MDK	LRP1	TRUE	FALSE	TRUE	I2D,InnateDB-All	FALSE	0.204						3.867	3.59						3.941	3.664													3.755	3.478
CPI-SS042A6F835	IGF2_IGF2R	simple:P01344	simple:P11717	IGF2	IGF2R	TRUE	FALSE	TRUE	curated	FALSE	0.204																																				2.893	2.945	3.566
CPI-SS03DA2A820	FGF2_CD44	simple:P09038	simple:P16070	FGF2	CD44	TRUE	FALSE	TRUE	I2D,InnateDB-All	FALSE	0.204																																				1.71	1.702	2.035
CPI-SS060B82BBC	JAG1_NOTCH2	simple:P78504	simple:Q04721	JAG1	NOTCH2	FALSE	FALSE	TRUE	curated	FALSE	0.204																																				3.138	3.062	3.063
CPI-SS0A0718AC5	TNFRSF21_APP	simple:O75509	simple:P05067	TNFRSF21	APP	FALSE	TRUE	FALSE	curated	FALSE	0.204																																		4.975	5.043	2.794	2.8
CPI-SC0202406F0	TGFB3_integrin_aVb8_complex	simple:P10600	complex:integrin_aVb8_complex	TGFB3		TRUE	FALSE	FALSE	curated	TRUE	0.204						2.49	2.271						2.211	1.991													1.914	1.694
CPI-SC09F8C9859	AR_Testosterone_byHSD17B12	simple:P10275	complex:Testosterone_byHSD17B12	AR		TRUE	TRUE	FALSE	curated	FALSE	0.204			3.595							3.738			3.016		3.282	3.35	4.182			3.46	3.278			3.774														3.381
CPI-SS0DEDA3567	TNFSF10_RIPK1	simple:P50591	simple:Q13546	TNFSF10	RIPK1	TRUE	FALSE	TRUE	InnateDB-All	FALSE	0.204		1.682	1.809	1.869	4.959		1.872					4.775		1.688												4.161
CPI-SS0DC9D2C55	NOTCH2_CNTN1	simple:Q04721	simple:Q12860	NOTCH2	CNTN1	FALSE	TRUE	FALSE	curated	FALSE	0.204						2.491	1.772						2.414	1.696						2.416	1.697
CPI-SS018AC8F36	FTH1_SCARA5	simple:P02794	simple:Q6ZMJ2	FTH1	SCARA5	FALSE	FALSE	TRUE	curated	FALSE	0.204						4.193	3.933						3.608	3.348												4.824	4.856	4.595
CPI-SC08F923F07	FN1_integrin_aVb1_complex	simple:P02751	complex:integrin_aVb1_complex	FN1		TRUE	FALSE	FALSE	curated	TRUE	0.204																																				4.93	5.005	5.812
CPI-SS033E6DE7E	NRP1_VEGFB	simple:O14786	simple:P49765	NRP1	VEGFB	TRUE	TRUE	FALSE	curated	FALSE	0.245																														4.333		4.836		4.122	4.243		2.353
CPI-SS0889E281D	CADM1_CADM1	simple:Q9BY67	simple:Q9BY67	CADM1	CADM1	FALSE	FALSE	FALSE	curated	FALSE	0.245										2.404			1.936			2.404	3.592			3.124	2.566																1.936	3.124
CPI-SS0472C478C	BMP7_PTPRK	simple:P18075	simple:Q15262	BMP7	PTPRK	TRUE	FALSE	TRUE	InnateDB-All	FALSE	0.245																														2.84	2.992			3.19	2.975		1.479	1.631
CPI-SS0A84B95C5	NR3C1_CCL2	simple:P04150	simple:P13500	NR3C1	CCL2	TRUE	TRUE	FALSE	InnateDB	FALSE	0.245						1.451	2.975						1.459	2.982							2.739							2.999					3.136		4.633
CPI-SS0CB863B46	WNT5A_PTPRK	simple:P41221	simple:Q15262	WNT5A	PTPRK	TRUE	FALSE	TRUE	InnateDB-All	FALSE	0.245																														3.36	3.512			3.71	3.495		1.793	1.945
CPI-SS09808DEAE	CD74_APP	simple:P04233	simple:P05067	CD74	APP	FALSE	TRUE	FALSE	curated	FALSE	0.245						3.799	3.867						3.455	3.522																				4.917	4.985
CPI-SS0D46E2B45	TGFB3_TGFBR3	simple:P10600	simple:Q03167	TGFB3	TGFBR3	TRUE	FALSE	TRUE	curated	FALSE	0.286					4.602	2.353	2.04					4.322	2.074	1.76												4.026	1.777
CPI-SS076BC3BA6	HLA-DPB1_NRG1	simple:HLADPB1	simple:Q02297	HLA-DPB1	NRG1	TRUE	TRUE	TRUE	InnateDB-All	FALSE	0.306					2.265	1.2	1.605					2.038	0.973	1.378												2.188	1.123	1.528
CPI-SS0423580E5	DLL1_NOTCH2	simple:O00548	simple:Q04721	DLL1	NOTCH2	FALSE	FALSE	TRUE	curated	FALSE	0.306																													7.169	7.093	7.094			7.237	7.127	1.75	1.674	1.675
CPI-SS0B02DE712	EGFR_NRG1	simple:P00533	simple:Q02297	EGFR	NRG1	TRUE	TRUE	TRUE	I2D,IMEx,InnateDB-All,IntAct	FALSE	0.306					2.711	1.646	2.051					2.699	1.634	2.039					2.915	1.85	2.256
CPI-SS0DE0A486F	NRP1_VEGFA	simple:O14786	simple:P15692	NRP1	VEGFA	TRUE	TRUE	FALSE	curated	FALSE	0.306																													5.906	5.474	4.618	4.265	5.717	4.834	6.647	3.926	3.494	2.638
CPI-SC061B08F44	RORB_atRetinoicAcid_byALDH1A3	simple:Q92753	complex:atRetinoicAcid_byALDH1A3	RORB		TRUE	TRUE	FALSE	curated	FALSE	0.327																													6.966	7.113	6	7.32	6.829	6.527	6.728	4.538	4.684
CPI-CS08A2EA5F7	FZD5_LRP5_WNT11	complex:FZD5_LRP5	simple:O96014		WNT11	TRUE	FALSE	FALSE	curated	FALSE	1.327
CPI-SS05A26A1DE	PDGFB_PDGFRB	simple:P01127	simple:P09619	PDGFB	PDGFRB	TRUE	FALSE	TRUE	curated	FALSE	1.327
CPI-SS0FEEB187C	PDGFB_PDGFRA	simple:P01127	simple:P16234	PDGFB	PDGFRA	TRUE	FALSE	TRUE	curated	FALSE	1.327
CPI-SC00DF4C861	PDGFB_PDGFR_complex	simple:P01127	complex:PDGFR_complex	PDGFB		TRUE	FALSE	TRUE	curated	FALSE	1.327
CPI-CS099D829B9	IGF1R_enhancerComGPC3_IGF1	complex:IGF1R_enhancerComGPC3	simple:P05019		IGF1	TRUE	TRUE	FALSE	curated	FALSE	1.327
CPI-SS0C23EF34B	NCAM1_GDNF	simple:P13591	simple:P39905	NCAM1	GDNF	TRUE	TRUE	FALSE	I2D	FALSE	1.327
CPI-CS08B606C20	IL7_receptor_IL7	complex:IL7_receptor	simple:P13232		IL7	TRUE	TRUE	FALSE	curated	FALSE	1.327
CPI-CS0B41A1AAE	IL11_receptor_IL11	complex:IL11_receptor	simple:P20809		IL11	TRUE	TRUE	FALSE	curated	FALSE	1.327
CPI-SS064C772FE	CCR10_CCL28	simple:P46092	simple:Q9NRJ3	CCR10	CCL28	TRUE	TRUE	FALSE	curated	FALSE	1.327
CPI-CS068959EAB	IL15_receptor_IL15	complex:IL15_receptor	simple:P40933		IL15	TRUE	TRUE	FALSE	curated	FALSE	1.327
CPI-CS055AB879D	FZD4_LRP6_WNT11	complex:FZD4_LRP6	simple:O96014		WNT11	TRUE	FALSE	FALSE	curated	FALSE	1.327
CPI-CS03D573715	FZD4_LRP5_WNT11	complex:FZD4_LRP5	simple:O96014		WNT11	TRUE	FALSE	FALSE	curated	FALSE	1.327
CPI-CS0A13FF479	IL1_receptor_inhibitor_IL1RN	complex:IL1_receptor_inhibitor	simple:P18510		IL1RN	TRUE	TRUE	FALSE	curated	FALSE	1.327
CPI-SS0179FBFD3	TNFRSF10A_TNFSF10	simple:O00220	simple:P50591	TNFRSF10A	TNFSF10	TRUE	TRUE	FALSE	curated	FALSE	1.327
CPI-CS01C6805BA	IL1_receptor_IL1RN	complex:IL1_receptor	simple:P18510		IL1RN	TRUE	TRUE	FALSE	curated	FALSE	1.327
CPI-SS0AD0ED887	TNFRSF11B_TNFSF10	simple:O00300	simple:P50591	TNFRSF11B	TNFSF10	TRUE	FALSE	FALSE	curated	FALSE	1.327
CPI-CS09CDFC0C5	IL1_receptor_inhibitor_IL1B	complex:IL1_receptor_inhibitor	simple:P01584		IL1B	TRUE	TRUE	FALSE	curated	FALSE	1.327
CPI-CS093EA33BE	IL1_receptor_IL1B	complex:IL1_receptor	simple:P01584		IL1B	TRUE	TRUE	FALSE	curated	FALSE	1.327
CPI-SS06A0B20BD	FGFR2_EPHA4	simple:P21802	simple:P54764	FGFR2	EPHA4	TRUE	TRUE	TRUE	I2D,InnateDB-All	FALSE	1.327
CPI-CS012C395FB	FZD3_LRP5_WNT4	complex:FZD3_LRP5	simple:P56705		WNT4	TRUE	FALSE	FALSE	curated	FALSE	1.327
CPI-SS0EBFE1854	EFNA1_EPHA4	simple:P20827	simple:P54764	EFNA1	EPHA4	TRUE	FALSE	TRUE	curated	FALSE	1.327
CPI-SS042439610	WNT9A_SFRP4	simple:O14904	simple:Q6FHJ7	WNT9A	SFRP4	TRUE	FALSE	FALSE	curated	FALSE	1.327
CPI-SS062CEFDBE	WNT11_SFRP4	simple:O96014	simple:Q6FHJ7	WNT11	SFRP4	TRUE	FALSE	FALSE	curated	FALSE	1.327
CPI-SS05E7290A6	WNT2_SFRP4	simple:P09544	simple:Q6FHJ7	WNT2	SFRP4	TRUE	FALSE	FALSE	curated	FALSE	1.327
CPI-SS0851A1599	WNT3_SFRP4	simple:P56703	simple:Q6FHJ7	WNT3	SFRP4	TRUE	FALSE	FALSE	curated	FALSE	1.327
CPI-SS0514C14A6	WNT4_SFRP4	simple:P56705	simple:Q6FHJ7	WNT4	SFRP4	TRUE	FALSE	FALSE	curated	FALSE	1.327
CPI-CS0F29C6285	FZD1_LRP6_WNT11	complex:FZD1_LRP6	simple:O96014		WNT11	TRUE	FALSE	FALSE	curated	FALSE	1.327
CPI-SS0A93EEAEB	WNT9A_SFRP1	simple:O14904	simple:Q8N474	WNT9A	SFRP1	TRUE	FALSE	FALSE	curated	FALSE	1.327
CPI-SS0429E615A	WNT11_SFRP1	simple:O96014	simple:Q8N474	WNT11	SFRP1	TRUE	FALSE	FALSE	curated	FALSE	1.327
CPI-CS0481C1F9A	FZD1_LRP5_WNT11	complex:FZD1_LRP5	simple:O96014		WNT11	TRUE	FALSE	FALSE	curated	FALSE	1.327
CPI-SS0DF9024C0	WNT3_SFRP1	simple:P56703	simple:Q8N474	WNT3	SFRP1	TRUE	FALSE	FALSE	curated	FALSE	1.327
CPI-CS0E9CB1664	FZD10_LRP6_WNT11	complex:FZD10_LRP6	simple:O96014		WNT11	TRUE	FALSE	FALSE	curated	FALSE	1.327
CPI-CS0003C70E9	FZD10_LRP5_WNT11	complex:FZD10_LRP5	simple:O96014		WNT11	TRUE	FALSE	FALSE	curated	FALSE	1.327
CPI-SS0EBBBD522	WNT9A_FRZB	simple:O14904	simple:Q92765	WNT9A	FRZB	TRUE	FALSE	FALSE	curated	FALSE	1.327
CPI-SS01072357C	WNT11_FRZB	simple:O96014	simple:Q92765	WNT11	FRZB	TRUE	FALSE	FALSE	curated	FALSE	1.327
CPI-SS068C129D6	CSF1_SIRPA	simple:P09603	simple:P78324	CSF1	SIRPA	TRUE	FALSE	TRUE	I2D	FALSE	1.327
CPI-SS0A10C2A8F	WNT3_FRZB	simple:P56703	simple:Q92765	WNT3	FRZB	TRUE	FALSE	FALSE	curated	FALSE	1.327
CPI-SS02A0FF87F	FAM3C_CLEC2D	simple:Q92520	simple:Q9UHP7	FAM3C	CLEC2D	TRUE	FALSE	TRUE	IMEx,InnateDB-All,IntAct	FALSE	1.327
CPI-SS0A21B9682	WNT5A_SFRP4	simple:P41221	simple:Q6FHJ7	WNT5A	SFRP4	TRUE	FALSE	FALSE	curated	FALSE	1.327
CPI-SS0D1AE5C79	FGFR3_EPHA4	simple:P22607	simple:P54764	FGFR3	EPHA4	TRUE	TRUE	TRUE	I2D,InnateDB-All	FALSE	1.327
CPI-SS0F739D3DB	ANXA1_FPR1	simple:P04083	simple:P21462	ANXA1	FPR1	TRUE	FALSE	TRUE	guidetopharmacology.org	FALSE	1.327
CPI-CS06D50EBF8	OSMR_OSM	complex:OSMR	simple:P13725		OSM	TRUE	TRUE	FALSE	curated	FALSE	1.327
CPI-SS0659DBE72	EFNA4_EPHA4	simple:P52798	simple:P54764	EFNA4	EPHA4	TRUE	FALSE	TRUE	curated	FALSE	1.327
CPI-SS0FC01B947	EFNA5_EPHA4	simple:P52803	simple:P54764	EFNA5	EPHA4	FALSE	FALSE	TRUE	curated	FALSE	1.327
CPI-SS087E0E3FB	EFNB2_EPHA4	simple:P52799	simple:P54764	EFNB2	EPHA4	FALSE	TRUE	TRUE	curated	FALSE	1.327
CPI-SS0907A7598	FGFR2_FGF9	simple:P21802	simple:P31371	FGFR2	FGF9	TRUE	TRUE	FALSE	I2D,InnateDB-All	FALSE	1.327
CPI-SS07A9A501C	FGFR3_FGF9	simple:P22607	simple:P31371	FGFR3	FGF9	TRUE	TRUE	FALSE	curated	FALSE	1.327
CPI-SS00D9A0644	FGFR2_CD83	simple:P21802	simple:Q01151	FGFR2	CD83	TRUE	TRUE	TRUE	InnateDB-All	FALSE	1.327
CPI-SS098F416C1	FGFR2_XPR1	simple:P21802	simple:Q9UBH6	FGFR2	XPR1	TRUE	TRUE	TRUE	InnateDB-All	FALSE	1.327
CPI-CS00F8E8AC0	FZD3_LRP6_WNT11	complex:FZD3_LRP6	simple:O96014		WNT11	TRUE	FALSE	FALSE	curated	FALSE	1.327
CPI-SS0F81DBF22	EFNA4_EPHA7	simple:P52798	simple:Q15375	EFNA4	EPHA7	TRUE	FALSE	TRUE	curated	FALSE	1.327
CPI-SS046F6F0C1	EFNA1_EPHA2	simple:P20827	simple:P29317	EFNA1	EPHA2	TRUE	FALSE	TRUE	curated	FALSE	1.327
CPI-CS02643715E	FZD3_LRP5_WNT11	complex:FZD3_LRP5	simple:O96014		WNT11	TRUE	FALSE	FALSE	curated	FALSE	1.327
CPI-SS0008137B6	EFNA4_EPHA5	simple:P52798	simple:P54756	EFNA4	EPHA5	TRUE	FALSE	TRUE	curated	FALSE	1.327
CPI-CS031A2034E	FZD2_LRP6_WNT11	complex:FZD2_LRP6	simple:O96014		WNT11	TRUE	FALSE	FALSE	curated	FALSE	1.327
CPI-SS08D0F9109	EFNB2_EPHB4	simple:P52799	simple:P54760	EFNB2	EPHB4	FALSE	TRUE	TRUE	curated	FALSE	1.327
CPI-SS082ABF1EA	EFNB2_EPHB3	simple:P52799	simple:P54753	EFNB2	EPHB3	FALSE	TRUE	TRUE	curated	FALSE	1.327
CPI-SS0BFD8E056	EFNB2_EPHB1	simple:P52799	simple:P54762	EFNB2	EPHB1	FALSE	TRUE	TRUE	curated	FALSE	1.327
CPI-CS0E661878B	LIFR_OSM	complex:LIFR	simple:P13725		OSM	TRUE	TRUE	FALSE	curated	FALSE	1.327
CPI-CS0372FC240	FZD2_LRP5_WNT11	complex:FZD2_LRP5	simple:O96014		WNT11	TRUE	FALSE	FALSE	curated	FALSE	1.327
CPI-SS0651A6E1F	TFRC_HFE	simple:P02786	simple:Q30201	TFRC	HFE	TRUE	TRUE	FALSE	curated	FALSE	1.327
CPI-SS02EBC1BB0	TNF_NOTCH1	simple:P01375	simple:P46531	TNF	NOTCH1	TRUE	FALSE	TRUE	I2D	FALSE	1.327
CPI-SS07155793F	ACKR3_CXCL12	simple:P25106	simple:P48061	ACKR3	CXCL12	TRUE	TRUE	FALSE	guidetopharmacology.org	FALSE	1.327
CPI-SS06F83AE58	CD44_SELE	simple:P16070	simple:P16581	CD44	SELE	FALSE	TRUE	FALSE	curated	FALSE	1.327
CPI-SS0BDC04683	CEACAM1_SELE	simple:P13688	simple:P16581	CEACAM1	SELE	TRUE	FALSE	FALSE	curated	FALSE	1.327
CPI-CS0B00A632D	FZD10_LRP6_WNT5B	complex:FZD10_LRP6	simple:Q9H1J7		WNT5B	TRUE	FALSE	FALSE	curated	FALSE	1.327
CPI-CS0B031BE95	FZD10_LRP5_WNT5B	complex:FZD10_LRP5	simple:Q9H1J7		WNT5B	TRUE	FALSE	FALSE	curated	FALSE	1.327
CPI-CS000A36A67	FZD8_LRP6_WNT11	complex:FZD8_LRP6	simple:O96014		WNT11	TRUE	FALSE	FALSE	curated	FALSE	1.327
CPI-CS0412B081A	DHEAsulfate_bySULT2B_PPARG	complex:DHEAsulfate_bySULT2B	simple:P37231		PPARG	TRUE	FALSE	TRUE	curated	FALSE	1.327
CPI-CS0D89E7C19	DHEAsulfate_bySULT2B_PPARD	complex:DHEAsulfate_bySULT2B	simple:Q03181		PPARD	TRUE	FALSE	FALSE	curated	FALSE	1.327
CPI-CS099F73A95	DHEAsulfate_bySULT2B_PPARA	complex:DHEAsulfate_bySULT2B	simple:Q07869		PPARA	TRUE	FALSE	TRUE	curated	FALSE	1.327
CPI-CS0259A0EB4	Dehydroepiandrosterone_bySTS_PPARA	complex:Dehydroepiandrosterone_bySTS	simple:Q07869		PPARA	TRUE	FALSE	TRUE	curated	FALSE	1.327
CPI-CS09B8977D7	Dehydroepiandrosterone_bySTS_ESR1	complex:Dehydroepiandrosterone_bySTS	simple:P03372		ESR1	TRUE	FALSE	TRUE	curated	FALSE	1.327
CPI-CS0168A25C9	Estradiol_byHSD17B1_ESR1	complex:Estradiol_byHSD17B1	simple:P03372		ESR1	TRUE	FALSE	TRUE	curated	FALSE	1.327
CPI-CS0B08AEA2D	Estradiol_byHSD17B1_GPER1	complex:Estradiol_byHSD17B1	simple:Q99527		GPER1	TRUE	FALSE	TRUE	curated	FALSE	1.327
CPI-CS03B3DCBA3	FZD8_LRP5_WNT11	complex:FZD8_LRP5	simple:O96014		WNT11	TRUE	FALSE	FALSE	curated	FALSE	1.327
CPI-CS0DC57DE37	Desmosterol_byDHCR7_NR1H3	complex:Desmosterol_byDHCR7	simple:Q13133		NR1H3	TRUE	FALSE	TRUE	curated	FALSE	1.327
CPI-CS09918B680	Epinephrine_byPNMT_ADRB2	complex:Epinephrine_byPNMT	simple:P07550		ADRB2	TRUE	FALSE	TRUE	curated	FALSE	1.327
CPI-SS0C6448B94	IL1B_ADRB2	simple:P01584	simple:P07550	IL1B	ADRB2	TRUE	FALSE	TRUE	I2D	FALSE	1.327
CPI-CS043102EAA	Epinephrine_byPNMT_ADRB1	complex:Epinephrine_byPNMT	simple:P08588		ADRB1	TRUE	FALSE	TRUE	curated	FALSE	1.327
CPI-SS0ADA587B4	NGFR_NTF3	simple:P08138	simple:P20783	NGFR	NTF3	TRUE	TRUE	FALSE	curated	FALSE	1.327
CPI-CS0AB9AD0C3	Epinephrine_byPNMT_ADRA2A	complex:Epinephrine_byPNMT	simple:P08913		ADRA2A	TRUE	FALSE	TRUE	curated	FALSE	1.327
CPI-SC0A3A31D04	ICAM4_integrin_aLb2_complex	simple:Q14773	complex:integrin_aLb2_complex	ICAM4		TRUE	FALSE	FALSE	curated	TRUE	1.327
CPI-SC0943ECD6E	ICAM2_integrin_aLb2_complex	simple:P13598	complex:integrin_aLb2_complex	ICAM2		FALSE	FALSE	FALSE	curated	TRUE	1.327
CPI-CS0B0D7EFFD	FZD4_LRP5_WNT5B	complex:FZD4_LRP5	simple:Q9H1J7		WNT5B	TRUE	FALSE	FALSE	curated	FALSE	1.327
CPI-CS090834433	FZD3_LRP6_WNT5B	complex:FZD3_LRP6	simple:Q9H1J7		WNT5B	TRUE	FALSE	FALSE	curated	FALSE	1.327
CPI-CS0DCC20D87	FZD3_LRP5_WNT5B	complex:FZD3_LRP5	simple:Q9H1J7		WNT5B	TRUE	FALSE	FALSE	curated	FALSE	1.327
CPI-CS0FCBFAE02	FZD2_LRP6_WNT5B	complex:FZD2_LRP6	simple:Q9H1J7		WNT5B	TRUE	FALSE	FALSE	curated	FALSE	1.327
CPI-SS0A19E9C34	EGFR_BTC	simple:P00533	simple:P35070	EGFR	BTC	TRUE	TRUE	FALSE	curated	FALSE	1.327
CPI-SS06BC4D123	ERBB3_BTC	simple:P21860	simple:P35070	ERBB3	BTC	TRUE	TRUE	FALSE	curated	FALSE	1.327
CPI-CS0DF112C1C	FZD2_LRP5_WNT5B	complex:FZD2_LRP5	simple:Q9H1J7		WNT5B	TRUE	FALSE	FALSE	curated	FALSE	1.327
CPI-CS01D8707DF	FZD1_LRP6_WNT5B	complex:FZD1_LRP6	simple:Q9H1J7		WNT5B	TRUE	FALSE	FALSE	curated	FALSE	1.327
CPI-CS07545410E	FZD1_LRP5_WNT5B	complex:FZD1_LRP5	simple:Q9H1J7		WNT5B	TRUE	FALSE	FALSE	curated	FALSE	1.327
CPI-SS07AD626C8	VDR_HBEGF	simple:P11473	simple:Q99075	VDR	HBEGF	TRUE	TRUE	TRUE	InnateDB	FALSE	1.327
CPI-SS03098AC28	ERBB4_HBEGF	simple:Q15303	simple:Q99075	ERBB4	HBEGF	TRUE	TRUE	TRUE	curated	FALSE	1.327
CPI-SS05D23BCE8	HLA-DPB1_TNFSF13B	simple:HLADPB1	simple:Q9Y275	HLA-DPB1	TNFSF13B	TRUE	TRUE	FALSE	InnateDB-All	FALSE	1.327
CPI-SS03133B4F2	TFRC_TNFSF13B	simple:P02786	simple:Q9Y275	TFRC	TNFSF13B	TRUE	TRUE	FALSE	IMEx,IntAct	FALSE	1.327
CPI-SS0F00D756A	CD40_TNFSF13B	simple:P25942	simple:Q9Y275	CD40	TNFSF13B	TRUE	TRUE	FALSE	I2D,InnateDB	FALSE	1.327
CPI-SS09C4FCB90	ICAM1_SPN	simple:P05362	simple:P16150	ICAM1	SPN	FALSE	TRUE	FALSE	curated	FALSE	1.327
CPI-SS0E9A581F8	ICAM1_ITGAL	simple:P05362	simple:P20701	ICAM1	ITGAL	FALSE	TRUE	TRUE	curated	FALSE	1.327
CPI-SC00035437A	ICAM1_integrin_aLb2_complex	simple:P05362	complex:integrin_aLb2_complex	ICAM1		FALSE	TRUE	FALSE	curated	TRUE	1.327
CPI-SC09DC9200A	ICAM3_integrin_aLb2_complex	simple:P32942	complex:integrin_aLb2_complex	ICAM3		FALSE	FALSE	FALSE	curated	TRUE	1.327
CPI-CS0D4E32D9D	Epinephrine_byPNMT_ADRA2C	complex:Epinephrine_byPNMT	simple:P18825		ADRA2C	TRUE	FALSE	TRUE	curated	FALSE	1.327
CPI-CS0A5499A2C	Epinephrine_byPNMT_ADRA1D	complex:Epinephrine_byPNMT	simple:P25100		ADRA1D	TRUE	FALSE	TRUE	curated	FALSE	1.327
CPI-SS069C5BDB5	ESR1_TFF1	simple:P03372	simple:P04155	ESR1	TFF1	TRUE	TRUE	FALSE	InnateDB-All	FALSE	1.327
CPI-CS0FC62E03D	FcRn_complex_ALB	complex:FcRn_complex	simple:P02768		ALB	TRUE	TRUE	FALSE	curated	FALSE	1.327
CPI-SS0FBC9234C	TNF_PTPRS	simple:P01375	simple:Q13332	TNF	PTPRS	TRUE	FALSE	TRUE	InnateDB-All	FALSE	1.327
CPI-CS0AC9A92AD	FZD5_LRP6_WNT11	complex:FZD5_LRP6	simple:O96014		WNT11	TRUE	FALSE	FALSE	curated	FALSE	1.327
CPI-SS0593F278B	AGRN_PTPRS	simple:O00468	simple:Q13332	AGRN	PTPRS	TRUE	FALSE	TRUE	curated	FALSE	1.327
CPI-SS0E292C126	KLRB1_CLEC2D	simple:Q12918	simple:Q9UHP7	KLRB1	CLEC2D	FALSE	TRUE	TRUE	curated	FALSE	1.327
CPI-SS04A5D6B6F	DLL1_NOTCH1	simple:O00548	simple:P46531	DLL1	NOTCH1	FALSE	FALSE	TRUE	curated	FALSE	1.327
CPI-SS0B81F1BF5	TNF_SEMA4C	simple:P01375	simple:Q9C0C4	TNF	SEMA4C	TRUE	FALSE	TRUE	InnateDB-All	FALSE	1.327
CPI-SS0AB21032D	PLXNB2_SEMA4C	simple:O15031	simple:Q9C0C4	PLXNB2	SEMA4C	FALSE	TRUE	TRUE	curated	FALSE	1.327
CPI-SS03B8E2D7A	TNF_ICOS	simple:P01375	simple:Q9Y6W8	TNF	ICOS	TRUE	FALSE	TRUE	InnateDB-All	FALSE	1.327
CPI-SS0E4B1484B	ICOSLG_ICOS	simple:O75144	simple:Q9Y6W8	ICOSLG	ICOS	TRUE	FALSE	TRUE	curated	FALSE	1.327
CPI-SS04B4619D0	TNF_TNFRSF1A	simple:P01375	simple:P19438	TNF	TNFRSF1A	TRUE	FALSE	TRUE	curated	FALSE	1.327
CPI-SS0F9B3B259	TNFSF13_TNFRSF1A	simple:O75888	simple:P19438	TNFSF13	TNFRSF1A	TRUE	FALSE	TRUE	I2D,InnateDB-All	FALSE	1.327
CPI-SS08B7D54A3	TNF_FAS	simple:P01375	simple:P25445	TNF	FAS	TRUE	FALSE	TRUE	InnateDB-All	FALSE	1.327
CPI-SS0A83A7E30	TNFSF13_FAS	simple:O75888	simple:P25445	TNFSF13	FAS	TRUE	FALSE	TRUE	I2D,InnateDB-All	FALSE	1.327
CPI-SS0E7D5974D	TNF_TNFRSF1B	simple:P01375	simple:P20333	TNF	TNFRSF1B	TRUE	FALSE	TRUE	curated	FALSE	1.327
CPI-SS048A2311A	TNF_RIPK1	simple:P01375	simple:Q13546	TNF	RIPK1	TRUE	FALSE	TRUE	I2D,IMEx,InnateDB,InnateDB-All,IntAct,MINT	FALSE	1.327
CPI-SS034B442CE	TNF_CELSR2	simple:P01375	simple:Q9HCU4	TNF	CELSR2	TRUE	FALSE	TRUE	InnateDB-All	FALSE	1.327
CPI-SS0AC2DA159	LRP6_SOSTDC1	simple:O75581	simple:Q6X4U4	LRP6	SOSTDC1	TRUE	TRUE	FALSE	curated	FALSE	1.327
CPI-SS01699C465	LRP5_SOSTDC1	simple:O75197	simple:Q6X4U4	LRP5	SOSTDC1	TRUE	TRUE	FALSE	curated	FALSE	1.327
CPI-CS0837F11F9	PlexinA2_complex1_SEMA6A	complex:PlexinA2_complex1	simple:Q9H2E6		SEMA6A	FALSE	TRUE	FALSE	curated	FALSE	1.327
CPI-SS0241A1F57	NRP2_SEMA3C	simple:O60462	simple:Q99985	NRP2	SEMA3C	TRUE	TRUE	FALSE	curated	FALSE	1.327
CPI-CS04B8C1A44	FZD7_LRP6_WNT11	complex:FZD7_LRP6	simple:O96014		WNT11	TRUE	FALSE	FALSE	curated	FALSE	1.327
CPI-SS002522356	ESR1_BDNF	simple:P03372	simple:P23560	ESR1	BDNF	TRUE	TRUE	FALSE	I2D	FALSE	1.327
CPI-SS0A93C11C8	NGFR_BDNF	simple:P08138	simple:P23560	NGFR	BDNF	TRUE	TRUE	FALSE	curated	FALSE	1.327
CPI-SS01BCB9360	NCAM1_BDNF	simple:P13591	simple:P23560	NCAM1	BDNF	TRUE	TRUE	FALSE	I2D	FALSE	1.327
CPI-CS086E88801	FLT1_complex_VEGFA	complex:FLT1_complex	simple:P15692		VEGFA	TRUE	TRUE	FALSE	curated	FALSE	1.327
CPI-SS0E00478B4	NRP2_VEGFA	simple:O60462	simple:P15692	NRP2	VEGFA	TRUE	TRUE	FALSE	curated	FALSE	1.327
CPI-CS0E0B6C700	FLT1_complex_PGF	complex:FLT1_complex	simple:P49763		PGF	TRUE	TRUE	FALSE	curated	FALSE	1.327
CPI-SS0D22A09AD	NRP2_PGF	simple:O60462	simple:P49763	NRP2	PGF	TRUE	TRUE	FALSE	curated	FALSE	1.327
CPI-SS0AA4D8EF3	TFRC_TF	simple:P02786	simple:P02787	TFRC	TF	TRUE	TRUE	FALSE	curated	FALSE	1.327
CPI-SS0E61DB5DF	FLT1_PGF	simple:P17948	simple:P49763	FLT1	PGF	TRUE	TRUE	FALSE	curated	FALSE	1.327
CPI-SS0947A8549	FLT1_VEGFB	simple:P17948	simple:P49765	FLT1	VEGFB	TRUE	TRUE	FALSE	curated	FALSE	1.327
CPI-CS0507A53BC	FZD7_LRP5_WNT11	complex:FZD7_LRP5	simple:O96014		WNT11	TRUE	FALSE	FALSE	curated	FALSE	1.327
CPI-CS062754C53	FZD6_LRP6_WNT11	complex:FZD6_LRP6	simple:O96014		WNT11	TRUE	FALSE	FALSE	curated	FALSE	1.327
CPI-CS04C0033E6	FZD6_LRP5_WNT11	complex:FZD6_LRP5	simple:O96014		WNT11	TRUE	FALSE	FALSE	curated	FALSE	1.327
CPI-CS0D238C22B	PlexinA2_complex1_SEMA3A	complex:PlexinA2_complex1	simple:Q14563		SEMA3A	TRUE	TRUE	FALSE	curated	FALSE	1.327
CPI-CS0AA769F5B	PlexinA3_complex1_SEMA3A	complex:PlexinA3_complex1	simple:Q14563		SEMA3A	TRUE	TRUE	FALSE	curated	FALSE	1.327
CPI-CS0AB19226A	PlexinA4_complex1_SEMA3A	complex:PlexinA4_complex1	simple:Q14563		SEMA3A	TRUE	TRUE	FALSE	curated	FALSE	1.327
CPI-SS0F15C1AB3	NRP2_SEMA3F	simple:O60462	simple:Q13275	NRP2	SEMA3F	TRUE	TRUE	FALSE	curated	FALSE	1.327
CPI-CS0C0193ABB	FLT1_complex_VEGFB	complex:FLT1_complex	simple:P49765		VEGFB	TRUE	TRUE	FALSE	curated	FALSE	1.327
CPI-SS00877D499	WNT9A_SFRP2	simple:O14904	simple:Q96HF1	WNT9A	SFRP2	TRUE	FALSE	FALSE	curated	FALSE	1.327
CPI-SS073F3FAD5	WNT5A_ROR1	simple:P41221	simple:Q01973	WNT5A	ROR1	TRUE	FALSE	TRUE	curated	FALSE	1.327
CPI-SS093E05DD4	NTF3_NTRK2	simple:P20783	simple:Q16620	NTF3	NTRK2	TRUE	FALSE	TRUE	curated	FALSE	1.327
CPI-SS02B7540B0	SELP_SELPLG	simple:P16109	simple:Q14242	SELP	SELPLG	FALSE	FALSE	TRUE	curated	FALSE	1.327
CPI-SS086A1C18B	SELE_SELPLG	simple:P16581	simple:Q14242	SELE	SELPLG	FALSE	FALSE	TRUE	curated	FALSE	1.327
CPI-SS0D8CC2248	SELL_PODXL2	simple:P14151	simple:Q9NZ53	SELL	PODXL2	FALSE	FALSE	FALSE	curated	FALSE	1.327
CPI-SS0C2C89A41	SELP_PODXL2	simple:P16109	simple:Q9NZ53	SELP	PODXL2	FALSE	FALSE	FALSE	curated	FALSE	1.327
CPI-SS0CA6FD8ED	SELE_PODXL2	simple:P16581	simple:Q9NZ53	SELE	PODXL2	FALSE	FALSE	FALSE	curated	FALSE	1.327
CPI-SS04F90EE0D	SELE_GLG1	simple:P16581	simple:Q92896	SELE	GLG1	FALSE	FALSE	FALSE	curated	FALSE	1.327
CPI-SS01560CA22	CD99_PILRA	simple:P14209	simple:Q9UKJ1	CD99	PILRA	TRUE	FALSE	TRUE	curated	FALSE	1.327
CPI-SS0795802F6	CCL4_SLC7A1	simple:P13236	simple:P30825	CCL4	SLC7A1	TRUE	FALSE	TRUE	IMEx,IntAct	FALSE	1.327
CPI-SS087321EB5	SELL_SELPLG	simple:P14151	simple:Q14242	SELL	SELPLG	FALSE	FALSE	TRUE	curated	FALSE	1.327
CPI-SS0273C9AED	KDR_VEGFC	simple:P35968	simple:P49767	KDR	VEGFC	TRUE	TRUE	FALSE	curated	FALSE	1.327
CPI-SS076940BCD	LGALS3_MERTK	simple:P17931	simple:Q12866	LGALS3	MERTK	TRUE	FALSE	TRUE	curated	FALSE	1.327
CPI-SS01946BE5C	C5AR1_RPS19	simple:P21730	simple:P39019	C5AR1	RPS19	FALSE	TRUE	FALSE	guidetopharmacology.org	FALSE	1.327
CPI-SS0DA0F5556	CDH3_CDH3	simple:P22223	simple:P22223	CDH3	CDH3	FALSE	FALSE	FALSE	curated	FALSE	1.327
CPI-SS04456F441	TNFSF4_TNFRSF4	simple:P23510	simple:P43489	TNFSF4	TNFRSF4	FALSE	FALSE	TRUE	curated	FALSE	1.327
CPI-SS0C7915758	CXCR2_CXCL6	simple:P25025	simple:P80162	CXCR2	CXCL6	TRUE	TRUE	FALSE	curated	FALSE	1.327
CPI-SS03EACE0E0	MST1_MST1R	simple:P26927	simple:Q04912	MST1	MST1R	TRUE	FALSE	TRUE	curated	FALSE	1.327
CPI-SS08991B378	CD6_ALCAM	simple:P30203	simple:Q13740	CD6	ALCAM	TRUE	FALSE	FALSE	curated	FALSE	1.327
CPI-CS007D418BE	2arachidonoylglycerol_byDAGLB_CNR1	complex:2arachidonoylglycerol_byDAGLB	simple:P21554		CNR1	TRUE	FALSE	TRUE	curated	FALSE	1.327
CPI-SS006EED1C5	CD36_THBS2	simple:P16671	simple:P35442	CD36	THBS2	FALSE	TRUE	FALSE	curated	FALSE	1.327
CPI-SS085195142	TYRO3_GAS6	simple:Q06418	simple:Q14393	TYRO3	GAS6	TRUE	TRUE	FALSE	curated	FALSE	1.327
CPI-SS015E1E2C6	SELP_CD34	simple:P16109	simple:P28906	SELP	CD34	FALSE	FALSE	FALSE	curated	FALSE	1.327
CPI-SS0EDAE16B6	EPOR_KITLG	simple:P19235	simple:P21583	EPOR	KITLG	TRUE	TRUE	FALSE	I2D	FALSE	1.327
CPI-SS05162C56B	NTF3_NTRK3	simple:P20783	simple:Q16288	NTF3	NTRK3	TRUE	FALSE	TRUE	curated	FALSE	1.327
CPI-SS01D36DDFA	PTPRS_NTRK3	simple:Q13332	simple:Q16288	PTPRS	NTRK3	FALSE	TRUE	TRUE	curated	FALSE	1.327
CPI-SS00C9DE87A	NTN1_UNC5B	simple:O95631	simple:Q8IZJ1	NTN1	UNC5B	TRUE	FALSE	TRUE	curated	FALSE	1.327
CPI-SS00581282E	C5_C5AR1	simple:P01031	simple:P21730	C5	C5AR1	TRUE	FALSE	TRUE	curated	FALSE	1.327
CPI-SC0C81483EA	SPP1_integrin_a4b1_complex	simple:P10451	complex:integrin_a4b1_complex	SPP1		TRUE	FALSE	FALSE	curated	TRUE	1.327
CPI-SS0E5593D5C	BMP8B_PLAUR	simple:P34820	simple:Q03405	BMP8B	PLAUR	TRUE	FALSE	TRUE	InnateDB-All	FALSE	1.327
CPI-SS0A021DB6E	CCL5_CCR1	simple:P13501	simple:P32246	CCL5	CCR1	TRUE	FALSE	TRUE	curated	FALSE	1.327
CPI-SS0BCCDFA7A	NAMPT_IL13RA2	simple:P43490	simple:Q14627	NAMPT	IL13RA2	TRUE	FALSE	TRUE	InnateDB-All	FALSE	1.327
CPI-SS0EB5AEC83	SELL_CD34	simple:P14151	simple:P28906	SELL	CD34	FALSE	FALSE	FALSE	curated	FALSE	1.327
CPI-SS0483CE4ED	PTHLH_PTH1R	simple:P12272	simple:Q03431	PTHLH	PTH1R	TRUE	FALSE	TRUE	curated	FALSE	1.327
CPI-SS0ABEE4D3D	RBP4_STRA6	simple:P02753	simple:Q9BX79	RBP4	STRA6	TRUE	FALSE	TRUE	curated	FALSE	1.327
CPI-SS08DA48A5A	CCL3_CCR1	simple:P10147	simple:P32246	CCL3	CCR1	TRUE	FALSE	TRUE	curated	FALSE	1.327
CPI-SS00B1BEE64	CD2_CD58	simple:P06729	simple:P19256	CD2	CD58	FALSE	TRUE	FALSE	curated	FALSE	1.327
CPI-SS0B01CF3AB	CSF1R_CSF1	simple:P07333	simple:P09603	CSF1R	CSF1	TRUE	TRUE	FALSE	curated	FALSE	1.327
CPI-SS0DFA98A14	CSF1R_IL34	simple:P07333	simple:Q6ZMJ4	CSF1R	IL34	TRUE	TRUE	FALSE	curated	FALSE	1.327
CPI-SS07F60834D	MET_HGF	simple:P08581	simple:P14210	MET	HGF	TRUE	TRUE	FALSE	curated	FALSE	1.327
CPI-SS056FF4363	CD48_CD244	simple:P09326	simple:Q9BZW8	CD48	CD244	FALSE	FALSE	TRUE	curated	FALSE	1.327
CPI-SS02D7A1DDE	KIT_KITLG	simple:P10721	simple:P21583	KIT	KITLG	TRUE	TRUE	FALSE	curated	FALSE	1.327
CPI-SC02DEB4893	IFNG_Type_II_IFNR	simple:P01579	complex:Type_II_IFNR	IFNG		TRUE	FALSE	TRUE	curated	FALSE	1.327
CPI-SC0F96CE387	FN1_integrin_a4b1_complex	simple:P02751	complex:integrin_a4b1_complex	FN1		TRUE	FALSE	FALSE	curated	TRUE	1.327
CPI-SS0415CC75D	MERTK_GAS6	simple:Q12866	simple:Q14393	MERTK	GAS6	TRUE	TRUE	FALSE	curated	FALSE	1.327
CPI-SS00C24ED50	CDH5_CDH5	simple:P33151	simple:P33151	CDH5	CDH5	FALSE	FALSE	FALSE	curated	FALSE	1.327
CPI-CC0DACB3814	RAreceptor_RXRB_atRetinoicAcid_byALDH1A1	complex:RAreceptor_RXRB	complex:atRetinoicAcid_byALDH1A1			TRUE	TRUE	FALSE	curated	FALSE	1.327
CPI-CS0A0F970F5	LeukotrieneD4_byGGT1_CYSLTR2	complex:LeukotrieneD4_byGGT1	simple:Q9NS75		CYSLTR2	TRUE	FALSE	TRUE	curated	FALSE	1.327
CPI-CC026C4A350	RAreceptor_RARA_atRetinoicAcid_byALDH1A2	complex:RAreceptor_RARA	complex:atRetinoicAcid_byALDH1A2			TRUE	TRUE	FALSE	curated	FALSE	1.327
CPI-CC006FA0683	RAreceptor_RARA_RXRA_atRetinoicAcid_byALDH1A2	complex:RAreceptor_RARA_RXRA	complex:atRetinoicAcid_byALDH1A2			TRUE	TRUE	FALSE	curated	FALSE	1.327
CPI-CC07740C2C7	RAreceptor_RARB_atRetinoicAcid_byALDH1A2	complex:RAreceptor_RARB	complex:atRetinoicAcid_byALDH1A2			TRUE	TRUE	FALSE	curated	FALSE	1.327
CPI-CC0033B8550	RAreceptor_RARB_RXRB_atRetinoicAcid_byALDH1A2	complex:RAreceptor_RARB_RXRB	complex:atRetinoicAcid_byALDH1A2			TRUE	TRUE	FALSE	curated	FALSE	1.327
CPI-CC0B7305040	RAreceptor_RARG_atRetinoicAcid_byALDH1A2	complex:RAreceptor_RARG	complex:atRetinoicAcid_byALDH1A2			TRUE	TRUE	FALSE	curated	FALSE	1.327
CPI-CS0F5B070C5	LeukotrieneB4_byLTA4H_LTB4R2	complex:LeukotrieneB4_byLTA4H	simple:Q9NPC1		LTB4R2	TRUE	FALSE	TRUE	curated	FALSE	1.327
CPI-CS0C4ABE334	LeukotrieneD4_byGGT1_CYSLTR1	complex:LeukotrieneD4_byGGT1	simple:Q9Y271		CYSLTR1	TRUE	FALSE	TRUE	curated	FALSE	1.327
CPI-CC0EE65B390	RAreceptor_RXRB_atRetinoicAcid_byALDH1A2	complex:RAreceptor_RXRB	complex:atRetinoicAcid_byALDH1A2			TRUE	TRUE	FALSE	curated	FALSE	1.327
CPI-CC034CDFF5A	RAreceptor_RARA_RXRA_atRetinoicAcid_byALDH1A3	complex:RAreceptor_RARA_RXRA	complex:atRetinoicAcid_byALDH1A3			TRUE	TRUE	FALSE	curated	FALSE	1.327
CPI-CC03D29A57A	RAreceptor_RARB_atRetinoicAcid_byALDH1A3	complex:RAreceptor_RARB	complex:atRetinoicAcid_byALDH1A3			TRUE	TRUE	FALSE	curated	FALSE	1.327
CPI-CC02DA10AF1	RAreceptor_RARB_RXRB_atRetinoicAcid_byALDH1A3	complex:RAreceptor_RARB_RXRB	complex:atRetinoicAcid_byALDH1A3			TRUE	TRUE	FALSE	curated	FALSE	1.327
CPI-CC08FFD9783	RAreceptor_RARG_atRetinoicAcid_byALDH1A3	complex:RAreceptor_RARG	complex:atRetinoicAcid_byALDH1A3			TRUE	TRUE	FALSE	curated	FALSE	1.327
CPI-CS04A56D5BE	12oxoLeukotrieneB4_byPTGR1_LTB4R2	complex:12oxoLeukotrieneB4_byPTGR1	simple:Q9NPC1		LTB4R2	TRUE	FALSE	TRUE	curated	FALSE	1.327
CPI-CC0D18F107A	RAreceptor_RXRB_atRetinoicAcid_byALDH1A3	complex:RAreceptor_RXRB	complex:atRetinoicAcid_byALDH1A3			TRUE	TRUE	FALSE	curated	FALSE	1.327
CPI-SS00797FD15	EDA_EDA2R	simple:Q92838	simple:Q9HAV5	EDA	EDA2R	TRUE	FALSE	TRUE	guidetopharmacology.org	FALSE	1.327
CPI-SS05A8552D7	EDA_EDAR	simple:Q92838	simple:Q9UNE0	EDA	EDAR	TRUE	FALSE	TRUE	guidetopharmacology.org	FALSE	1.327
CPI-CC019B04ACA	RAreceptor_RARA_atRetinoicAcid_byALDH1A3	complex:RAreceptor_RARA	complex:atRetinoicAcid_byALDH1A3			TRUE	TRUE	FALSE	curated	FALSE	1.327
CPI-SS073C1B796	CD52_SIGLEC10	simple:P31358	simple:Q96LC7	CD52	SIGLEC10	TRUE	FALSE	FALSE	curated	FALSE	1.327
CPI-CC065EAD131	RAreceptor_RARG_atRetinoicAcid_byALDH1A1	complex:RAreceptor_RARG	complex:atRetinoicAcid_byALDH1A1			TRUE	TRUE	FALSE	curated	FALSE	1.327
CPI-CC08CA59D0F	RAreceptor_RARB_atRetinoicAcid_byALDH1A1	complex:RAreceptor_RARB	complex:atRetinoicAcid_byALDH1A1			TRUE	TRUE	FALSE	curated	FALSE	1.327
CPI-SS07D6A511D	CRHR1_UCN	simple:P34998	simple:P55089	CRHR1	UCN	TRUE	TRUE	FALSE	curated	FALSE	1.327
CPI-CS03629A52A	2arachidonoylglycerol_byDAGLA_CNR1	complex:2arachidonoylglycerol_byDAGLA	simple:P21554		CNR1	TRUE	FALSE	TRUE	curated	FALSE	1.327
CPI-SS06CBC985C	LTBR_LTB	simple:P36941	simple:Q06643	LTBR	LTB	FALSE	TRUE	FALSE	curated	FALSE	1.327
CPI-SC0BDF87EA3	GDNF_RET_receptor_1	simple:P39905	complex:RET_receptor_1	GDNF		TRUE	FALSE	TRUE	curated	FALSE	1.327
CPI-SC08032972C	ARTN_RET_receptor_1	simple:Q5T4W7	complex:RET_receptor_1	ARTN		TRUE	FALSE	TRUE	curated	FALSE	1.327
CPI-SC07B698B76	PTGFR_ProstaglandinF2a_byAKR1B1	simple:P43088	complex:ProstaglandinF2a_byAKR1B1	PTGFR		TRUE	TRUE	FALSE	curated	FALSE	1.327
CPI-SC092FFAABA	PTGFR_ProstaglandinF2a_byCBR1	simple:P43088	complex:ProstaglandinF2a_byCBR1	PTGFR		TRUE	TRUE	FALSE	curated	FALSE	1.327
CPI-SC0F0D82E23	PTGFR_ProstaglandinF2a_byPRXL2B	simple:P43088	complex:ProstaglandinF2a_byPRXL2B	PTGFR		TRUE	TRUE	FALSE	curated	FALSE	1.327
CPI-CC054A62E24	RAreceptor_RARB_RXRB_atRetinoicAcid_byALDH1A1	complex:RAreceptor_RARB_RXRB	complex:atRetinoicAcid_byALDH1A1			TRUE	TRUE	FALSE	curated	FALSE	1.327
CPI-SS0C53F7672	CDH6_CDH6	simple:P55285	simple:P55285	CDH6	CDH6	FALSE	FALSE	FALSE	curated	FALSE	1.327
CPI-SS0D5A3EC0A	LCN2_SLC22A17	simple:P80188	simple:Q8WUG5	LCN2	SLC22A17	TRUE	FALSE	TRUE	curated	FALSE	1.327
CPI-CS0C57A3081	PlexinA1_complex1_SEMA6D	complex:PlexinA1_complex1	simple:Q8NFY4		SEMA6D	FALSE	TRUE	FALSE	curated	FALSE	1.327
CPI-CS0F3C15BCC	ProstaglandinD2_byAKR1C3_PTGDR	complex:ProstaglandinD2_byAKR1C3	simple:Q13258		PTGDR	TRUE	FALSE	TRUE	curated	FALSE	1.327
CPI-SS070BE6035	NTRK2_NTN4	simple:Q16620	simple:Q9HB63	NTRK2	NTN4	TRUE	TRUE	FALSE	curated	FALSE	1.327
CPI-SS005F1054E	UNC5B_NTN4	simple:Q8IZJ1	simple:Q9HB63	UNC5B	NTN4	TRUE	TRUE	FALSE	curated	FALSE	1.327
CPI-SS067BA9202	LAIR1_LILRB4	simple:Q6GTX8	simple:Q8NHJ6	LAIR1	LILRB4	FALSE	TRUE	TRUE	curated	FALSE	1.327
CPI-CC08F908F82	RAreceptor_RARA_atRetinoicAcid_byALDH1A1	complex:RAreceptor_RARA	complex:atRetinoicAcid_byALDH1A1			TRUE	TRUE	FALSE	curated	FALSE	1.327
CPI-CC0C0E5D3E6	RAreceptor_RARA_RXRA_atRetinoicAcid_byALDH1A1	complex:RAreceptor_RARA_RXRA	complex:atRetinoicAcid_byALDH1A1			TRUE	TRUE	FALSE	curated	FALSE	1.327
CPI-SS06DF3325D	RELN_VLDLR	simple:P78509	simple:P98155	RELN	VLDLR	TRUE	FALSE	TRUE	curated	FALSE	1.327
CPI-SS080419763	RAMP3_ADM	simple:O60896	simple:P35318	RAMP3	ADM	TRUE	TRUE	FALSE	curated	FALSE	1.327
CPI-SS0EB74F3FF	UNC5C_NTN1	simple:O95185	simple:O95631	UNC5C	NTN1	TRUE	TRUE	FALSE	curated	FALSE	1.327
CPI-SS0B9B3870A	VEGFA_FLT1	simple:P15692	simple:P17948	VEGFA	FLT1	TRUE	FALSE	TRUE	curated	FALSE	1.327
CPI-SC0B5F57CE1	TNC_integrin_a9b1_complex	simple:P24821	complex:integrin_a9b1_complex	TNC		TRUE	FALSE	FALSE	curated	TRUE	1.327
CPI-SS0859C173B	TNFSF14_LTBR	simple:O43557	simple:P36941	TNFSF14	LTBR	TRUE	FALSE	TRUE	curated	FALSE	1.327
CPI-SS0C28FEC7D	TNFSF13_TNFRSF14	simple:O75888	simple:Q92956	TNFSF13	TNFRSF14	TRUE	FALSE	TRUE	I2D,InnateDB-All	FALSE	1.327
CPI-SS019C98396	TNFSF14_TNFRSF14	simple:O43557	simple:Q92956	TNFSF14	TNFRSF14	TRUE	FALSE	TRUE	curated	FALSE	1.327
CPI-SC069FF84F5	SPP1_integrin_a9b1_complex	simple:P10451	complex:integrin_a9b1_complex	SPP1		TRUE	FALSE	FALSE	curated	TRUE	1.327
CPI-SS0C1BD22BC	SPP1_PTGER4	simple:P10451	simple:P35408	SPP1	PTGER4	TRUE	FALSE	TRUE	IMEx,MINT	FALSE	1.327
CPI-SS014C07723	TYROBP_CD44	simple:O43914	simple:P16070	TYROBP	CD44	FALSE	FALSE	TRUE	curated	FALSE	1.327
CPI-SC001669E22	GDF11_TGFR_AVR2A	simple:O95390	complex:TGFR_AVR2A	GDF11		TRUE	FALSE	TRUE	curated	FALSE	1.327
CPI-SC061E89E41	VCAM1_integrin_a9b1_complex	simple:P19320	complex:integrin_a9b1_complex	VCAM1		FALSE	FALSE	FALSE	curated	TRUE	1.327
CPI-SC017215F7F	GDF11_TGFR_AVR2B	simple:O95390	complex:TGFR_AVR2B	GDF11		TRUE	FALSE	TRUE	curated	FALSE	1.327
CPI-SC063148F3A	ADM_RAMP3_complex	simple:P35318	complex:RAMP3_complex	ADM		TRUE	FALSE	TRUE	curated	FALSE	1.327
CPI-SS09C4988F8	PROS1_TYRO3	simple:P07225	simple:Q06418	PROS1	TYRO3	TRUE	FALSE	TRUE	guidetopharmacology.org	FALSE	1.327
CPI-SS07D56EB05	CMKLR1_RARRES2	simple:Q99788	simple:Q99969	CMKLR1	RARRES2	TRUE	TRUE	FALSE	curated	FALSE	1.327
CPI-SS00F282936	CXCR6_CXCL16	simple:O00574	simple:Q9H2A7	CXCR6	CXCL16	TRUE	TRUE	TRUE	curated	FALSE	1.327
CPI-SS078D3318D	GPR37_FAM19A5	simple:O15354	simple:Q7Z5A7	GPR37	FAM19A5	TRUE	TRUE	FALSE	IMEx,MINT	FALSE	1.327
CPI-SS08920B6FF	PODXL_SELL	simple:O00592	simple:P14151	PODXL	SELL	FALSE	FALSE	FALSE	curated	FALSE	1.327
CPI-SS0703338F5	LGALS9_CD44	simple:O00182	simple:P16070	LGALS9	CD44	TRUE	FALSE	TRUE	InnateDB	FALSE	1.327
CPI-SS02AB0C3E0	SPP1_CD44	simple:P10451	simple:P16070	SPP1	CD44	TRUE	FALSE	TRUE	I2D,IMEx,InnateDB-All,IntAct	FALSE	1.327
CPI-SS073811AB3	TNFRSF11B_TNFSF11	simple:O00300	simple:O14788	TNFRSF11B	TNFSF11	TRUE	FALSE	TRUE	curated	FALSE	1.327
CPI-SS053613259	NRG2_ERBB3	simple:O14511	simple:P21860	NRG2	ERBB3	TRUE	FALSE	TRUE	curated	FALSE	1.327
CPI-SS076D8415B	CCL3_IDE	simple:P10147	simple:P14735	CCL3	IDE	TRUE	FALSE	TRUE	IMEx,InnateDB-All,MINT	FALSE	1.327
CPI-SS0837E9F59	JAG1_NOTCH4	simple:P78504	simple:Q99466	JAG1	NOTCH4	FALSE	FALSE	TRUE	curated	FALSE	1.327
CPI-SS0E9BE6A4E	WNT3_SFRP2	simple:P56703	simple:Q96HF1	WNT3	SFRP2	TRUE	FALSE	FALSE	curated	FALSE	1.327
CPI-SS0BA601DC4	BDNF_NTRK2	simple:P23560	simple:Q16620	BDNF	NTRK2	TRUE	FALSE	TRUE	curated	FALSE	1.327
CPI-SS08643DD8A	WNT2B_SFRP2	simple:Q93097	simple:Q96HF1	WNT2B	SFRP2	TRUE	FALSE	FALSE	curated	FALSE	1.327
CPI-SS03C93A8FE	WNT5A_WIF1	simple:P41221	simple:Q9Y5W5	WNT5A	WIF1	TRUE	FALSE	FALSE	curated	FALSE	1.327
CPI-SS04662DF1A	WNT9A_WIF1	simple:O14904	simple:Q9Y5W5	WNT9A	WIF1	TRUE	FALSE	FALSE	curated	FALSE	1.327
CPI-SS09BDB5618	WNT11_WIF1	simple:O96014	simple:Q9Y5W5	WNT11	WIF1	TRUE	FALSE	FALSE	curated	FALSE	1.327
CPI-SS017D5AA63	WNT2_WIF1	simple:P09544	simple:Q9Y5W5	WNT2	WIF1	TRUE	FALSE	FALSE	curated	FALSE	1.327
CPI-SS0146C75AD	WNT3_WIF1	simple:P56703	simple:Q9Y5W5	WNT3	WIF1	TRUE	FALSE	FALSE	curated	FALSE	1.327
CPI-SS0F21DBF93	SCGB3A1_NOTCH3	simple:Q96QR1	simple:Q9UM47	SCGB3A1	NOTCH3	TRUE	FALSE	TRUE	InnateDB-All	FALSE	1.327
CPI-SS068E97BDA	WNT4_WIF1	simple:P56705	simple:Q9Y5W5	WNT4	WIF1	TRUE	FALSE	FALSE	curated	FALSE	1.327
CPI-SS02682D84C	WNT5B_WIF1	simple:Q9H1J7	simple:Q9Y5W5	WNT5B	WIF1	TRUE	FALSE	FALSE	curated	FALSE	1.327
CPI-SS0097929A7	BMP7_SLAMF1	simple:P18075	simple:Q13291	BMP7	SLAMF1	TRUE	FALSE	TRUE	InnateDB-All	FALSE	1.327
CPI-SS0331C5A49	GDF11_ANTXR1	simple:O95390	simple:Q9H6X2	GDF11	ANTXR1	TRUE	FALSE	TRUE	InnateDB-All	FALSE	1.327
CPI-SS0DD9B3D49	NGF_SORT1	simple:P01138	simple:Q99523	NGF	SORT1	TRUE	FALSE	TRUE	curated	FALSE	1.327
CPI-SS09A36B221	BDNF_SORT1	simple:P23560	simple:Q99523	BDNF	SORT1	TRUE	FALSE	TRUE	curated	FALSE	1.327
CPI-SS075189979	AGRN_NCAM1	simple:O00468	simple:P13591	AGRN	NCAM1	TRUE	FALSE	TRUE	curated	FALSE	1.327
CPI-SS039799099	FGFR1_NCAM1	simple:P11362	simple:P13591	FGFR1	NCAM1	TRUE	TRUE	TRUE	curated	FALSE	1.327
CPI-SS0FB5FE587	DLL1_NOTCH4	simple:O00548	simple:Q99466	DLL1	NOTCH4	FALSE	FALSE	TRUE	curated	FALSE	1.327
CPI-SS010F961E8	WNT2B_WIF1	simple:Q93097	simple:Q9Y5W5	WNT2B	WIF1	TRUE	FALSE	FALSE	curated	FALSE	1.327
CPI-SS0E063192D	NRG2_ERBB4	simple:O14511	simple:Q15303	NRG2	ERBB4	TRUE	FALSE	TRUE	curated	FALSE	1.327
CPI-SS0F0D7F25C	BTC_ERBB4	simple:P35070	simple:Q15303	BTC	ERBB4	TRUE	FALSE	TRUE	curated	FALSE	1.327
CPI-SS0BD5C2A23	NRG1_ERBB4	simple:Q02297	simple:Q15303	NRG1	ERBB4	TRUE	TRUE	TRUE	curated	FALSE	1.327
CPI-SS09F973C1A	EPHA2_EFNA4	simple:P29317	simple:P52798	EPHA2	EFNA4	TRUE	TRUE	FALSE	curated	FALSE	1.327
CPI-SS041888D39	EPHA3_EFNA4	simple:P29320	simple:P52798	EPHA3	EFNA4	TRUE	TRUE	FALSE	curated	FALSE	1.327
CPI-SS0EDD4928A	NGF_NGFR	simple:P01138	simple:P08138	NGF	NGFR	TRUE	FALSE	TRUE	curated	FALSE	1.327
CPI-SS0AB647854	GPR37_PSAP	simple:O15354	simple:P07602	GPR37	PSAP	TRUE	TRUE	FALSE	curated	FALSE	1.327
CPI-SS070B0E458	GRIN2A_IL16	simple:Q12879	simple:Q14005	GRIN2A	IL16	TRUE	TRUE	FALSE	I2D	FALSE	1.327
CPI-SC0236D0574	TBXA2R_ThromboxaneA2_byTBXAS1	simple:P21731	complex:ThromboxaneA2_byTBXAS1	TBXA2R		TRUE	TRUE	FALSE	curated	FALSE	1.327
CPI-SC08252842D	PTGER3_ProstaglandinE2_byPTGES	simple:P43115	complex:ProstaglandinE2_byPTGES	PTGER3		TRUE	TRUE	FALSE	curated	FALSE	1.327
CPI-SC09A33C92E	PLA2G2A_integrin_a4b1_complex	simple:P14555	complex:integrin_a4b1_complex	PLA2G2A		TRUE	FALSE	FALSE	curated	TRUE	1.327
CPI-SS02AFCED82	EPHA2_EFNA5	simple:P29317	simple:P52803	EPHA2	EFNA5	FALSE	TRUE	FALSE	curated	FALSE	1.327
CPI-SC0E029AB31	PLAUR_integrin_a4b1_complex	simple:Q03405	complex:integrin_a4b1_complex	PLAUR		TRUE	TRUE	FALSE	curated	TRUE	1.327
CPI-SC09484F060	PTGER4_ProstaglandinE2_byPTGES2	simple:P35408	complex:ProstaglandinE2_byPTGES2	PTGER4		TRUE	TRUE	FALSE	curated	FALSE	1.327
CPI-SC0FE04B899	PTGER2_ProstaglandinE2_byPTGES2	simple:P43116	complex:ProstaglandinE2_byPTGES2	PTGER2		TRUE	TRUE	FALSE	curated	FALSE	1.327
CPI-SC0976EF8E9	PTGER3_ProstaglandinE2_byPTGES3	simple:P43115	complex:ProstaglandinE2_byPTGES3	PTGER3		TRUE	TRUE	FALSE	curated	FALSE	1.327
CPI-SC00B50273B	TNC_integrin_a4b1_complex	simple:P24821	complex:integrin_a4b1_complex	TNC		TRUE	FALSE	FALSE	curated	TRUE	1.327
CPI-SC01BCB453C	PTGIR_Prostacyclin_byPTGIS	simple:P43119	complex:Prostacyclin_byPTGIS	PTGIR		TRUE	TRUE	FALSE	curated	FALSE	1.327
CPI-SS079DDF890	TNFSF12_TNFRSF25	simple:O43508	simple:Q93038	TNFSF12	TNFRSF25	TRUE	FALSE	TRUE	curated	FALSE	1.327
CPI-SS0B0CF0EDF	TNFSF15_TNFRSF25	simple:O95150	simple:Q93038	TNFSF15	TNFRSF25	TRUE	FALSE	TRUE	curated	FALSE	1.327
CPI-SS02EF3E1BA	TNFSF12_TNFRSF12A	simple:O43508	simple:Q9NP84	TNFSF12	TNFRSF12A	TRUE	FALSE	TRUE	curated	FALSE	1.327
CPI-SC0588019E6	PTGER3_ProstaglandinE2_byPTGES2	simple:P43115	complex:ProstaglandinE2_byPTGES2	PTGER3		TRUE	TRUE	FALSE	curated	FALSE	1.327
CPI-SS07CA5A6F1	EPHA4_EFNB3	simple:P54764	simple:Q15768	EPHA4	EFNB3	FALSE	TRUE	TRUE	curated	FALSE	1.327
CPI-SS0D41C7AF5	EPHB1_EFNB3	simple:P54762	simple:Q15768	EPHB1	EFNB3	FALSE	TRUE	TRUE	curated	FALSE	1.327
CPI-SS0865716E5	EPHB4_EFNB3	simple:P54760	simple:Q15768	EPHB4	EFNB3	FALSE	TRUE	TRUE	curated	FALSE	1.327
CPI-SC0C2126F8E	JAM2_integrin_a4b1_complex	simple:P57087	complex:integrin_a4b1_complex	JAM2		FALSE	FALSE	FALSE	curated	TRUE	1.327
CPI-SS0E075E5AF	NRG1_NETO2	simple:Q02297	simple:Q8NC67	NRG1	NETO2	TRUE	TRUE	TRUE	InnateDB-All	FALSE	1.327
CPI-SC0B2557C9D	VCAM1_integrin_a4b1_complex	simple:P19320	complex:integrin_a4b1_complex	VCAM1		FALSE	FALSE	FALSE	curated	TRUE	1.327
CPI-SS0057AB387	RSPO1_LGR4	simple:Q2MKA7	simple:Q9BXB1	RSPO1	LGR4	TRUE	FALSE	TRUE	curated	FALSE	1.327
CPI-SS01E3453DB	RSPO2_LGR4	simple:Q6UXX9	simple:Q9BXB1	RSPO2	LGR4	TRUE	FALSE	TRUE	curated	FALSE	1.327
CPI-SS0E5397537	RSPO1_LGR6	simple:Q2MKA7	simple:Q9HBX8	RSPO1	LGR6	TRUE	FALSE	TRUE	curated	FALSE	1.327
CPI-SS019104E2E	RSPO2_LGR6	simple:Q6UXX9	simple:Q9HBX8	RSPO2	LGR6	TRUE	FALSE	TRUE	curated	FALSE	1.327
CPI-SS0EB5364D4	RSPO3_LGR6	simple:Q9BXY4	simple:Q9HBX8	RSPO3	LGR6	TRUE	FALSE	TRUE	curated	FALSE	1.327
CPI-SS06A999D25	PLD2_ARF1	simple:O14939	simple:P84077	PLD2	ARF1	FALSE	FALSE	FALSE	guidetopharmacology.org	FALSE	1.327
CPI-SS0F3A089DE	SEMA3E_PLXND1	simple:O15041	simple:Q9Y4D7	SEMA3E	PLXND1	TRUE	FALSE	TRUE	curated	FALSE	1.327
CPI-SS044C72D0D	SEMA4A_PLXND1	simple:Q9H3S1	simple:Q9Y4D7	SEMA4A	PLXND1	FALSE	FALSE	TRUE	curated	FALSE	1.327
CPI-SS090FC28E1	EPHB6_EFNB2	simple:O15197	simple:P52799	EPHB6	EFNB2	TRUE	TRUE	TRUE	curated	FALSE	1.327
CPI-SS0DC4D593E	EPHB6_EFNB1	simple:O15197	simple:P98172	EPHB6	EFNB1	TRUE	TRUE	FALSE	curated	FALSE	1.327
CPI-SS0FF55B42C	EPHB3_EFNB1	simple:P54753	simple:P98172	EPHB3	EFNB1	FALSE	TRUE	FALSE	curated	FALSE	1.327
CPI-SS0F21D6CA0	EPHB4_EFNB1	simple:P54760	simple:P98172	EPHB4	EFNB1	FALSE	TRUE	FALSE	curated	FALSE	1.327
CPI-SS0470AF83E	EPHB1_EFNB1	simple:P54762	simple:P98172	EPHB1	EFNB1	FALSE	TRUE	FALSE	curated	FALSE	1.327
CPI-SS00046DCF3	EPHA4_EFNB1	simple:P54764	simple:P98172	EPHA4	EFNB1	FALSE	TRUE	FALSE	curated	FALSE	1.327
CPI-SS08718E4FB	EPHB6_EFNB3	simple:O15197	simple:Q15768	EPHB6	EFNB3	TRUE	TRUE	TRUE	curated	FALSE	1.327
CPI-SS0A5B945E3	EPHB3_EFNB3	simple:P54753	simple:Q15768	EPHB3	EFNB3	FALSE	TRUE	TRUE	curated	FALSE	1.327
CPI-SS0C283076A	WNT11_SFRP2	simple:O96014	simple:Q96HF1	WNT11	SFRP2	TRUE	FALSE	FALSE	curated	FALSE	1.327
CPI-CS06CF549E0	FZD4_LRP6_WNT5B	complex:FZD4_LRP6	simple:Q9H1J7		WNT5B	TRUE	FALSE	FALSE	curated	FALSE	1.327
CPI-SS0DC2A6D35	IL6_HRH1	simple:P05231	simple:P35367	IL6	HRH1	TRUE	FALSE	TRUE	IMEx,InnateDB-All,IntAct	FALSE	1.327
CPI-CS04EC47889	CNTF_1R_CLCF1	complex:CNTF_1R	simple:Q9UBD9		CLCF1	TRUE	TRUE	FALSE	curated	FALSE	1.327
CPI-SC068FFC547	COL8A1_integrin_a10b1_complex	simple:P27658	complex:integrin_a10b1_complex	COL8A1		TRUE	FALSE	FALSE	curated	TRUE	1.327
CPI-SC0F1833AC0	COL4A5_integrin_a10b1_complex	simple:P29400	complex:integrin_a10b1_complex	COL4A5		TRUE	FALSE	FALSE	curated	TRUE	1.327
CPI-SC01BE5E1F7	COL15A1_integrin_a10b1_complex	simple:P39059	complex:integrin_a10b1_complex	COL15A1		TRUE	FALSE	FALSE	curated	TRUE	1.327
CPI-SC039737584	COL18A1_integrin_a10b1_complex	simple:P39060	complex:integrin_a10b1_complex	COL18A1		TRUE	FALSE	FALSE	curated	TRUE	1.327
CPI-SC030087D4F	COL4A4_integrin_a10b1_complex	simple:P53420	complex:integrin_a10b1_complex	COL4A4		TRUE	FALSE	FALSE	curated	TRUE	1.327
CPI-SC0CC8A2F79	COL4A3_integrin_a10b1_complex	simple:Q01955	complex:integrin_a10b1_complex	COL4A3		TRUE	FALSE	FALSE	curated	TRUE	1.327
CPI-SC0B4771D76	COL7A1_integrin_a10b1_complex	simple:Q02388	complex:integrin_a10b1_complex	COL7A1		TRUE	FALSE	FALSE	curated	TRUE	1.327
CPI-SC0B6D93CD4	COL14A1_integrin_a10b1_complex	simple:Q05707	complex:integrin_a10b1_complex	COL14A1		TRUE	FALSE	FALSE	curated	TRUE	1.327
CPI-SC0DA063880	COL5A3_integrin_a10b1_complex	simple:P25940	complex:integrin_a10b1_complex	COL5A3		TRUE	FALSE	FALSE	curated	TRUE	1.327
CPI-SC027EF0F68	COL16A1_integrin_a10b1_complex	simple:Q07092	complex:integrin_a10b1_complex	COL16A1		TRUE	FALSE	FALSE	curated	TRUE	1.327
CPI-SC0FD500AF3	COL9A3_integrin_a10b1_complex	simple:Q14050	complex:integrin_a10b1_complex	COL9A3		TRUE	FALSE	FALSE	curated	TRUE	1.327
CPI-SC0A210DC1F	COL9A2_integrin_a10b1_complex	simple:Q14055	complex:integrin_a10b1_complex	COL9A2		TRUE	FALSE	FALSE	curated	TRUE	1.327
CPI-SC09E4E673B	COL24A1_integrin_a10b1_complex	simple:Q17RW2	complex:integrin_a10b1_complex	COL24A1		TRUE	FALSE	FALSE	curated	TRUE	1.327
CPI-SC0E9AA9087	COL28A1_integrin_a10b1_complex	simple:Q2UY09	complex:integrin_a10b1_complex	COL28A1		TRUE	FALSE	FALSE	curated	TRUE	1.327
CPI-SC0A18569E5	COL13A1_integrin_a10b1_complex	simple:Q5TAT6	complex:integrin_a10b1_complex	COL13A1		FALSE	FALSE	FALSE	curated	TRUE	1.327
CPI-SC090152EEE	COL27A1_integrin_a10b1_complex	simple:Q8IZC6	complex:integrin_a10b1_complex	COL27A1		TRUE	FALSE	FALSE	curated	TRUE	1.327
CPI-SC0AA500B63	COL22A1_integrin_a10b1_complex	simple:Q8NFW1	complex:integrin_a10b1_complex	COL22A1		TRUE	FALSE	FALSE	curated	TRUE	1.327
CPI-SC076898564	COL21A1_integrin_a10b1_complex	simple:Q96P44	complex:integrin_a10b1_complex	COL21A1		TRUE	FALSE	FALSE	curated	TRUE	1.327
CPI-SC0BFDE14E9	COL4A6_integrin_a10b1_complex	simple:Q14031	complex:integrin_a10b1_complex	COL4A6		TRUE	FALSE	FALSE	curated	TRUE	1.327
CPI-SC0FCB8DFBB	COL8A2_integrin_a10b1_complex	simple:P25067	complex:integrin_a10b1_complex	COL8A2		TRUE	FALSE	FALSE	curated	TRUE	1.327
CPI-SC05590EDD3	COL5A1_integrin_a10b1_complex	simple:P20908	complex:integrin_a10b1_complex	COL5A1		TRUE	FALSE	FALSE	curated	TRUE	1.327
CPI-SC050CC3A3F	COL9A1_integrin_a10b1_complex	simple:P20849	complex:integrin_a10b1_complex	COL9A1		TRUE	FALSE	FALSE	curated	TRUE	1.327
CPI-SS0F8EFEECF	TNF_DAG1	simple:P01375	simple:Q14118	TNF	DAG1	TRUE	FALSE	TRUE	InnateDB-All	FALSE	1.327
CPI-SS0A9FB762A	LGALS9_PTPRK	simple:O00182	simple:Q15262	LGALS9	PTPRK	TRUE	FALSE	TRUE	InnateDB-All	FALSE	1.327
CPI-SS08877A081	LGALS9_COLEC12	simple:O00182	simple:Q5KU26	LGALS9	COLEC12	TRUE	FALSE	TRUE	InnateDB-All	FALSE	1.327
CPI-SS09C06644C	CADM3_CADM1	simple:Q8N126	simple:Q9BY67	CADM3	CADM1	FALSE	FALSE	FALSE	curated	FALSE	1.327
CPI-SS0C9696AAA	CRTAM_CADM1	simple:O95727	simple:Q9BY67	CRTAM	CADM1	FALSE	FALSE	FALSE	curated	FALSE	1.327
CPI-SS02D18D12B	CADM3_CADM4	simple:Q8N126	simple:Q8NFZ8	CADM3	CADM4	FALSE	FALSE	FALSE	curated	FALSE	1.327
CPI-SS0B3829651	CADM3_EPB41L1	simple:Q8N126	simple:Q9H4G0	CADM3	EPB41L1	FALSE	FALSE	FALSE	curated	FALSE	1.327
CPI-SC0E4A99136	COL6A5_integrin_a10b1_complex	simple:A8TX70	complex:integrin_a10b1_complex	COL6A5		TRUE	FALSE	FALSE	curated	TRUE	1.327
CPI-SC028882919	COL1A1_integrin_a10b1_complex	simple:P02452	complex:integrin_a10b1_complex	COL1A1		TRUE	FALSE	FALSE	curated	TRUE	1.327
CPI-SC0A7864078	COL3A1_integrin_a10b1_complex	simple:P02461	complex:integrin_a10b1_complex	COL3A1		TRUE	FALSE	FALSE	curated	TRUE	1.327
CPI-SC0756B421F	COL4A1_integrin_a10b1_complex	simple:P02462	complex:integrin_a10b1_complex	COL4A1		TRUE	FALSE	FALSE	curated	TRUE	1.327
CPI-SC0C91660AB	FN1_integrin_a10b1_complex	simple:P02751	complex:integrin_a10b1_complex	FN1		TRUE	FALSE	FALSE	curated	TRUE	1.327
CPI-SC0CED85DDE	COL5A2_integrin_a10b1_complex	simple:P05997	complex:integrin_a10b1_complex	COL5A2		TRUE	FALSE	FALSE	curated	TRUE	1.327
CPI-SC07707E049	COL1A2_integrin_a10b1_complex	simple:P08123	complex:integrin_a10b1_complex	COL1A2		TRUE	FALSE	FALSE	curated	TRUE	1.327
CPI-SC0096917A2	COL4A2_integrin_a10b1_complex	simple:P08572	complex:integrin_a10b1_complex	COL4A2		TRUE	FALSE	FALSE	curated	TRUE	1.327
CPI-SC0251EEF61	COL6A1_integrin_a10b1_complex	simple:P12109	complex:integrin_a10b1_complex	COL6A1		TRUE	FALSE	FALSE	curated	TRUE	1.327
CPI-SC07F654CB3	COL6A2_integrin_a10b1_complex	simple:P12110	complex:integrin_a10b1_complex	COL6A2		TRUE	FALSE	FALSE	curated	TRUE	1.327
CPI-SC059D160BE	COL6A3_integrin_a10b1_complex	simple:P12111	complex:integrin_a10b1_complex	COL6A3		TRUE	FALSE	FALSE	curated	TRUE	1.327
CPI-SC034D4CF73	COL11A2_integrin_a10b1_complex	simple:P13942	complex:integrin_a10b1_complex	COL11A2		TRUE	FALSE	FALSE	curated	TRUE	1.327
CPI-SC0EC720659	COL12A1_integrin_a10b1_complex	simple:Q99715	complex:integrin_a10b1_complex	COL12A1		TRUE	FALSE	FALSE	curated	TRUE	1.327
CPI-SS0BD9F32BA	LGALS9_DAG1	simple:O00182	simple:Q14118	LGALS9	DAG1	TRUE	FALSE	TRUE	InnateDB-All	FALSE	1.327
CPI-SC00942962B	COL17A1_integrin_a10b1_complex	simple:Q9UMD9	complex:integrin_a10b1_complex	COL17A1		TRUE	FALSE	FALSE	curated	TRUE	1.327
CPI-SC0AD2341AF	COL1A1_integrin_a11b1_complex	simple:P02452	complex:integrin_a11b1_complex	COL1A1		TRUE	FALSE	FALSE	curated	TRUE	1.327
CPI-SC01539071B	COL4A6_integrin_a11b1_complex	simple:Q14031	complex:integrin_a11b1_complex	COL4A6		TRUE	FALSE	FALSE	curated	TRUE	1.327
CPI-SC086D7EC73	COL9A3_integrin_a11b1_complex	simple:Q14050	complex:integrin_a11b1_complex	COL9A3		TRUE	FALSE	FALSE	curated	TRUE	1.327
CPI-SC0C155763A	COL9A2_integrin_a11b1_complex	simple:Q14055	complex:integrin_a11b1_complex	COL9A2		TRUE	FALSE	FALSE	curated	TRUE	1.327
CPI-SC0B09B811A	COL24A1_integrin_a11b1_complex	simple:Q17RW2	complex:integrin_a11b1_complex	COL24A1		TRUE	FALSE	FALSE	curated	TRUE	1.327
CPI-SC0E40282DA	COL28A1_integrin_a11b1_complex	simple:Q2UY09	complex:integrin_a11b1_complex	COL28A1		TRUE	FALSE	FALSE	curated	TRUE	1.327
CPI-SC093DFA335	COL13A1_integrin_a11b1_complex	simple:Q5TAT6	complex:integrin_a11b1_complex	COL13A1		FALSE	FALSE	FALSE	curated	TRUE	1.327
CPI-SC0FC6454F5	COL27A1_integrin_a11b1_complex	simple:Q8IZC6	complex:integrin_a11b1_complex	COL27A1		TRUE	FALSE	FALSE	curated	TRUE	1.327
CPI-SC015ED6B05	COL22A1_integrin_a11b1_complex	simple:Q8NFW1	complex:integrin_a11b1_complex	COL22A1		TRUE	FALSE	FALSE	curated	TRUE	1.327
CPI-SC01633DC81	COL16A1_integrin_a11b1_complex	simple:Q07092	complex:integrin_a11b1_complex	COL16A1		TRUE	FALSE	FALSE	curated	TRUE	1.327
CPI-SC0C1E494D6	COL21A1_integrin_a11b1_complex	simple:Q96P44	complex:integrin_a11b1_complex	COL21A1		TRUE	FALSE	FALSE	curated	TRUE	1.327
CPI-SC0D3C68BD6	COL17A1_integrin_a11b1_complex	simple:Q9UMD9	complex:integrin_a11b1_complex	COL17A1		TRUE	FALSE	FALSE	curated	TRUE	1.327
CPI-CS0ADD1BA62	FZD7_LRP5_WNT2	complex:FZD7_LRP5	simple:P09544		WNT2	TRUE	FALSE	FALSE	curated	FALSE	1.327
CPI-CS01903DA09	FZD6_LRP5_WNT2	complex:FZD6_LRP5	simple:P09544		WNT2	TRUE	FALSE	FALSE	curated	FALSE	1.327
CPI-CS05A78F361	FZD5_LRP5_WNT2	complex:FZD5_LRP5	simple:P09544		WNT2	TRUE	FALSE	FALSE	curated	FALSE	1.327
CPI-CS070C94FC9	FZD4_LRP5_WNT2	complex:FZD4_LRP5	simple:P09544		WNT2	TRUE	FALSE	FALSE	curated	FALSE	1.327
CPI-CS0CBE51948	FZD3_LRP5_WNT2	complex:FZD3_LRP5	simple:P09544		WNT2	TRUE	FALSE	FALSE	curated	FALSE	1.327
CPI-CS01E56069F	FZD2_LRP6_WNT2	complex:FZD2_LRP6	simple:P09544		WNT2	TRUE	FALSE	FALSE	curated	FALSE	1.327
CPI-CS0E502BB1F	FZD2_LRP5_WNT2	complex:FZD2_LRP5	simple:P09544		WNT2	TRUE	FALSE	FALSE	curated	FALSE	1.327
CPI-SC0A3722F1F	COL12A1_integrin_a11b1_complex	simple:Q99715	complex:integrin_a11b1_complex	COL12A1		TRUE	FALSE	FALSE	curated	TRUE	1.327
CPI-SC092A2325E	COL14A1_integrin_a11b1_complex	simple:Q05707	complex:integrin_a11b1_complex	COL14A1		TRUE	FALSE	FALSE	curated	TRUE	1.327
CPI-SC037038602	COL7A1_integrin_a11b1_complex	simple:Q02388	complex:integrin_a11b1_complex	COL7A1		TRUE	FALSE	FALSE	curated	TRUE	1.327
CPI-SC08F17FB3E	COL4A3_integrin_a11b1_complex	simple:Q01955	complex:integrin_a11b1_complex	COL4A3		TRUE	FALSE	FALSE	curated	TRUE	1.327
CPI-SC0C061DC28	COL3A1_integrin_a11b1_complex	simple:P02461	complex:integrin_a11b1_complex	COL3A1		TRUE	FALSE	FALSE	curated	TRUE	1.327
CPI-SC0C351F7DF	COL4A1_integrin_a11b1_complex	simple:P02462	complex:integrin_a11b1_complex	COL4A1		TRUE	FALSE	FALSE	curated	TRUE	1.327
CPI-SC0AE4F5BAB	FN1_integrin_a11b1_complex	simple:P02751	complex:integrin_a11b1_complex	FN1		TRUE	FALSE	FALSE	curated	TRUE	1.327
CPI-SC075489ADB	COL5A2_integrin_a11b1_complex	simple:P05997	complex:integrin_a11b1_complex	COL5A2		TRUE	FALSE	FALSE	curated	TRUE	1.327
CPI-SC015ECCD97	COL1A2_integrin_a11b1_complex	simple:P08123	complex:integrin_a11b1_complex	COL1A2		TRUE	FALSE	FALSE	curated	TRUE	1.327
CPI-SC09AE93F66	COL4A2_integrin_a11b1_complex	simple:P08572	complex:integrin_a11b1_complex	COL4A2		TRUE	FALSE	FALSE	curated	TRUE	1.327
CPI-SC0FB1817EE	COL6A1_integrin_a11b1_complex	simple:P12109	complex:integrin_a11b1_complex	COL6A1		TRUE	FALSE	FALSE	curated	TRUE	1.327
CPI-SC0C5B4E222	COL6A2_integrin_a11b1_complex	simple:P12110	complex:integrin_a11b1_complex	COL6A2		TRUE	FALSE	FALSE	curated	TRUE	1.327
CPI-SC044916391	COL6A3_integrin_a11b1_complex	simple:P12111	complex:integrin_a11b1_complex	COL6A3		TRUE	FALSE	FALSE	curated	TRUE	1.327
CPI-SC06DCE672A	COL11A2_integrin_a11b1_complex	simple:P13942	complex:integrin_a11b1_complex	COL11A2		TRUE	FALSE	FALSE	curated	TRUE	1.327
CPI-SC0E8C3A996	COL9A1_integrin_a11b1_complex	simple:P20849	complex:integrin_a11b1_complex	COL9A1		TRUE	FALSE	FALSE	curated	TRUE	1.327
CPI-SC08821B0D2	COL5A1_integrin_a11b1_complex	simple:P20908	complex:integrin_a11b1_complex	COL5A1		TRUE	FALSE	FALSE	curated	TRUE	1.327
CPI-SC0CC30CEC0	COL8A2_integrin_a11b1_complex	simple:P25067	complex:integrin_a11b1_complex	COL8A2		TRUE	FALSE	FALSE	curated	TRUE	1.327
CPI-SC0D0BFC9F7	COL5A3_integrin_a11b1_complex	simple:P25940	complex:integrin_a11b1_complex	COL5A3		TRUE	FALSE	FALSE	curated	TRUE	1.327
CPI-SC04FF0CDA1	COL8A1_integrin_a11b1_complex	simple:P27658	complex:integrin_a11b1_complex	COL8A1		TRUE	FALSE	FALSE	curated	TRUE	1.327
CPI-SC044B5BE16	COL4A5_integrin_a11b1_complex	simple:P29400	complex:integrin_a11b1_complex	COL4A5		TRUE	FALSE	FALSE	curated	TRUE	1.327
CPI-SC0BCE0B954	COL15A1_integrin_a11b1_complex	simple:P39059	complex:integrin_a11b1_complex	COL15A1		TRUE	FALSE	FALSE	curated	TRUE	1.327
CPI-SC0755F1632	COL18A1_integrin_a11b1_complex	simple:P39060	complex:integrin_a11b1_complex	COL18A1		TRUE	FALSE	FALSE	curated	TRUE	1.327
CPI-SC0FAC9844A	COL4A4_integrin_a11b1_complex	simple:P53420	complex:integrin_a11b1_complex	COL4A4		TRUE	FALSE	FALSE	curated	TRUE	1.327
CPI-SC0E453F338	COL6A5_integrin_a11b1_complex	simple:A8TX70	complex:integrin_a11b1_complex	COL6A5		TRUE	FALSE	FALSE	curated	TRUE	1.327
CPI-CS0A8032B7C	FZD1_LRP5_WNT2	complex:FZD1_LRP5	simple:P09544		WNT2	TRUE	FALSE	FALSE	curated	FALSE	1.327
CPI-SS0339AE950	SIRPA_CD47	simple:P78324	simple:Q08722	SIRPA	CD47	FALSE	TRUE	TRUE	curated	FALSE	1.327
CPI-SS02928C71A	PDGFB_LRP1	simple:P01127	simple:Q07954	PDGFB	LRP1	TRUE	FALSE	TRUE	I2D,InnateDB-All	FALSE	1.327
CPI-CS05C76711D	FZD5_LRP6_WNT2B	complex:FZD5_LRP6	simple:Q93097		WNT2B	TRUE	FALSE	FALSE	curated	FALSE	1.327
CPI-CS0FB43E17E	FZD6_LRP5_WNT2B	complex:FZD6_LRP5	simple:Q93097		WNT2B	TRUE	FALSE	FALSE	curated	FALSE	1.327
CPI-CS09F32EE7D	FZD6_LRP6_WNT2B	complex:FZD6_LRP6	simple:Q93097		WNT2B	TRUE	FALSE	FALSE	curated	FALSE	1.327
CPI-CS0CA549059	FZD7_LRP5_WNT2B	complex:FZD7_LRP5	simple:Q93097		WNT2B	TRUE	FALSE	FALSE	curated	FALSE	1.327
CPI-CS0A13F16D1	FZD7_LRP6_WNT2B	complex:FZD7_LRP6	simple:Q93097		WNT2B	TRUE	FALSE	FALSE	curated	FALSE	1.327
CPI-CS023DB57C8	FZD8_LRP5_WNT2B	complex:FZD8_LRP5	simple:Q93097		WNT2B	TRUE	FALSE	FALSE	curated	FALSE	1.327
CPI-CS024EB9593	FZD8_LRP6_WNT2B	complex:FZD8_LRP6	simple:Q93097		WNT2B	TRUE	FALSE	FALSE	curated	FALSE	1.327
CPI-SS026F29267	SFRP4_WNT2B	simple:Q6FHJ7	simple:Q93097	SFRP4	WNT2B	TRUE	FALSE	FALSE	curated	FALSE	1.327
CPI-CS07AD29D6C	FZD5_LRP5_WNT2B	complex:FZD5_LRP5	simple:Q93097		WNT2B	TRUE	FALSE	FALSE	curated	FALSE	1.327
CPI-SS086608DC8	SFRP1_WNT2B	simple:Q8N474	simple:Q93097	SFRP1	WNT2B	TRUE	FALSE	FALSE	curated	FALSE	1.327
CPI-CS07C91771E	FZD10_LRP5_WNT6	complex:FZD10_LRP5	simple:Q9Y6F9		WNT6	TRUE	FALSE	FALSE	curated	FALSE	1.327
CPI-CS099B83C18	FZD10_LRP6_WNT6	complex:FZD10_LRP6	simple:Q9Y6F9		WNT6	TRUE	FALSE	FALSE	curated	FALSE	1.327
CPI-CS0E97FB627	FZD1_LRP5_WNT6	complex:FZD1_LRP5	simple:Q9Y6F9		WNT6	TRUE	FALSE	FALSE	curated	FALSE	1.327
CPI-CS034FCACC9	FZD1_LRP6_WNT6	complex:FZD1_LRP6	simple:Q9Y6F9		WNT6	TRUE	FALSE	FALSE	curated	FALSE	1.327
CPI-CS08BFBF46D	FZD2_LRP5_WNT6	complex:FZD2_LRP5	simple:Q9Y6F9		WNT6	TRUE	FALSE	FALSE	curated	FALSE	1.327
CPI-CS06AA33194	FZD2_LRP6_WNT6	complex:FZD2_LRP6	simple:Q9Y6F9		WNT6	TRUE	FALSE	FALSE	curated	FALSE	1.327
CPI-CS056A2EEC7	FZD3_LRP5_WNT6	complex:FZD3_LRP5	simple:Q9Y6F9		WNT6	TRUE	FALSE	FALSE	curated	FALSE	1.327
CPI-CS0035C50D6	FZD3_LRP6_WNT6	complex:FZD3_LRP6	simple:Q9Y6F9		WNT6	TRUE	FALSE	FALSE	curated	FALSE	1.327
CPI-SS04ABF9207	FRZB_WNT2B	simple:Q92765	simple:Q93097	FRZB	WNT2B	TRUE	FALSE	FALSE	curated	FALSE	1.327
CPI-CS0AF64B48C	FZD4_LRP6_WNT2B	complex:FZD4_LRP6	simple:Q93097		WNT2B	TRUE	FALSE	FALSE	curated	FALSE	1.327
CPI-CS03BC3B437	FZD4_LRP5_WNT2B	complex:FZD4_LRP5	simple:Q93097		WNT2B	TRUE	FALSE	FALSE	curated	FALSE	1.327
CPI-CS096856900	FZD3_LRP6_WNT2B	complex:FZD3_LRP6	simple:Q93097		WNT2B	TRUE	FALSE	FALSE	curated	FALSE	1.327
CPI-CS0639A2C96	FZD2_LRP5_WNT4	complex:FZD2_LRP5	simple:P56705		WNT4	TRUE	FALSE	FALSE	curated	FALSE	1.327
CPI-CS0A3B15C33	FZD4_LRP5_WNT4	complex:FZD4_LRP5	simple:P56705		WNT4	TRUE	FALSE	FALSE	curated	FALSE	1.327
CPI-CS044C72075	FZD1_LRP5_WNT4	complex:FZD1_LRP5	simple:P56705		WNT4	TRUE	FALSE	FALSE	curated	FALSE	1.327
CPI-CS0306D4D86	FZD5_LRP5_WNT4	complex:FZD5_LRP5	simple:P56705		WNT4	TRUE	FALSE	FALSE	curated	FALSE	1.327
CPI-CS06BD08CC7	FZD10_LRP5_WNT4	complex:FZD10_LRP5	simple:P56705		WNT4	TRUE	FALSE	FALSE	curated	FALSE	1.327
CPI-CS0EFD1729B	FZD6_LRP5_WNT4	complex:FZD6_LRP5	simple:P56705		WNT4	TRUE	FALSE	FALSE	curated	FALSE	1.327
CPI-CS0890C1FEE	FZD8_LRP6_WNT2	complex:FZD8_LRP6	simple:P09544		WNT2	TRUE	FALSE	FALSE	curated	FALSE	1.327
CPI-CS035CDF184	FZD7_LRP5_WNT4	complex:FZD7_LRP5	simple:P56705		WNT4	TRUE	FALSE	FALSE	curated	FALSE	1.327
CPI-CS03DB6EA2A	FZD8_LRP5_WNT2	complex:FZD8_LRP5	simple:P09544		WNT2	TRUE	FALSE	FALSE	curated	FALSE	1.327
CPI-CS0534F02DF	FZD8_LRP5_WNT4	complex:FZD8_LRP5	simple:P56705		WNT4	TRUE	FALSE	FALSE	curated	FALSE	1.327
CPI-CS0CFE5516F	FZD8_LRP6_WNT4	complex:FZD8_LRP6	simple:P56705		WNT4	TRUE	FALSE	FALSE	curated	FALSE	1.327
CPI-SS0B42AD9EF	NOTCH1_WNT4	simple:P46531	simple:P56705	NOTCH1	WNT4	TRUE	TRUE	FALSE	I2D	FALSE	1.327
CPI-CS07C041B69	FZD10_LRP5_WNT2B	complex:FZD10_LRP5	simple:Q93097		WNT2B	TRUE	FALSE	FALSE	curated	FALSE	1.327
CPI-CS0F9D292EC	FZD10_LRP6_WNT2B	complex:FZD10_LRP6	simple:Q93097		WNT2B	TRUE	FALSE	FALSE	curated	FALSE	1.327
CPI-CS07135653F	FZD1_LRP5_WNT2B	complex:FZD1_LRP5	simple:Q93097		WNT2B	TRUE	FALSE	FALSE	curated	FALSE	1.327
CPI-CS0CF3656D2	FZD1_LRP6_WNT2B	complex:FZD1_LRP6	simple:Q93097		WNT2B	TRUE	FALSE	FALSE	curated	FALSE	1.327
CPI-CS0E68F5752	FZD2_LRP5_WNT2B	complex:FZD2_LRP5	simple:Q93097		WNT2B	TRUE	FALSE	FALSE	curated	FALSE	1.327
CPI-CS0F53060BB	FZD2_LRP6_WNT2B	complex:FZD2_LRP6	simple:Q93097		WNT2B	TRUE	FALSE	FALSE	curated	FALSE	1.327
CPI-CS0B52EC069	FZD3_LRP5_WNT2B	complex:FZD3_LRP5	simple:Q93097		WNT2B	TRUE	FALSE	FALSE	curated	FALSE	1.327
CPI-CS02127BCCA	FZD4_LRP5_WNT6	complex:FZD4_LRP5	simple:Q9Y6F9		WNT6	TRUE	FALSE	FALSE	curated	FALSE	1.327
CPI-SS014958F32	LGALS9_CD47	simple:O00182	simple:Q08722	LGALS9	CD47	TRUE	FALSE	TRUE	InnateDB-All	FALSE	1.327
CPI-CS0EBC9A333	FZD4_LRP6_WNT6	complex:FZD4_LRP6	simple:Q9Y6F9		WNT6	TRUE	FALSE	FALSE	curated	FALSE	1.327
CPI-CS01E2B7EF5	FZD5_LRP6_WNT6	complex:FZD5_LRP6	simple:Q9Y6F9		WNT6	TRUE	FALSE	FALSE	curated	FALSE	1.327
CPI-SS0B84DAE3D	PVR_CD96	simple:P15151	simple:P40200	PVR	CD96	TRUE	TRUE	TRUE	curated	FALSE	1.327
CPI-SS0A8627ED6	PVR_CD226	simple:P15151	simple:Q15762	PVR	CD226	TRUE	TRUE	TRUE	curated	FALSE	1.327
CPI-SS0B87FE6E0	NOTCH1_JAG1	simple:P46531	simple:P78504	NOTCH1	JAG1	FALSE	TRUE	FALSE	curated	FALSE	1.327
CPI-SS0E5AF12B6	NOTCH1_NOV	simple:P46531	simple:P48745	NOTCH1	NOV	TRUE	TRUE	FALSE	I2D,InnateDB-All	FALSE	1.327
CPI-SS01CA704DD	NOTCH1_CNTN1	simple:P46531	simple:Q12860	NOTCH1	CNTN1	FALSE	TRUE	FALSE	curated	FALSE	1.327
CPI-SS08C3D27F7	NOTCH1_JAG2	simple:P46531	simple:Q9Y219	NOTCH1	JAG2	FALSE	TRUE	FALSE	curated	FALSE	1.327
CPI-SS02770D68F	NOTCH2_JAG2	simple:Q04721	simple:Q9Y219	NOTCH2	JAG2	FALSE	TRUE	FALSE	curated	FALSE	1.327
CPI-SS05FEE05CB	NOTCH4_JAG2	simple:Q99466	simple:Q9Y219	NOTCH4	JAG2	FALSE	TRUE	FALSE	curated	FALSE	1.327
CPI-SS048346C2B	LGALS9_MRC2	simple:O00182	simple:Q9UBG0	LGALS9	MRC2	TRUE	FALSE	TRUE	InnateDB-All	FALSE	1.327
CPI-SS0C4D54E39	NOTCH3_JAG2	simple:Q9UM47	simple:Q9Y219	NOTCH3	JAG2	FALSE	TRUE	FALSE	curated	FALSE	1.327
CPI-SS02075E033	LRP5_DKK1	simple:O75197	simple:O94907	LRP5	DKK1	TRUE	TRUE	FALSE	curated	FALSE	1.327
CPI-SS0D68CB038	LRP6_DKK1	simple:O75581	simple:O94907	LRP6	DKK1	TRUE	TRUE	FALSE	curated	FALSE	1.327
CPI-SS0A874F65F	LGR4_RSPO3	simple:Q9BXB1	simple:Q9BXY4	LGR4	RSPO3	TRUE	TRUE	FALSE	curated	FALSE	1.327
CPI-SS09C52F54E	LGALS9_SORL1	simple:O00182	simple:Q92673	LGALS9	SORL1	TRUE	FALSE	TRUE	InnateDB-All	FALSE	1.327
CPI-SS002DF6C31	LGALS9_SLC1A5	simple:O00182	simple:Q15758	LGALS9	SLC1A5	TRUE	FALSE	TRUE	I2D,InnateDB-All	FALSE	1.327
CPI-SS0CE693E3E	LGALS9_P4HB	simple:O00182	simple:P07237	LGALS9	P4HB	TRUE	FALSE	FALSE	curated	FALSE	1.327
CPI-SS0BC7CD11B	LGALS9_MET	simple:O00182	simple:P08581	LGALS9	MET	TRUE	FALSE	TRUE	InnateDB-All	FALSE	1.327
CPI-SS0419B80C4	LGALS9_LRP1	simple:O00182	simple:Q07954	LGALS9	LRP1	TRUE	FALSE	TRUE	InnateDB-All	FALSE	1.327
CPI-CS0F6E83D4B	Kremen1_LRP6_DKK1	complex:Kremen1_LRP6	simple:O94907		DKK1	TRUE	FALSE	FALSE	curated	FALSE	1.327
CPI-CS087CB7080	Kremen1_LRP6_RSPO1	complex:Kremen1_LRP6	simple:Q2MKA7		RSPO1	TRUE	FALSE	FALSE	curated	FALSE	1.327
CPI-CS0DA23193F	FZD8_LRP6_RSPO1	complex:FZD8_LRP6	simple:Q2MKA7		RSPO1	TRUE	FALSE	FALSE	curated	FALSE	1.327
CPI-SS0C96733CF	FRZB_WNT10A	simple:Q92765	simple:Q9GZT5	FRZB	WNT10A	TRUE	FALSE	FALSE	curated	FALSE	1.327
CPI-CS01377664E	FZD6_LRP5_WNT6	complex:FZD6_LRP5	simple:Q9Y6F9		WNT6	TRUE	FALSE	FALSE	curated	FALSE	1.327
CPI-CS035AE34D1	FZD6_LRP6_WNT6	complex:FZD6_LRP6	simple:Q9Y6F9		WNT6	TRUE	FALSE	FALSE	curated	FALSE	1.327
CPI-CS069C5C656	FZD7_LRP5_WNT6	complex:FZD7_LRP5	simple:Q9Y6F9		WNT6	TRUE	FALSE	FALSE	curated	FALSE	1.327
CPI-CS037DFC929	FZD7_LRP6_WNT6	complex:FZD7_LRP6	simple:Q9Y6F9		WNT6	TRUE	FALSE	FALSE	curated	FALSE	1.327
CPI-CS084A7C9BE	FZD8_LRP5_WNT6	complex:FZD8_LRP5	simple:Q9Y6F9		WNT6	TRUE	FALSE	FALSE	curated	FALSE	1.327
CPI-CS0D956B26D	FZD8_LRP6_WNT6	complex:FZD8_LRP6	simple:Q9Y6F9		WNT6	TRUE	FALSE	FALSE	curated	FALSE	1.327
CPI-SS08FE5E88E	SFRP4_WNT6	simple:Q6FHJ7	simple:Q9Y6F9	SFRP4	WNT6	TRUE	FALSE	FALSE	curated	FALSE	1.327
CPI-SS0CE496333	SFRP1_WNT6	simple:Q8N474	simple:Q9Y6F9	SFRP1	WNT6	TRUE	FALSE	FALSE	curated	FALSE	1.327
CPI-SS0EECFED83	FRZB_WNT6	simple:Q92765	simple:Q9Y6F9	FRZB	WNT6	TRUE	FALSE	FALSE	curated	FALSE	1.327
CPI-SS0D097B78D	SFRP2_WNT6	simple:Q96HF1	simple:Q9Y6F9	SFRP2	WNT6	TRUE	FALSE	FALSE	curated	FALSE	1.327
CPI-SS037F83FEE	WIF1_WNT6	simple:Q9Y5W5	simple:Q9Y6F9	WIF1	WNT6	TRUE	FALSE	FALSE	curated	FALSE	1.327
CPI-CS0711601F5	FZD1_LRP5_WNT10A	complex:FZD1_LRP5	simple:Q9GZT5		WNT10A	TRUE	FALSE	FALSE	curated	FALSE	1.327
CPI-CS0009D06D0	FZD1_LRP6_WNT10A	complex:FZD1_LRP6	simple:Q9GZT5		WNT10A	TRUE	FALSE	FALSE	curated	FALSE	1.327
CPI-CS08BD41C01	FZD5_LRP5_WNT10A	complex:FZD5_LRP5	simple:Q9GZT5		WNT10A	TRUE	FALSE	FALSE	curated	FALSE	1.327
CPI-CS0CCD8150B	FZD5_LRP6_WNT10A	complex:FZD5_LRP6	simple:Q9GZT5		WNT10A	TRUE	FALSE	FALSE	curated	FALSE	1.327
CPI-CS0B03558D5	FZD7_LRP5_WNT10A	complex:FZD7_LRP5	simple:Q9GZT5		WNT10A	TRUE	FALSE	FALSE	curated	FALSE	1.327
CPI-CS0754A8484	FZD7_LRP6_WNT10A	complex:FZD7_LRP6	simple:Q9GZT5		WNT10A	TRUE	FALSE	FALSE	curated	FALSE	1.327
CPI-CS00A19B676	FZD8_LRP5_WNT10A	complex:FZD8_LRP5	simple:Q9GZT5		WNT10A	TRUE	FALSE	FALSE	curated	FALSE	1.327
CPI-CS014F1F730	FZD8_LRP6_WNT10A	complex:FZD8_LRP6	simple:Q9GZT5		WNT10A	TRUE	FALSE	FALSE	curated	FALSE	1.327
CPI-CS00AE5010A	FZD5_LRP5_WNT6	complex:FZD5_LRP5	simple:Q9Y6F9		WNT6	TRUE	FALSE	FALSE	curated	FALSE	1.327
CPI-SS0E25CE362	EGFR_TGFA	simple:P00533	simple:P01135	EGFR	TGFA	TRUE	TRUE	FALSE	curated	FALSE	1.327
CPI-SC071163509	COL11A2_integrin_a1b1_complex	simple:P13942	complex:integrin_a1b1_complex	COL11A2		TRUE	FALSE	FALSE	curated	TRUE	1.327
CPI-CS0ACA88C98	FZD8_LRP6_WNT9A	complex:FZD8_LRP6	simple:O14904		WNT9A	TRUE	FALSE	FALSE	curated	FALSE	1.327
CPI-CS09FB07CB1	FZD2_LRP6_WNT5A	complex:FZD2_LRP6	simple:P41221		WNT5A	TRUE	FALSE	FALSE	curated	FALSE	1.327
CPI-CS08A853007	BMR1B_AVR2B_BMP7	complex:BMR1B_AVR2B	simple:P18075		BMP7	TRUE	TRUE	FALSE	curated	FALSE	1.327
CPI-CS00529A443	FZD2_LRP5_WNT5A	complex:FZD2_LRP5	simple:P41221		WNT5A	TRUE	FALSE	FALSE	curated	FALSE	1.327
CPI-CS04751C6A3	ACVR_1A2A_receptor_BMP5	complex:ACVR_1A2A_receptor	simple:P22003		BMP5	TRUE	TRUE	FALSE	curated	FALSE	1.327
CPI-CS0FA9360D5	ACVR_1A2B_receptor_BMP5	complex:ACVR_1A2B_receptor	simple:P22003		BMP5	TRUE	TRUE	FALSE	curated	FALSE	1.327
CPI-CS047EE9E03	BMR1A_ACR2A_BMP5	complex:BMR1A_ACR2A	simple:P22003		BMP5	TRUE	TRUE	FALSE	curated	FALSE	1.327
CPI-CS0CA393CC5	BMR1A_AVR2B_BMP5	complex:BMR1A_AVR2B	simple:P22003		BMP5	TRUE	TRUE	FALSE	curated	FALSE	1.327
CPI-CS0A527731D	FZD10_LRP5_WNT5A	complex:FZD10_LRP5	simple:P41221		WNT5A	TRUE	FALSE	FALSE	curated	FALSE	1.327
CPI-CS0C99F8D96	BMR1A_AVR2B_BMP7	complex:BMR1A_AVR2B	simple:P18075		BMP7	TRUE	TRUE	FALSE	curated	FALSE	1.327
CPI-CS0BEC40E19	BMR1B_AVR2B_BMP5	complex:BMR1B_AVR2B	simple:P22003		BMP5	TRUE	TRUE	FALSE	curated	FALSE	1.327
CPI-CS0DD3F421C	ACVR_1A2A_receptor_BMP6	complex:ACVR_1A2A_receptor	simple:P22004		BMP6	TRUE	TRUE	FALSE	curated	FALSE	1.327
CPI-CS0306FC954	ACVR_1A2B_receptor_BMP6	complex:ACVR_1A2B_receptor	simple:P22004		BMP6	TRUE	TRUE	FALSE	curated	FALSE	1.327
CPI-CS0F6CFB979	BMPR1A_BMPR2_BMP6	complex:BMPR1A_BMPR2	simple:P22004		BMP6	TRUE	TRUE	FALSE	curated	FALSE	1.327
CPI-CS0EF793D6A	BMPR1B_BMPR2_BMP6	complex:BMPR1B_BMPR2	simple:P22004		BMP6	TRUE	TRUE	FALSE	curated	FALSE	1.327
CPI-CS0247DA882	BMR1A_ACR2A_BMP6	complex:BMR1A_ACR2A	simple:P22004		BMP6	TRUE	TRUE	FALSE	curated	FALSE	1.327
CPI-CS076E1A639	BMR1A_AVR2B_BMP6	complex:BMR1A_AVR2B	simple:P22004		BMP6	TRUE	TRUE	FALSE	curated	FALSE	1.327
CPI-CS0921BB754	BMR1B_AVR2A_BMP6	complex:BMR1B_AVR2A	simple:P22004		BMP6	TRUE	TRUE	FALSE	curated	FALSE	1.327
CPI-CS0C0D60519	BMR1B_AVR2B_BMP6	complex:BMR1B_AVR2B	simple:P22004		BMP6	TRUE	TRUE	FALSE	curated	FALSE	1.327
CPI-CS0C16967C6	ACVR1_BMPR2_BMP6	complex:ACVR1_BMPR2	simple:P22004		BMP6	TRUE	TRUE	FALSE	curated	FALSE	1.327
CPI-CS0D35E69F6	BMR1A_ACR2A_BMP7	complex:BMR1A_ACR2A	simple:P18075		BMP7	TRUE	TRUE	FALSE	curated	FALSE	1.327
CPI-CS03025232D	FZD3_LRP5_WNT5A	complex:FZD3_LRP5	simple:P41221		WNT5A	TRUE	FALSE	FALSE	curated	FALSE	1.327
CPI-CS0B174B76B	ACVR_1A2B_receptor_BMP7	complex:ACVR_1A2B_receptor	simple:P18075		BMP7	TRUE	TRUE	FALSE	curated	FALSE	1.327
CPI-SS0755A26DD	FGF1_FGFR1	simple:P05230	simple:P11362	FGF1	FGFR1	TRUE	FALSE	TRUE	curated	FALSE	1.327
CPI-SS008FB916C	FGF2_FGFR4	simple:P09038	simple:P22455	FGF2	FGFR4	TRUE	FALSE	TRUE	curated	FALSE	1.327
CPI-SS0D9366D11	FGF1_FGFR4	simple:P05230	simple:P22455	FGF1	FGFR4	TRUE	FALSE	TRUE	curated	FALSE	1.327
CPI-SS0CB6968B9	FGF2_FGFRL1	simple:P09038	simple:Q8N441	FGF2	FGFRL1	TRUE	FALSE	TRUE	I2D	FALSE	1.327
CPI-SS068C742A1	FGF1_TGFBR3	simple:P05230	simple:Q03167	FGF1	TGFBR3	TRUE	FALSE	TRUE	InnateDB-All	FALSE	1.327
CPI-CS05FB0A7F1	FZD5_LRP5_WNT5A	complex:FZD5_LRP5	simple:P41221		WNT5A	TRUE	FALSE	FALSE	curated	FALSE	1.327
CPI-SS04C672963	ESAM_ESAM	simple:Q96AP7	simple:Q96AP7	ESAM	ESAM	FALSE	FALSE	FALSE	curated	FALSE	1.327
CPI-SC0322BA9B5	IGF1_integrin_a6b4_complex	simple:P05019	complex:integrin_a6b4_complex	IGF1		TRUE	FALSE	FALSE	curated	TRUE	1.327
CPI-SC06CB2F292	NRG1_integrin_a6b4_complex	simple:Q02297	complex:integrin_a6b4_complex	NRG1		TRUE	TRUE	FALSE	curated	TRUE	1.327
CPI-SS087B53ABF	JAM2_JAM3	simple:P57087	simple:Q9BX67	JAM2	JAM3	TRUE	FALSE	FALSE	curated	FALSE	1.327
CPI-SS01158CABF	FFAR2_FAM3C	simple:O15552	simple:Q92520	FFAR2	FAM3C	TRUE	TRUE	FALSE	IMEx,IntAct	FALSE	1.327
CPI-SS034D36D2F	HLA-C_FAM3C	simple:HLAC	simple:Q92520	HLA-C	FAM3C	TRUE	TRUE	FALSE	InnateDB-All	FALSE	1.327
CPI-SS055E061C9	LAMP1_FAM3C	simple:P11279	simple:Q92520	LAMP1	FAM3C	TRUE	TRUE	FALSE	InnateDB-All	FALSE	1.327
CPI-SS033CB0BB2	CXADR_FAM3C	simple:P78310	simple:Q92520	CXADR	FAM3C	TRUE	TRUE	FALSE	IMEx,IntAct	FALSE	1.327
CPI-SS072E1E27A	FFAR2_TNF	simple:O15552	simple:P01375	FFAR2	TNF	TRUE	TRUE	FALSE	IMEx,IntAct	FALSE	1.327
CPI-SS0F52745F3	DPP4_CXCL9	simple:P27487	simple:Q07325	DPP4	CXCL9	TRUE	TRUE	FALSE	curated	FALSE	1.327
CPI-SS0C17BB772	FCGR2A_CXCL9	simple:P12318	simple:Q07325	FCGR2A	CXCL9	TRUE	TRUE	FALSE	IMEx,IntAct	FALSE	1.327
CPI-CS03524A330	FZD4_LRP5_WNT5A	complex:FZD4_LRP5	simple:P41221		WNT5A	TRUE	FALSE	FALSE	curated	FALSE	1.327
CPI-CS00F859B66	ACVR_1A2A_receptor_BMP7	complex:ACVR_1A2A_receptor	simple:P18075		BMP7	TRUE	TRUE	FALSE	curated	FALSE	1.327
CPI-SS098223056	SFRP2_WNT5B	simple:Q96HF1	simple:Q9H1J7	SFRP2	WNT5B	TRUE	FALSE	FALSE	curated	FALSE	1.327
CPI-CS008DA70F3	FZD6_LRP5_WNT5A	complex:FZD6_LRP5	simple:P41221		WNT5A	TRUE	FALSE	FALSE	curated	FALSE	1.327
CPI-SS004A55455	FRZB_WNT5B	simple:Q92765	simple:Q9H1J7	FRZB	WNT5B	TRUE	FALSE	FALSE	curated	FALSE	1.327
CPI-CS0BE59B43E	BMR1A_AVR2B_BMP2	complex:BMR1A_AVR2B	simple:P12643		BMP2	TRUE	TRUE	FALSE	curated	FALSE	1.327
CPI-CS0613E3AB7	FZD7_LRP6_WNT5B	complex:FZD7_LRP6	simple:Q9H1J7		WNT5B	TRUE	FALSE	FALSE	curated	FALSE	1.327
CPI-CS039E9FE7F	Dihydrotestosterone_bySRD5A3_AR	complex:Dihydrotestosterone_bySRD5A3	simple:P10275		AR	TRUE	FALSE	TRUE	curated	FALSE	1.327
CPI-CS04EF7616F	FZD7_LRP5_WNT5B	complex:FZD7_LRP5	simple:Q9H1J7		WNT5B	TRUE	FALSE	FALSE	curated	FALSE	1.327
CPI-SS08A1F8C22	TGFB1_VDR	simple:P01137	simple:P11473	TGFB1	VDR	TRUE	FALSE	TRUE	InnateDB-All	FALSE	1.327
CPI-CS0382E5A36	FZD6_LRP6_WNT5B	complex:FZD6_LRP6	simple:Q9H1J7		WNT5B	TRUE	FALSE	FALSE	curated	FALSE	1.327
CPI-CS0890B81F6	FZD6_LRP5_WNT5B	complex:FZD6_LRP5	simple:Q9H1J7		WNT5B	TRUE	FALSE	FALSE	curated	FALSE	1.327
CPI-CS016BAF864	FZD5_LRP6_WNT5B	complex:FZD5_LRP6	simple:Q9H1J7		WNT5B	TRUE	FALSE	FALSE	curated	FALSE	1.327
CPI-CS026456D1C	FZD5_LRP5_WNT5B	complex:FZD5_LRP5	simple:Q9H1J7		WNT5B	TRUE	FALSE	FALSE	curated	FALSE	1.327
CPI-CS0EC7F7C75	Dihydrotestosterone_bySRD5A1_AR	complex:Dihydrotestosterone_bySRD5A1	simple:P10275		AR	TRUE	FALSE	TRUE	curated	FALSE	1.327
CPI-SS0FDAB7BA8	CXCL10_DPP4	simple:P02778	simple:P27487	CXCL10	DPP4	TRUE	FALSE	TRUE	curated	FALSE	1.327
CPI-CS0AF09AF14	FZD2_LRP6_WNT4	complex:FZD2_LRP6	simple:P56705		WNT4	TRUE	FALSE	FALSE	curated	FALSE	1.327
CPI-SS08B249DBA	CCL2_CCR10	simple:P13500	simple:P46092	CCL2	CCR10	TRUE	FALSE	TRUE	I2D	FALSE	1.327
CPI-SS0A76A8E97	HLA-F_LILRB2	simple:P30511	simple:Q8N423	HLA-F	LILRB2	FALSE	FALSE	TRUE	curated	FALSE	1.327
CPI-SS0DBA81CCF	HLA-G_LILRB2	simple:P17693	simple:Q8N423	HLA-G	LILRB2	FALSE	TRUE	TRUE	curated	FALSE	1.327
CPI-SS08102DC9E	CXCL1_CXCR2	simple:P09341	simple:P25025	CXCL1	CXCR2	TRUE	FALSE	TRUE	curated	FALSE	1.327
CPI-SS0F562FEA5	CXCL2_CXCR2	simple:P19875	simple:P25025	CXCL2	CXCR2	TRUE	FALSE	TRUE	curated	FALSE	1.327
CPI-SS09185EA8F	CXCL3_CXCR2	simple:P19876	simple:P25025	CXCL3	CXCR2	TRUE	FALSE	TRUE	curated	FALSE	1.327
CPI-CS0DBD5CD16	CD8_receptor_LCK	complex:CD8_receptor	simple:P06239		LCK	FALSE	TRUE	FALSE	curated	FALSE	1.327
CPI-SS0CDAC688B	CXCL2_DPP4	simple:P19875	simple:P27487	CXCL2	DPP4	TRUE	FALSE	TRUE	curated	FALSE	1.327
CPI-CS0A79056B0	ACVR_1B2B_receptor_GDF11	complex:ACVR_1B2B_receptor	simple:O95390		GDF11	TRUE	TRUE	FALSE	curated	FALSE	1.327
CPI-CS05CAC687A	ACVR_1B2A_receptor_GDF11	complex:ACVR_1B2A_receptor	simple:O95390		GDF11	TRUE	TRUE	FALSE	curated	FALSE	1.327
CPI-CS0569B9B91	BMPR1B_BMPR2_BMPR1A	complex:BMPR1B_BMPR2	simple:P36894		BMPR1A	FALSE	TRUE	TRUE	curated	FALSE	1.327
CPI-SS02E513EE6	SFRP1_WNT5B	simple:Q8N474	simple:Q9H1J7	SFRP1	WNT5B	TRUE	FALSE	FALSE	curated	FALSE	1.327
CPI-CS058910188	BMR1B_AVR2B_BMP2	complex:BMR1B_AVR2B	simple:P12643		BMP2	TRUE	TRUE	FALSE	curated	FALSE	1.327
CPI-SS08696CC33	SFRP4_WNT5B	simple:Q6FHJ7	simple:Q9H1J7	SFRP4	WNT5B	TRUE	FALSE	FALSE	curated	FALSE	1.327
CPI-CS0AE8152FD	FZD8_LRP6_WNT5B	complex:FZD8_LRP6	simple:Q9H1J7		WNT5B	TRUE	FALSE	FALSE	curated	FALSE	1.327
CPI-CS012D15A88	BMR1A_ACR2A_BMP4	complex:BMR1A_ACR2A	simple:P12644		BMP4	TRUE	TRUE	FALSE	curated	FALSE	1.327
CPI-CS0BCDC40FC	BMR1A_AVR2B_BMP4	complex:BMR1A_AVR2B	simple:P12644		BMP4	TRUE	TRUE	FALSE	curated	FALSE	1.327
CPI-CS0DB2153A6	FZD8_LRP5_WNT5B	complex:FZD8_LRP5	simple:Q9H1J7		WNT5B	TRUE	FALSE	FALSE	curated	FALSE	1.327
CPI-CS0E997FABD	BMR1B_AVR2B_BMP4	complex:BMR1B_AVR2B	simple:P12644		BMP4	TRUE	TRUE	FALSE	curated	FALSE	1.327
CPI-CS0B9A4CA4D	BMPR1A_BMPR2_GDF6	complex:BMPR1A_BMPR2	simple:Q6KF10		GDF6	TRUE	TRUE	FALSE	curated	FALSE	1.327
CPI-CS0C623F17A	BMPR1B_BMPR2_GDF6	complex:BMPR1B_BMPR2	simple:Q6KF10		GDF6	TRUE	TRUE	FALSE	curated	FALSE	1.327
CPI-CS04C402DFB	BMR1A_ACR2A_GDF6	complex:BMR1A_ACR2A	simple:Q6KF10		GDF6	TRUE	TRUE	FALSE	curated	FALSE	1.327
CPI-CS0D9226707	BMR1B_AVR2A_GDF6	complex:BMR1B_AVR2A	simple:Q6KF10		GDF6	TRUE	TRUE	FALSE	curated	FALSE	1.327
CPI-CS027F8BD7E	BMR1B_AVR2B_GDF6	complex:BMR1B_AVR2B	simple:Q6KF10		GDF6	TRUE	TRUE	FALSE	curated	FALSE	1.327
CPI-CS0CFA0E4C5	BMPR1A_BMPR2_GDF7	complex:BMPR1A_BMPR2	simple:Q7Z4P5		GDF7	TRUE	TRUE	FALSE	curated	FALSE	1.327
CPI-CS027D7A724	BMPR1B_BMPR2_GDF7	complex:BMPR1B_BMPR2	simple:Q7Z4P5		GDF7	TRUE	TRUE	FALSE	curated	FALSE	1.327
CPI-CS05789C9A0	BMR1A_ACR2A_GDF7	complex:BMR1A_ACR2A	simple:Q7Z4P5		GDF7	TRUE	TRUE	FALSE	curated	FALSE	1.327
CPI-CS0E5078EDE	BMR1A_AVR2B_GDF7	complex:BMR1A_AVR2B	simple:Q7Z4P5		GDF7	TRUE	TRUE	FALSE	curated	FALSE	1.327
CPI-CS0BDA0D08C	BMR1B_AVR2A_GDF7	complex:BMR1B_AVR2A	simple:Q7Z4P5		GDF7	TRUE	TRUE	FALSE	curated	FALSE	1.327
CPI-CS055E15573	BMR1B_AVR2B_GDF7	complex:BMR1B_AVR2B	simple:Q7Z4P5		GDF7	TRUE	TRUE	FALSE	curated	FALSE	1.327
CPI-CS075442484	BMR1A_ACR2A_BMP2	complex:BMR1A_ACR2A	simple:P12643		BMP2	TRUE	TRUE	FALSE	curated	FALSE	1.327
CPI-CS088ED962D	FZD10_LRP5_WNT2	complex:FZD10_LRP5	simple:P09544		WNT2	TRUE	FALSE	FALSE	curated	FALSE	1.327
CPI-SS0BF3ED143	FGFR2_FGFR3	simple:P21802	simple:P22607	FGFR2	FGFR3	TRUE	TRUE	TRUE	IMEx,InnateDB-All	FALSE	1.327
CPI-SS0E134097C	FGF18_FGFR3	simple:O76093	simple:P22607	FGF18	FGFR3	TRUE	FALSE	TRUE	I2D	FALSE	1.327
CPI-CS0E53563BA	FZD2_LRP6_WNT9A	complex:FZD2_LRP6	simple:O14904		WNT9A	TRUE	FALSE	FALSE	curated	FALSE	1.327
CPI-CS0969BC04B	FZD2_LRP5_WNT9A	complex:FZD2_LRP5	simple:O14904		WNT9A	TRUE	FALSE	FALSE	curated	FALSE	1.327
CPI-CS0C85FC57D	FZD1_LRP6_WNT9A	complex:FZD1_LRP6	simple:O14904		WNT9A	TRUE	FALSE	FALSE	curated	FALSE	1.327
CPI-CS001CB9814	FZD1_LRP5_WNT9A	complex:FZD1_LRP5	simple:O14904		WNT9A	TRUE	FALSE	FALSE	curated	FALSE	1.327
CPI-CS010FE7150	FZD10_LRP6_WNT9A	complex:FZD10_LRP6	simple:O14904		WNT9A	TRUE	FALSE	FALSE	curated	FALSE	1.327
CPI-CS08CEA5F29	FZD10_LRP5_WNT9A	complex:FZD10_LRP5	simple:O14904		WNT9A	TRUE	FALSE	FALSE	curated	FALSE	1.327
CPI-CS0DC43F5B8	FDZ8_RYK_WNT3	complex:FDZ8_RYK	simple:P56703		WNT3	TRUE	TRUE	FALSE	curated	FALSE	1.327
CPI-CS04B8D01CF	FZD8_LRP6_WNT3	complex:FZD8_LRP6	simple:P56703		WNT3	TRUE	FALSE	FALSE	curated	FALSE	1.327
CPI-CS09A9BAC7F	FZD3_LRP5_WNT9A	complex:FZD3_LRP5	simple:O14904		WNT9A	TRUE	FALSE	FALSE	curated	FALSE	1.327
CPI-CS08B0C4086	FZD8_LRP5_WNT3	complex:FZD8_LRP5	simple:P56703		WNT3	TRUE	FALSE	FALSE	curated	FALSE	1.327
CPI-SC0D3C12C3F	COL11A2_integrin_a2b1_complex	simple:P13942	complex:integrin_a2b1_complex	COL11A2		TRUE	FALSE	FALSE	curated	TRUE	1.327
CPI-CS0F8EF2F56	FZD7_LRP5_WNT3	complex:FZD7_LRP5	simple:P56703		WNT3	TRUE	FALSE	FALSE	curated	FALSE	1.327
CPI-CS0A2518705	FZD6_LRP6_WNT3	complex:FZD6_LRP6	simple:P56703		WNT3	TRUE	FALSE	FALSE	curated	FALSE	1.327
CPI-SC0F94B7D8F	COL8A2_integrin_a2b1_complex	simple:P25067	complex:integrin_a2b1_complex	COL8A2		TRUE	FALSE	FALSE	curated	TRUE	1.327
CPI-SC0D5418330	COL5A3_integrin_a2b1_complex	simple:P25940	complex:integrin_a2b1_complex	COL5A3		TRUE	FALSE	FALSE	curated	TRUE	1.327
CPI-CS044358A94	FZD6_LRP5_WNT3	complex:FZD6_LRP5	simple:P56703		WNT3	TRUE	FALSE	FALSE	curated	FALSE	1.327
CPI-CS0444041A5	FZD5_LRP6_WNT3	complex:FZD5_LRP6	simple:P56703		WNT3	TRUE	FALSE	FALSE	curated	FALSE	1.327
CPI-CS02B318AF4	FZD5_LRP5_WNT3	complex:FZD5_LRP5	simple:P56703		WNT3	TRUE	FALSE	FALSE	curated	FALSE	1.327
CPI-CS086CDC104	FZD7_LRP6_WNT3	complex:FZD7_LRP6	simple:P56703		WNT3	TRUE	FALSE	FALSE	curated	FALSE	1.327
CPI-SC0C841033A	COL17A1_integrin_a1b1_complex	simple:Q9UMD9	complex:integrin_a1b1_complex	COL17A1		TRUE	FALSE	FALSE	curated	TRUE	1.327
CPI-CS05594052B	FZD3_LRP6_WNT9A	complex:FZD3_LRP6	simple:O14904		WNT9A	TRUE	FALSE	FALSE	curated	FALSE	1.327
CPI-SC065DB6486	COL21A1_integrin_a1b1_complex	simple:Q96P44	complex:integrin_a1b1_complex	COL21A1		TRUE	FALSE	FALSE	curated	TRUE	1.327
CPI-SC0453131F6	COL8A2_integrin_a1b1_complex	simple:P25067	complex:integrin_a1b1_complex	COL8A2		TRUE	FALSE	FALSE	curated	TRUE	1.327
CPI-SC00EAD4C47	COL5A3_integrin_a1b1_complex	simple:P25940	complex:integrin_a1b1_complex	COL5A3		TRUE	FALSE	FALSE	curated	TRUE	1.327
CPI-CS06879CDAE	FZD8_LRP5_WNT9A	complex:FZD8_LRP5	simple:O14904		WNT9A	TRUE	FALSE	FALSE	curated	FALSE	1.327
CPI-CS0E1E8DC79	FZD7_LRP6_WNT9A	complex:FZD7_LRP6	simple:O14904		WNT9A	TRUE	FALSE	FALSE	curated	FALSE	1.327
CPI-CS0AACBB208	FZD7_LRP5_WNT9A	complex:FZD7_LRP5	simple:O14904		WNT9A	TRUE	FALSE	FALSE	curated	FALSE	1.327
CPI-CS0EA6AE0F7	FZD6_LRP6_WNT9A	complex:FZD6_LRP6	simple:O14904		WNT9A	TRUE	FALSE	FALSE	curated	FALSE	1.327
CPI-SC04ABF0023	COL4A4_integrin_a1b1_complex	simple:P53420	complex:integrin_a1b1_complex	COL4A4		TRUE	FALSE	FALSE	curated	TRUE	1.327
CPI-SC0886D58EF	COL4A3_integrin_a1b1_complex	simple:Q01955	complex:integrin_a1b1_complex	COL4A3		TRUE	FALSE	FALSE	curated	TRUE	1.327
CPI-CS0C8354279	FZD6_LRP5_WNT9A	complex:FZD6_LRP5	simple:O14904		WNT9A	TRUE	FALSE	FALSE	curated	FALSE	1.327
CPI-CS0725C2185	FZD5_LRP6_WNT9A	complex:FZD5_LRP6	simple:O14904		WNT9A	TRUE	FALSE	FALSE	curated	FALSE	1.327
CPI-CS0C263D269	FZD5_LRP5_WNT9A	complex:FZD5_LRP5	simple:O14904		WNT9A	TRUE	FALSE	FALSE	curated	FALSE	1.327
CPI-SC0C8B6ACF5	COL4A6_integrin_a1b1_complex	simple:Q14031	complex:integrin_a1b1_complex	COL4A6		TRUE	FALSE	FALSE	curated	TRUE	1.327
CPI-SC0DC74CBE5	COL9A3_integrin_a1b1_complex	simple:Q14050	complex:integrin_a1b1_complex	COL9A3		TRUE	FALSE	FALSE	curated	TRUE	1.327
CPI-SC0270AA5D9	COL9A2_integrin_a1b1_complex	simple:Q14055	complex:integrin_a1b1_complex	COL9A2		TRUE	FALSE	FALSE	curated	TRUE	1.327
CPI-SC073A7317A	COL24A1_integrin_a1b1_complex	simple:Q17RW2	complex:integrin_a1b1_complex	COL24A1		TRUE	FALSE	FALSE	curated	TRUE	1.327
CPI-SC01C274A51	COL28A1_integrin_a1b1_complex	simple:Q2UY09	complex:integrin_a1b1_complex	COL28A1		TRUE	FALSE	FALSE	curated	TRUE	1.327
CPI-CS04D0A3F59	FZD4_LRP6_WNT9A	complex:FZD4_LRP6	simple:O14904		WNT9A	TRUE	FALSE	FALSE	curated	FALSE	1.327
CPI-CS0BEEA9AA1	FZD4_LRP5_WNT9A	complex:FZD4_LRP5	simple:O14904		WNT9A	TRUE	FALSE	FALSE	curated	FALSE	1.327
CPI-SC0713C9654	COL22A1_integrin_a1b1_complex	simple:Q8NFW1	complex:integrin_a1b1_complex	COL22A1		TRUE	FALSE	FALSE	curated	TRUE	1.327
CPI-CS0349DDD33	FZD4_LRP6_WNT3	complex:FZD4_LRP6	simple:P56703		WNT3	TRUE	FALSE	FALSE	curated	FALSE	1.327
CPI-SS00E68BB92	FGF7_FGFR3	simple:P21781	simple:P22607	FGF7	FGFR3	TRUE	FALSE	TRUE	I2D	FALSE	1.327
CPI-SC072376C7B	COL4A4_integrin_a2b1_complex	simple:P53420	complex:integrin_a2b1_complex	COL4A4		TRUE	FALSE	FALSE	curated	TRUE	1.327
CPI-CS08FF72B3A	FZD4_LRP5_WNT3	complex:FZD4_LRP5	simple:P56703		WNT3	TRUE	FALSE	FALSE	curated	FALSE	1.327
CPI-CS0F983512F	FZD8_LRP6_WNT5A	complex:FZD8_LRP6	simple:P41221		WNT5A	TRUE	FALSE	FALSE	curated	FALSE	1.327
CPI-CS0CF5A502A	FZD8_LRP5_WNT5A	complex:FZD8_LRP5	simple:P41221		WNT5A	TRUE	FALSE	FALSE	curated	FALSE	1.327
CPI-CS00D2EE99D	FZD7_LRP5_WNT5A	complex:FZD7_LRP5	simple:P41221		WNT5A	TRUE	FALSE	FALSE	curated	FALSE	1.327
CPI-SC03FF6E42F	LAMC1_integrin_a7b1_complex	simple:P11047	complex:integrin_a7b1_complex	LAMC1		TRUE	FALSE	FALSE	curated	TRUE	1.327
CPI-SS0CC5DCE80	CDH1_KLRG1	simple:P12830	simple:Q96E93	CDH1	KLRG1	FALSE	FALSE	TRUE	curated	FALSE	1.327
CPI-SC09D882C18	CDH1_integrin_aEb7_complex	simple:P12830	complex:integrin_aEb7_complex	CDH1		FALSE	FALSE	FALSE	curated	TRUE	1.327
CPI-SS0C93E48D7	THBS1_CD36	simple:P07996	simple:P16671	THBS1	CD36	FALSE	FALSE	TRUE	curated	FALSE	1.327
CPI-SS05A94DE17	FGF2_FGFR2	simple:P09038	simple:P21802	FGF2	FGFR2	TRUE	FALSE	TRUE	curated	FALSE	1.327
CPI-CS04A96900E	FDZ8_RYK_WNT5A	complex:FDZ8_RYK	simple:P41221		WNT5A	TRUE	TRUE	FALSE	curated	FALSE	1.327
CPI-SS04A97448D	FGF1_FGFR2	simple:P05230	simple:P21802	FGF1	FGFR2	TRUE	FALSE	TRUE	curated	FALSE	1.327
CPI-SS04640F9C3	TFF1_FGFR2	simple:P04155	simple:P21802	TFF1	FGFR2	TRUE	FALSE	TRUE	IMEx,InnateDB-All,MINT	FALSE	1.327
CPI-SS0969D6973	ESR1_FGFR2	simple:P03372	simple:P21802	ESR1	FGFR2	TRUE	TRUE	TRUE	InnateDB	FALSE	1.327
CPI-SS0AECC113F	FGF10_FGFR2	simple:O15520	simple:P21802	FGF10	FGFR2	TRUE	FALSE	TRUE	curated	FALSE	1.327
CPI-SS0F6A7A4DF	FGF18_FGFR2	simple:O76093	simple:P21802	FGF18	FGFR2	TRUE	FALSE	TRUE	I2D	FALSE	1.327
CPI-SS0735F5C3A	TIMP1_FGFR2	simple:P01033	simple:P21802	TIMP1	FGFR2	TRUE	FALSE	TRUE	InnateDB-All	FALSE	1.327
CPI-SS0E928B8C8	FGF7_FGFR2	simple:P21781	simple:P21802	FGF7	FGFR2	TRUE	FALSE	TRUE	curated	FALSE	1.327
CPI-SS0D636A374	FGF2_FGFR3	simple:P09038	simple:P22607	FGF2	FGFR3	TRUE	FALSE	TRUE	curated	FALSE	1.327
CPI-SS015819E65	FGF1_FGFR3	simple:P05230	simple:P22607	FGF1	FGFR3	TRUE	FALSE	TRUE	curated	FALSE	1.327
CPI-SS06B86672A	CD44_FGFR2	simple:P16070	simple:P21802	CD44	FGFR2	TRUE	TRUE	TRUE	InnateDB-All	FALSE	1.327
CPI-CS0D1E4E6C2	FZD10_LRP5_WNT3	complex:FZD10_LRP5	simple:P56703		WNT3	TRUE	FALSE	FALSE	curated	FALSE	1.327
CPI-SC06C0A2080	VCAM1_integrin_a4b7_complex	simple:P19320	complex:integrin_a4b7_complex	VCAM1		FALSE	FALSE	FALSE	curated	TRUE	1.327
CPI-SC034EE8AAA	FN1_integrin_a4b7_complex	simple:P02751	complex:integrin_a4b7_complex	FN1		TRUE	FALSE	FALSE	curated	TRUE	1.327
CPI-CS0BF2D6216	FZD3_LRP6_WNT3	complex:FZD3_LRP6	simple:P56703		WNT3	TRUE	FALSE	FALSE	curated	FALSE	1.327
CPI-CS0E6007E1E	FZD3_LRP5_WNT3	complex:FZD3_LRP5	simple:P56703		WNT3	TRUE	FALSE	FALSE	curated	FALSE	1.327
CPI-SC0FDD31EAB	COL4A6_integrin_a2b1_complex	simple:Q14031	complex:integrin_a2b1_complex	COL4A6		TRUE	FALSE	FALSE	curated	TRUE	1.327
CPI-SC0BB68FB34	COL9A3_integrin_a2b1_complex	simple:Q14050	complex:integrin_a2b1_complex	COL9A3		TRUE	FALSE	FALSE	curated	TRUE	1.327
CPI-SC0A916E0E2	COL9A2_integrin_a2b1_complex	simple:Q14055	complex:integrin_a2b1_complex	COL9A2		TRUE	FALSE	FALSE	curated	TRUE	1.327
CPI-SC088A27EA5	COL24A1_integrin_a2b1_complex	simple:Q17RW2	complex:integrin_a2b1_complex	COL24A1		TRUE	FALSE	FALSE	curated	TRUE	1.327
CPI-SC04251A46C	COL28A1_integrin_a2b1_complex	simple:Q2UY09	complex:integrin_a2b1_complex	COL28A1		TRUE	FALSE	FALSE	curated	TRUE	1.327
CPI-CS09572EF0C	FZD2_LRP6_WNT3	complex:FZD2_LRP6	simple:P56703		WNT3	TRUE	FALSE	FALSE	curated	FALSE	1.327
CPI-CS09C6CE302	FZD2_LRP5_WNT3	complex:FZD2_LRP5	simple:P56703		WNT3	TRUE	FALSE	FALSE	curated	FALSE	1.327
CPI-SC04D3AE2F6	COL22A1_integrin_a2b1_complex	simple:Q8NFW1	complex:integrin_a2b1_complex	COL22A1		TRUE	FALSE	FALSE	curated	TRUE	1.327
CPI-SC0D10396B4	COL21A1_integrin_a2b1_complex	simple:Q96P44	complex:integrin_a2b1_complex	COL21A1		TRUE	FALSE	FALSE	curated	TRUE	1.327
CPI-CS0113A05E1	FZD1_LRP6_WNT3	complex:FZD1_LRP6	simple:P56703		WNT3	TRUE	FALSE	FALSE	curated	FALSE	1.327
CPI-SC06EEEC092	COL17A1_integrin_a2b1_complex	simple:Q9UMD9	complex:integrin_a2b1_complex	COL17A1		TRUE	FALSE	FALSE	curated	TRUE	1.327
CPI-CS041DB789A	FZD1_LRP5_WNT3	complex:FZD1_LRP5	simple:P56703		WNT3	TRUE	FALSE	FALSE	curated	FALSE	1.327
CPI-CS0E310104C	FZD10_LRP6_WNT3	complex:FZD10_LRP6	simple:P56703		WNT3	TRUE	FALSE	FALSE	curated	FALSE	1.327
CPI-SC08C485EAE	FN1_integrin_a3b1_complex	simple:P02751	complex:integrin_a3b1_complex	FN1		TRUE	FALSE	FALSE	curated	TRUE	1.327
CPI-SC0B80B8591	THBS1_integrin_a3b1_complex	simple:P07996	complex:integrin_a3b1_complex	THBS1		FALSE	FALSE	FALSE	curated	TRUE	1.327
CPI-SC0E5A1BA8E	LAMA3_integrin_a3b1_complex	simple:Q16787	complex:integrin_a3b1_complex	LAMA3		TRUE	FALSE	FALSE	curated	TRUE	1.327
CPI-SC0FA241084	CSPG4_integrin_a3b1_complex	simple:Q6UVK1	complex:integrin_a3b1_complex	CSPG4		FALSE	FALSE	FALSE	curated	TRUE	1.327
CPI-SC0926FDACC	COL4A3_integrin_a2b1_complex	simple:Q01955	complex:integrin_a2b1_complex	COL4A3		TRUE	FALSE	FALSE	curated	TRUE	1.327
CPI-SS0F2FBF1F6	ROBO3_NELL2	simple:Q96MS0	simple:Q99435	ROBO3	NELL2	TRUE	TRUE	FALSE	curated	FALSE	1.327
[truncated: 11 more columns]

## Sheet: S5
names	scores	pvals	pvals_adj	logfoldchanges	group
C3	26.0788	6.33724e-150	1.26808e-145	2.72967	Macrophage1
RGS1	23.5018	3.91306e-122	3.91502e-118	1.55281	Macrophage1
CSF1R	16.6519	2.93123e-62	4.88783e-59	1.07485	Macrophage1
FCGR3A	14.3168	1.71969e-46	2.15069e-43	1.52632	Macrophage1
A2M	13.6137	3.31893e-42	3.68954e-39	1.63183	Macrophage1
C1QA	12.0061	3.29992e-33	2.53967e-30	1.42897	Macrophage1
C1QC	10.4727	1.15282e-25	6.0705e-23	1.49019	Macrophage1
CX3CR1	10.3332	4.98856e-25	2.55951e-22	1.56662	Macrophage1
EPB41L2	9.93957	2.80035e-23	1.1674e-20	1.37435	Macrophage1
C1QB	9.29726	1.44109e-20	4.88749e-18	1.22379	Macrophage1
BHLHE41	6.69123	2.21297e-11	3.35467e-09	1.37377	Macrophage1
OLFML3	3.49319	0.000477287	0.0113696	1.70295	Macrophage1
SLCO2B1	16.8625	8.49148e-64	1.41595e-60	2.70179	Macrophage2
CX3CR1	15.7322	9.10438e-56	1.07164e-52	2.40331	Macrophage2
PLXDC1	15.6429	3.71595e-55	3.91348e-52	3.27347	Macrophage2
EPB41L2	15.3389	4.19955e-53	4.00157e-50	2.27018	Macrophage2
PALD1	14.9723	1.11482e-50	9.69898e-48	2.34907	Macrophage2
DOCK4	14.8373	8.4031e-50	7.00609e-47	2.28183	Macrophage2
C1QB	14.6613	1.14031e-48	9.12703e-46	2.33204	Macrophage2
BHLHE41	14.612	2.35608e-48	1.81327e-45	2.50742	Macrophage2
C1QA	14.3661	8.44407e-47	6.0345e-44	2.26962	Macrophage2
LPAR6	13.8584	1.13116e-43	7.30144e-41	2.26993	Macrophage2
MAF	13.7434	5.578e-43	3.488e-40	2.55787	Macrophage2
C1QC	13.6423	2.24459e-42	1.36104e-39	2.14566	Macrophage2
ADAM28	13.4434	3.36465e-41	1.81964e-38	2.0265	Macrophage2
C3	13.2075	7.9411e-40	3.78337e-37	2.17593	Macrophage2
MEF2A	12.9458	2.4808e-38	1.15444e-35	1.86435	Macrophage2
FMNL3	12.8138	1.37244e-37	6.2415e-35	2.07496	Macrophage2
P2RY13	12.7437	3.37784e-37	1.4381e-34	2.06869	Macrophage2
VASH1	12.6392	1.2838e-36	5.35183e-34	1.86924	Macrophage2
USP53	12.5815	2.67028e-36	1.09045e-33	2.45031	Macrophage2
AXL	12.5472	4.11609e-36	1.64726e-33	2.00629	Macrophage2
MSR1	12.4579	1.26646e-35	4.87345e-33	1.95179	Macrophage2
GPR34	12.3649	4.04787e-35	1.49996e-32	2.46474	Macrophage2
SLC4A7	12.2075	2.83513e-34	1.03147e-31	2.02787	Macrophage2
TLR7	12.0757	1.41882e-33	5.06976e-31	2.33644	Macrophage2
MGAT4A	12.0085	3.2058e-33	1.106e-30	1.80983	Macrophage2
B3GNT5	11.4597	2.10153e-30	6.8937e-28	1.72222	Macrophage2
BMP2K	11.3212	1.03018e-29	3.27206e-27	1.74331	Macrophage2
A2M	11.1492	7.22606e-29	2.22451e-26	1.8324	Macrophage2
FCGR3A	11.0876	1.44039e-28	4.367e-26	1.80154	Macrophage2
SPRED1	10.986	4.46239e-28	1.33272e-25	1.88049	Macrophage2
FRMD4A	10.8822	1.40121e-27	4.12327e-25	2.262	Macrophage2
CCL3	10.4483	1.492e-25	4.08972e-23	1.64874	Macrophage2
YWHAH	10.366	3.53927e-25	9.31852e-23	1.59809	Macrophage2
TBXAS1	10.2101	1.78627e-24	4.52446e-22	1.51277	Macrophage2
DST	10.1817	2.39285e-24	5.98513e-22	1.61092	Macrophage2
ITM2C	10.1799	2.43784e-24	6.02237e-22	2.06197	Macrophage2
TM6SF1	10.0267	1.16306e-23	2.80394e-21	2.01291	Macrophage2
ST6GAL1	9.86675	5.80132e-23	1.3343e-20	1.88069	Macrophage2
TREM2	9.59242	8.60443e-22	1.89203e-19	2.1636	Macrophage2
CD81	9.53589	1.48612e-21	3.23231e-19	1.53374	Macrophage2
LPCAT2	9.52236	1.69286e-21	3.60364e-19	1.47025	Macrophage2
C6orf62	9.50731	1.95665e-21	4.07839e-19	1.45044	Macrophage2
MEF2C	9.48416	2.44337e-21	4.98896e-19	1.46895	Macrophage2
ITPR2	9.43432	3.93531e-21	7.87455e-19	1.46561	Macrophage2
GSTM3	9.38047	6.56773e-21	1.28843e-18	2.66917	Macrophage2
LPIN2	9.20784	3.32744e-20	6.34114e-18	1.65921	Macrophage2
MERTK	9.20558	3.39839e-20	6.41525e-18	1.86123	Macrophage2
ARHGAP21	9.19404	3.78354e-20	7.07558e-18	1.80051	Macrophage2
MAN2A1	9.14525	5.94943e-20	1.1023e-17	1.51211	Macrophage2
MRC2	9.13573	6.49664e-20	1.19264e-17	2.23536	Macrophage2
RGS10	9.12517	7.16236e-20	1.3029e-17	1.41957	Macrophage2
PLAU	9.12182	7.38702e-20	1.33166e-17	1.88586	Macrophage2
PRDM1	9.09391	9.5543e-20	1.70698e-17	1.53968	Macrophage2
RASSF4	9.07097	1.17959e-19	2.08881e-17	1.43428	Macrophage2
SESN3	9.01583	1.95377e-19	3.42939e-17	1.56169	Macrophage2
AKR1B1	8.94289	3.79138e-19	6.54013e-17	1.55283	Macrophage2
SFMBT2	8.79448	1.43713e-18	2.43704e-16	1.71569	Macrophage2
GPR155	8.76555	1.85866e-18	3.09932e-16	2.0256	Macrophage2
ZFHX3	8.75914	1.9675e-18	3.22703e-16	1.51162	Macrophage2
SRGAP1	8.73944	2.34258e-18	3.81098e-16	2.64914	Macrophage2
KLF2	8.70271	3.24053e-18	5.22928e-16	1.53686	Macrophage2
CIITA	8.65283	5.02362e-18	7.97798e-16	1.3961	Macrophage2
SLC40A1	8.63882	5.67953e-18	8.94666e-16	1.69836	Macrophage2
ABCC4	8.63795	5.723e-18	8.94666e-16	1.85354	Macrophage2
MARCKS	8.61819	6.80212e-18	1.05512e-15	1.37154	Macrophage2
AHSA2	8.60481	7.64463e-18	1.17669e-15	1.81204	Macrophage2
C3AR1	8.58145	9.36817e-18	1.43097e-15	1.46355	Macrophage2
TGFBR2	8.57124	1.02375e-17	1.55192e-15	1.49188	Macrophage2
LAIR1	8.53231	1.43454e-17	2.11068e-15	1.34532	Macrophage2
JAZF1	8.4915	2.03993e-17	2.95791e-15	1.80424	Macrophage2
NUDT3	8.48958	2.07386e-17	2.98547e-15	1.32303	Macrophage2
INPP5D	8.48714	2.11785e-17	3.02702e-15	1.34074	Macrophage2
P2RY12	8.44308	3.09071e-17	4.35529e-15	2.92614	Macrophage2
SDCCAG8	8.43235	3.38793e-17	4.74073e-15	1.71929	Macrophage2
PTGER4	8.42486	3.61194e-17	4.98137e-15	1.32448	Macrophage2
IL6ST	8.42472	3.61624e-17	4.98137e-15	1.3088	Macrophage2
CCL4	8.38314	5.15357e-17	7.01517e-15	1.57106	Macrophage2
PIK3R1	8.36993	5.7654e-17	7.79498e-15	1.3304	Macrophage2
ST3GAL6	8.36648	5.93669e-17	7.97269e-15	1.88075	Macrophage2
MS4A7	8.35093	6.77267e-17	9.03474e-15	1.34321	Macrophage2
FAM105A	8.33873	7.50909e-17	9.95079e-15	1.44326	Macrophage2
CTNND1	8.33065	8.04019e-17	1.05845e-14	1.31606	Macrophage2
PCNXL2	8.29747	1.06355e-16	1.38193e-14	1.81541	Macrophage2
HLA-DOA	8.27174	1.32013e-16	1.70425e-14	1.41378	Macrophage2
APOE	8.27045	1.33449e-16	1.71174e-14	1.54231	Macrophage2
PAG1	8.22901	1.88761e-16	2.3607e-14	1.43526	Macrophage2
LILRB4	8.17496	2.95975e-16	3.67855e-14	1.43545	Macrophage2
CLEC2B	8.1692	3.10429e-16	3.83437e-14	1.44676	Macrophage2
SORL1	8.12857	4.34401e-16	5.30022e-14	1.3638	Macrophage2
SOCS6	8.08967	5.98272e-16	7.25541e-14	2.12892	Macrophage2
CSF2RA	8.07873	6.54476e-16	7.8892e-14	1.32082	Macrophage2
RHOB	8.07388	6.80988e-16	8.15962e-14	1.30871	Macrophage2
MOB1B	8.07231	6.89796e-16	8.21596e-14	1.44612	Macrophage2
IL18	8.05666	7.84059e-16	9.28344e-14	1.43622	Macrophage2
CEP170	8.03533	9.3326e-16	1.09208e-13	1.41504	Macrophage2
CD69	8.00937	1.15301e-15	1.34138e-13	1.45173	Macrophage2
NDRG2	7.98093	1.4524e-15	1.67992e-13	1.58834	Macrophage2
CTTNBP2NL	7.97626	1.5084e-15	1.73466e-13	1.9014	Macrophage2
H1F0	7.90812	2.61313e-15	2.95417e-13	1.65926	Macrophage2
FCGR2A	7.85765	3.91413e-15	4.35121e-13	1.30418	Macrophage2
IGSF21	7.83949	4.52383e-15	5.0012e-13	3.7738	Macrophage2
TLR1	7.81802	5.36609e-15	5.89975e-13	1.65595	Macrophage2
ATP2C1	7.81314	5.57806e-15	6.09929e-13	1.35585	Macrophage2
PCM1	7.80701	5.85626e-15	6.36869e-13	1.24497	Macrophage2
FMNL2	7.7854	6.9495e-15	7.47631e-13	1.48639	Macrophage2
SIGLEC10	7.78376	7.04012e-15	7.5333e-13	1.33834	Macrophage2
RB1	7.7596	8.51945e-15	9.06777e-13	1.33755	Macrophage2
HSPA1B	7.70276	1.3316e-14	1.39809e-12	1.32131	Macrophage2
BIN1	7.70258	1.33342e-14	1.39809e-12	1.88403	Macrophage2
AP1B1	7.70248	1.33451e-14	1.39809e-12	1.33801	Macrophage2
ARRDC3	7.6839	1.54314e-14	1.60824e-12	1.35863	Macrophage2
PTGS1	7.62925	2.36119e-14	2.44806e-12	1.53217	Macrophage2
SWAP70	7.61517	2.63342e-14	2.71622e-12	1.22598	Macrophage2
SIGLEC8	7.60708	2.80346e-14	2.87679e-12	3.72573	Macrophage2
TNF	7.59747	3.01986e-14	3.08303e-12	1.42552	Macrophage2
BLNK	7.56045	4.01674e-14	4.07995e-12	2.57918	Macrophage2
CLDN1	7.50936	5.94191e-14	5.94488e-12	2.70849	Macrophage2
KIAA1147	7.50409	6.18555e-14	6.15785e-12	1.83322	Macrophage2
GPRIN3	7.45843	8.75566e-14	8.6733e-12	1.23213	Macrophage2
WLS	7.42288	1.14597e-13	1.12407e-11	2.42361	Macrophage2
RNASE6	7.3797	1.58646e-13	1.54103e-11	1.1997	Macrophage2
CCND2	7.35976	1.84236e-13	1.77238e-11	1.43984	Macrophage2
GIMAP8	7.33537	2.21116e-13	2.09693e-11	1.74777	Macrophage2
IFI16	7.33268	2.25591e-13	2.12928e-11	1.16337	Macrophage2
CPED1	7.3231	2.42311e-13	2.27636e-11	1.71495	Macrophage2
PRKACB	7.32003	2.47914e-13	2.31811e-11	1.62698	Macrophage2
FAM168A	7.22753	4.91861e-13	4.57774e-11	1.80774	Macrophage2
SEMA4D	7.21136	5.5397e-13	5.13192e-11	1.38905	Macrophage2
ZFP36L1	7.16396	7.83815e-13	7.19456e-11	1.27969	Macrophage2
ATM	7.16301	7.89217e-13	7.21106e-11	1.21307	Macrophage2
ELMO1	7.10404	1.21159e-12	1.09701e-10	1.36241	Macrophage2
TGFBR1	7.10296	1.22111e-12	1.10065e-10	1.24956	Macrophage2
SRGAP2	7.05082	1.77865e-12	1.58657e-10	1.5312	Macrophage2
NLRP1	7.0495	1.79566e-12	1.58987e-10	1.25144	Macrophage2
BCL2	7.01248	2.34127e-12	2.06382e-10	1.4484	Macrophage2
KIAA1033	7.01025	2.3789e-12	2.0878e-10	1.20921	Macrophage2
UBL3	6.99164	2.71692e-12	2.37404e-10	1.1785	Macrophage2
ETV5	6.97198	3.12506e-12	2.7188e-10	1.8466	Macrophage2
ITPRIPL2	6.96508	3.28214e-12	2.8431e-10	1.43349	Macrophage2
GLS	6.96292	3.3329e-12	2.87463e-10	1.19861	Macrophage2
ARHGAP18	6.95212	3.59848e-12	3.08021e-10	1.23777	Macrophage2
HPS3	6.95198	3.60204e-12	3.08021e-10	1.52267	Macrophage2
TCF4	6.94319	3.83335e-12	3.26405e-10	1.39835	Macrophage2
HSPA1A	6.93357	4.1034e-12	3.4792e-10	1.18743	Macrophage2
TBC1D12	6.92361	4.40291e-12	3.7174e-10	1.88264	Macrophage2
CCDC47	6.91231	4.76815e-12	4.00885e-10	1.16331	Macrophage2
IRF8	6.90824	4.90721e-12	4.1085e-10	1.16064	Macrophage2
SRSF7	6.82406	8.85008e-12	7.31777e-10	1.10109	Macrophage2
PLD4	6.81078	9.70682e-12	7.96039e-10	1.57577	Macrophage2
SMURF2	6.80427	1.01565e-11	8.29519e-10	1.88802	Macrophage2
NR1D2	6.76056	1.37459e-11	1.11811e-09	1.47871	Macrophage2
CYTH4	6.75896	1.38989e-11	1.12598e-09	1.18875	Macrophage2
EIF4A2	6.75673	1.41145e-11	1.13883e-09	1.10303	Macrophage2
GIT2	6.73811	1.60455e-11	1.28944e-09	1.2294	Macrophage2
ARHGAP15	6.7264	1.73908e-11	1.38641e-09	1.62901	Macrophage2
TSC22D2	6.71009	1.94502e-11	1.54444e-09	1.34458	Macrophage2
EVL	6.70695	1.98727e-11	1.56556e-09	1.24262	Macrophage2
OSBPL3	6.70225	2.05235e-11	1.61049e-09	1.71512	Macrophage2
KCNQ3	6.68465	2.31479e-11	1.80933e-09	3.07369	Macrophage2
TMEM173	6.66283	2.68603e-11	2.09134e-09	1.5	Macrophage2
TANC2	6.66158	2.70907e-11	2.10111e-09	1.81933	Macrophage2
APBB1IP	6.63822	3.17486e-11	2.44342e-09	1.08578	Macrophage2
SIPA1	6.63599	3.22325e-11	2.47116e-09	1.55286	Macrophage2
OTUD1	6.63031	3.34978e-11	2.55225e-09	1.13339	Macrophage2
CCDC50	6.6301	3.35453e-11	2.55225e-09	1.27587	Macrophage2
ENPP1	6.62888	3.38236e-11	2.56368e-09	2.48429	Macrophage2
LRMP	6.6125	3.77878e-11	2.84261e-09	1.27889	Macrophage2
CHD9	6.61132	3.80916e-11	2.85473e-09	1.0966	Macrophage2
C10orf128	6.59504	4.25141e-11	3.17428e-09	1.56883	Macrophage2
MS4A4A	6.59197	4.34019e-11	3.22852e-09	1.36877	Macrophage2
CLEC9A	6.57507	4.86306e-11	3.59077e-09	2.63558	Macrophage2
MCF2L	6.54028	6.14017e-11	4.51709e-09	2.52538	Macrophage2
DDIT3	6.50052	8.00444e-11	5.82432e-09	1.33881	Macrophage2
ARRB2	6.49546	8.27783e-11	6.00142e-09	1.07815	Macrophage2
HSPH1	6.4864	8.79108e-11	6.33353e-09	1.10114	Macrophage2
MYLIP	6.48626	8.79921e-11	6.33353e-09	1.35035	Macrophage2
ARHGAP24	6.47643	9.39162e-11	6.73571e-09	1.92313	Macrophage2
ARHGEF12	6.47577	9.4329e-11	6.74116e-09	1.62589	Macrophage2
DUSP6	6.45573	1.07698e-10	7.6692e-09	1.08159	Macrophage2
SPIN1	6.44939	1.12304e-10	7.96878e-09	1.44527	Macrophage2
RCSD1	6.44642	1.1452e-10	8.09732e-09	1.0831	Macrophage2
CD84	6.44332	1.16886e-10	8.23553e-09	1.10091	Macrophage2
RAP2A	6.43841	1.20733e-10	8.47674e-09	1.21418	Macrophage2
CD302	6.43775	1.21261e-10	8.48403e-09	1.08251	Macrophage2
PELI1	6.43409	1.24218e-10	8.66067e-09	1.13307	Macrophage2
SSH1	6.42412	1.32636e-10	9.21546e-09	1.26585	Macrophage2
UGCG	6.41715	1.38852e-10	9.55877e-09	1.19427	Macrophage2
DAB2	6.41697	1.39011e-10	9.55877e-09	1.29701	Macrophage2
CAMSAP2	6.41167	1.43929e-10	9.8631e-09	1.96615	Macrophage2
HAVCR2	6.40537	1.50008e-10	1.02446e-08	1.115	Macrophage2
GIMAP4	6.40474	1.50627e-10	1.02518e-08	1.43042	Macrophage2
CXCL16	6.40415	1.51213e-10	1.02568e-08	1.10651	Macrophage2
RBM6	6.37982	1.77297e-10	1.19051e-08	1.23196	Macrophage2
APPL1	6.37682	1.80801e-10	1.20998e-08	1.19357	Macrophage2
LHFPL2	6.3641	1.96438e-10	1.30589e-08	1.32327	Macrophage2
ATP8B4	6.3633	1.97467e-10	1.30838e-08	1.34067	Macrophage2
HEXIM1	6.34964	2.15825e-10	1.4253e-08	1.11456	Macrophage2
CREBL2	6.3458	2.2127e-10	1.45645e-08	1.10353	Macrophage2
ITGA9	6.34444	2.23232e-10	1.46455e-08	2.09761	Macrophage2
NRIP1	6.3213	2.59372e-10	1.69609e-08	1.04928	Macrophage2
QPRT	6.31865	2.63857e-10	1.71808e-08	2.25319	Macrophage2
TNPO1	6.3183	2.64452e-10	1.71808e-08	1.18551	Macrophage2
CCND1	6.27484	3.49995e-10	2.25189e-08	1.49848	Macrophage2
CARD11	6.26278	3.78173e-10	2.4254e-08	2.01654	Macrophage2
ENTPD1	6.24277	4.29877e-10	2.74677e-08	1.04376	Macrophage2
LAT2	6.24236	4.31028e-10	2.74677e-08	1.04453	Macrophage2
ARHGEF6	6.23079	4.64104e-10	2.94817e-08	1.0253	Macrophage2
TRPM2	6.21719	5.06131e-10	3.20496e-08	1.70434	Macrophage2
FCHSD2	6.21629	5.09061e-10	3.21335e-08	1.16749	Macrophage2
CNPY3	6.21287	5.20255e-10	3.27368e-08	1.04106	Macrophage2
ADAP2	6.21099	5.26525e-10	3.30275e-08	1.15049	Macrophage2
CSGALNACT1	6.1983	5.70758e-10	3.56902e-08	2.6003	Macrophage2
WASF2	6.18534	6.19705e-10	3.86302e-08	1.02369	Macrophage2
EGR1	6.18171	6.34106e-10	3.94052e-08	1.07266	Macrophage2
PDCD4	6.16498	7.04916e-10	4.36698e-08	1.05586	Macrophage2
OLFML3	6.1456	7.96606e-10	4.91978e-08	2.04093	Macrophage2
CD300A	6.08862	1.1389e-09	6.99063e-08	1.09491	Macrophage2
DPYSL2	6.08579	1.15916e-09	7.09319e-08	1.04003	Macrophage2
STX16	6.06342	1.33259e-09	8.1049e-08	1.2781	Macrophage2
METTL7A	6.05017	1.4469e-09	8.74698e-08	1.07737	Macrophage2
OFD1	6.02417	1.69977e-09	1.02447e-07	1.52784	Macrophage2
SLC39A10	6.01713	1.77534e-09	1.06681e-07	1.35017	Macrophage2
IL13RA1	6.00465	1.9174e-09	1.14872e-07	1.09341	Macrophage2
WSB1	5.99988	1.97464e-09	1.17948e-07	1.03649	Macrophage2
FEZ2	5.99751	2.00367e-09	1.18971e-07	1.384	Macrophage2
STX7	5.99308	2.059e-09	1.21895e-07	1.13113	Macrophage2
ARGLU1	5.98392	2.17835e-09	1.28202e-07	1.01358	Macrophage2
ZSWIM6	5.97245	2.33717e-09	1.36376e-07	1.17268	Macrophage2
2025-03-01	5.97241	2.33767e-09	1.36376e-07	1.01244	Macrophage2
RASAL2	5.96799	2.40197e-09	1.39719e-07	1.73817	Macrophage2
TMEM107	5.96008	2.5212e-09	1.46229e-07	2.19291	Macrophage2
QSER1	5.95886	2.54009e-09	1.46899e-07	1.66809	Macrophage2
UNC5B	5.95677	2.57279e-09	1.48362e-07	1.8228	Macrophage2
PRPF38B	5.94892	2.69912e-09	1.54788e-07	1.02853	Macrophage2
HELZ	5.94889	2.69969e-09	1.54788e-07	1.15928	Macrophage2
ARHGEF40	5.92205	3.1795e-09	1.81777e-07	1.67319	Macrophage2
MCM3AP	5.91912	3.23662e-09	1.84515e-07	1.26846	Macrophage2
SNX29	5.91452	3.32839e-09	1.89208e-07	1.34681	Macrophage2
RGS12	5.89772	3.68551e-09	2.08915e-07	1.66676	Macrophage2
CTTNBP2	5.89333	3.78485e-09	2.13338e-07	2.70775	Macrophage2
ID2	5.89152	3.82661e-09	2.15085e-07	1.05342	Macrophage2
SCRN1	5.88817	3.90487e-09	2.18627e-07	1.17187	Macrophage2
HMGN1	5.87559	4.21337e-09	2.34845e-07	1.1189	Macrophage2
EPS8	5.87326	4.27317e-09	2.37517e-07	1.67633	Macrophage2
GNB4	5.87033	4.34933e-09	2.4108e-07	1.21329	Macrophage2
CYBRD1	5.86182	4.5781e-09	2.5306e-07	1.55383	Macrophage2
GATM	5.85883	4.66149e-09	2.5696e-07	1.7759	Macrophage2
PRRC2B	5.85025	4.90827e-09	2.69081e-07	1.05508	Macrophage2
HTRA1	5.84858	4.95788e-09	2.71058e-07	2.4519	Macrophage2
USF2	5.84635	5.02479e-09	2.73967e-07	1.00848	Macrophage2
LMBRD1	5.84405	5.09471e-09	2.77025e-07	1.33705	Macrophage2
GATAD1	5.843	5.1268e-09	2.77553e-07	1.4963	Macrophage2
SCAMP2	5.84283	5.13217e-09	2.77553e-07	1.2341	Macrophage2
GTF2I	5.82579	5.68446e-09	3.05769e-07	1.25029	Macrophage2
FCGBP	5.82408	5.74289e-09	3.08084e-07	2.29669	Macrophage2
ZNF503	5.81937	5.9069e-09	3.16035e-07	1.68803	Macrophage2
SUSD3	5.81881	5.92664e-09	3.16245e-07	1.59641	Macrophage2
NUMA1	5.81191	6.17627e-09	3.28689e-07	1.03036	Macrophage2
TAB2	5.80125	6.58229e-09	3.49368e-07	1.00048	Macrophage2
CREG1	5.79121	6.98808e-09	3.68949e-07	1.03237	Macrophage2
ANKRD17	5.77309	7.78323e-09	4.09849e-07	1.17644	Macrophage2
MAFB	5.76263	8.28129e-09	4.32659e-07	1.0855	Macrophage2
NASP	5.74946	8.9531e-09	4.66541e-07	1.34587	Macrophage2
GAL3ST4	5.73297	9.86869e-09	5.12916e-07	2.36623	Macrophage2
FAM149A	5.72562	1.03059e-08	5.32871e-07	2.18602	Macrophage2
APPL2	5.72178	1.05412e-08	5.43634e-07	1.67265	Macrophage2
PSME4	5.71694	1.08461e-08	5.57287e-07	1.13563	Macrophage2
NKTR	5.71669	1.08617e-08	5.57287e-07	1.15416	Macrophage2
SESN1	5.71544	1.09421e-08	5.59979e-07	1.43553	Macrophage2
C12orf57	5.70791	1.14372e-08	5.80856e-07	1.8043	Macrophage2
MICAL1	5.7	1.19808e-08	6.05395e-07	1.04256	Macrophage2
IER2	5.65486	1.5597e-08	7.82197e-07	1.03102	Macrophage2
CBL	5.62674	1.83651e-08	9.18714e-07	1.09934	Macrophage2
SLC1A4	5.6198	1.91178e-08	9.49249e-07	1.21618	Macrophage2
GALNT2	5.6198	1.91178e-08	9.49249e-07	1.20633	Macrophage2
SLC1A3	5.61353	1.98244e-08	9.78241e-07	1.65582	Macrophage2
IVD	5.61332	1.98484e-08	9.78241e-07	1.44208	Macrophage2
ZBTB38	5.5923	2.2408e-08	1.09898e-06	1.45007	Macrophage2
KLHL24	5.5846	2.34241e-08	1.14601e-06	1.24164	Macrophage2
ZNF618	5.5816	2.38315e-08	1.16026e-06	1.75082	Macrophage2
FNDC3A	5.57038	2.54187e-08	1.23155e-06	1.12309	Macrophage2
DAGLB	5.56044	2.69088e-08	1.30059e-06	1.62139	Macrophage2
EGR2	5.53354	3.13835e-08	1.50596e-06	1.35176	Macrophage2
ANKS1A	5.52716	3.25457e-08	1.55799e-06	1.60988	Macrophage2
NF1	5.52643	3.26817e-08	1.56077e-06	1.28145	Macrophage2
ME2	5.51615	3.46515e-08	1.6509e-06	1.06244	Macrophage2
MTHFD1L	5.51078	3.5725e-08	1.69398e-06	1.76057	Macrophage2
ARRDC2	5.5052	3.68746e-08	1.74196e-06	1.11319	Macrophage2
RHBDF2	5.49628	3.87888e-08	1.82198e-06	1.62128	Macrophage2
MAGED2	5.49328	3.94532e-08	1.84885e-06	1.47799	Macrophage2
SIRT1	5.49063	4.00496e-08	1.87241e-06	1.05818	Macrophage2
USP24	5.48593	4.11305e-08	1.91847e-06	1.1089	Macrophage2
MACC1	5.47404	4.39883e-08	2.03751e-06	1.85073	Macrophage2
NEU1	5.43319	5.53541e-08	2.54045e-06	1.33186	Macrophage2
PLK2	5.42947	5.65233e-08	2.58817e-06	1.0292	Macrophage2
ZMYND11	5.40761	6.38708e-08	2.91128e-06	1.36455	Macrophage2
DCP2	5.39789	6.74302e-08	3.05959e-06	1.18911	Macrophage2
FRMD4B	5.38837	7.10986e-08	3.21874e-06	1.01177	Macrophage2
ADORA3	5.38754	7.14302e-08	3.22645e-06	2.0366	Macrophage2
GCC2	5.3829	7.32951e-08	3.30323e-06	1.19345	Macrophage2
LINC00984	5.3723	7.77365e-08	3.47212e-06	1.37918	Macrophage2
DNASE2	5.3669	8.01003e-08	3.56179e-06	1.2539	Macrophage2
EML1	5.36624	8.03948e-08	3.56696e-06	2.31546	Macrophage2
SELPLG	5.32476	1.01084e-07	4.45526e-06	1.23188	Macrophage2
CREB3L2	5.32375	1.01648e-07	4.47026e-06	1.28985	Macrophage2
RP11-145M9.4	5.31581	1.06186e-07	4.6494e-06	1.25313	Macrophage2
TBC1D4	5.29483	1.1913e-07	5.18217e-06	1.51791	Macrophage2
PDGFB	5.28674	1.24516e-07	5.4047e-06	2.18641	Macrophage2
SNX5	5.26137	1.42989e-07	6.1268e-06	1.0697	Macrophage2
VENTX	5.25345	1.49273e-07	6.38238e-06	1.83887	Macrophage2
MIA3	5.23721	1.6302e-07	6.9553e-06	1.02001	Macrophage2
MAP3K5	5.23481	1.65157e-07	7.03148e-06	1.12566	Macrophage2
SGPP1	5.23397	1.65907e-07	7.04807e-06	1.52425	Macrophage2
BST2	5.23359	1.66251e-07	7.04807e-06	1.05979	Macrophage2
ARHGAP25	5.23052	1.69034e-07	7.15087e-06	1.08609	Macrophage2
SKIL	5.22888	1.70538e-07	7.1993e-06	1.00595	Macrophage2
TMCC3	5.20909	1.89774e-07	7.97768e-06	1.22301	Macrophage2
SNHG1	5.19152	2.08585e-07	8.73178e-06	1.08408	Macrophage2
TIA1	5.17674	2.25795e-07	9.39327e-06	1.1376	Macrophage2
CAMK2D	5.1742	2.28894e-07	9.50241e-06	1.09109	Macrophage2
CTA-29F11.1	5.15764	2.5008e-07	1.03177e-05	1.3707	Macrophage2
RPL39	5.15534	2.5317e-07	1.04237e-05	1.09887	Macrophage2
PLA2G16	5.15057	2.59702e-07	1.06488e-05	2.02992	Macrophage2
HSPB1	5.14537	2.6699e-07	1.08808e-05	1.46695	Macrophage2
TLN2	5.1376	2.78269e-07	1.13174e-05	2.66118	Macrophage2
MTUS1	5.13701	2.79147e-07	1.13301e-05	2.31674	Macrophage2
WDFY3	5.11679	3.10775e-07	1.25883e-05	1.02932	Macrophage2
BROX	5.11111	3.20269e-07	1.2871e-05	1.25497	Macrophage2
NFATC2	5.09734	3.44451e-07	1.37849e-05	1.49388	Macrophage2
PLVAP	5.08936	3.59268e-07	1.43492e-05	2.60574	Macrophage2
KLHL5	5.05294	4.35058e-07	1.72607e-05	1.17105	Macrophage2
HMGB1	5.05061	4.40411e-07	1.73819e-05	1.02093	Macrophage2
SNX13	5.00115	5.69898e-07	2.2143e-05	1.17919	Macrophage2
PIK3IP1	4.99634	5.8429e-07	2.26144e-05	1.32827	Macrophage2
DHRS7	4.98846	6.0862e-07	2.35106e-05	1.02612	Macrophage2
ABCC5	4.98682	6.13801e-07	2.3665e-05	1.39867	Macrophage2
CHD7	4.98456	6.21036e-07	2.38979e-05	1.7196	Macrophage2
ZMYM2	4.97058	6.67523e-07	2.55395e-05	1.04738	Macrophage2
BTBD1	4.97013	6.69085e-07	2.55504e-05	1.08086	Macrophage2
ZCCHC11	4.96633	6.82319e-07	2.59567e-05	1.10691	Macrophage2
TSPAN3	4.96392	6.90827e-07	2.61996e-05	1.0441	Macrophage2
RDX	4.95995	7.05108e-07	2.66212e-05	1.23405	Macrophage2
ABI3	4.95347	7.29021e-07	2.73691e-05	1.09856	Macrophage2
LMO4	4.94469	7.62669e-07	2.85787e-05	1.07893	Macrophage2
ARID4A	4.93939	7.83682e-07	2.93112e-05	1.03484	Macrophage2
RASAL3	4.93074	8.1917e-07	3.05244e-05	1.42608	Macrophage2
MXD4	4.92656	8.36892e-07	3.11268e-05	1.12692	Macrophage2
PCED1B-AS1	4.92339	8.50577e-07	3.15771e-05	2.033	Macrophage2
TLR6	4.91705	8.78596e-07	3.24967e-05	1.67691	Macrophage2
LRRC8C	4.91175	9.02676e-07	3.33257e-05	1.08965	Macrophage2
ARHGAP27	4.90795	9.20334e-07	3.38527e-05	1.10605	Macrophage2
FCHO2	4.90345	9.41661e-07	3.45103e-05	1.1897	Macrophage2
NBPF1	4.88191	1.05061e-06	3.81537e-05	1.48026	Macrophage2
GPR114	4.86599	1.13888e-06	4.12096e-05	1.86609	Macrophage2
USP33	4.84584	1.26077e-06	4.5374e-05	1.07762	Macrophage2
TBC1D2B	4.84249	1.28219e-06	4.59796e-05	1.29272	Macrophage2
NXF1	4.82646	1.3898e-06	4.9221e-05	1.04574	Macrophage2
LILRB1	4.82604	1.39272e-06	4.92373e-05	1.00506	Macrophage2
KCTD12	4.79732	1.60799e-06	5.63501e-05	1.08657	Macrophage2
PAPD4	4.79171	1.65363e-06	5.78483e-05	1.05487	Macrophage2
FAM135A	4.74895	2.04478e-06	7.06667e-05	1.45693	Macrophage2
MLXIP	4.74285	2.10734e-06	7.24535e-05	1.39654	Macrophage2
MPPE1	4.72138	2.34252e-06	7.98531e-05	1.51309	Macrophage2
CCNG2	4.71047	2.47147e-06	8.36788e-05	1.31401	Macrophage2
CDC42BPB	4.69423	2.67616e-06	8.9849e-05	1.20387	Macrophage2
CARD8	4.6875	2.76562e-06	9.26969e-05	1.00985	Macrophage2
OSER1	4.68158	2.84679e-06	9.50988e-05	1.13711	Macrophage2
RPL22L1	4.67882	2.88528e-06	9.6224e-05	1.52348	Macrophage2
TCF12	4.67241	2.97688e-06	9.8949e-05	1.03916	Macrophage2
PER3	4.66377	3.10476e-06	0.00010235	1.94973	Macrophage2
ANKRD10	4.64728	3.36341e-06	0.000109612	1.03083	Macrophage2
PXDC1	4.64006	3.483e-06	0.000113325	1.31511	Macrophage2
HK2	4.63515	3.56678e-06	0.000115862	1.12172	Macrophage2
IGF1	4.62236	3.794e-06	0.000122811	2.08616	Macrophage2
SYNRG	4.62208	3.79911e-06	0.000122811	1.20654	Macrophage2
RAB32	4.61678	3.89735e-06	0.000125379	1.06273	Macrophage2
IRF5	4.61229	3.98264e-06	0.000127917	1.23919	Macrophage2
TRIM14	4.59117	4.40778e-06	0.000139778	1.08633	Macrophage2
UBA7	4.57614	4.73626e-06	0.000149957	1.34345	Macrophage2
LEPROTL1	4.56272	5.0494e-06	0.000159367	1.29587	Macrophage2
ZMYM4	4.55893	5.1416e-06	0.000161766	1.1482	Macrophage2
DIP2A	4.5491	5.38767e-06	0.000168712	1.2662	Macrophage2
DARS	4.53648	5.7201e-06	0.000178008	1.06662	Macrophage2
GPR56	4.53041	5.88679e-06	0.000182627	2.96889	Macrophage2
ZFP36L2	4.52609	6.0084e-06	0.000185537	1.04084	Macrophage2
IKBKB	4.51661	6.28365e-06	0.000192805	1.12271	Macrophage2
PLXDC2	4.51633	6.29193e-06	0.000192805	1.0565	Macrophage2
DUT	4.50776	6.55155e-06	0.000199538	1.05141	Macrophage2
YPEL3	4.50623	6.59906e-06	0.000200679	1.40197	Macrophage2
CEBPD	4.50351	6.68408e-06	0.000202957	1.00876	Macrophage2
KIAA0226L	4.49434	6.97855e-06	0.00021062	1.90895	Macrophage2
TMEM86A	4.49274	7.03131e-06	0.000211892	1.80179	Macrophage2
LPAR5	4.49127	7.07982e-06	0.000212714	2.12575	Macrophage2
HSPBAP1	4.48978	7.12982e-06	0.000213574	1.8058	Macrophage2
DIP2B	4.48368	7.33679e-06	0.000219446	1.11294	Macrophage2
CLIC4	4.48134	7.41754e-06	0.000220943	1.06972	Macrophage2
CASP10	4.48127	7.41996e-06	0.000220943	1.74496	Macrophage2
ZNF791	4.47228	7.73902e-06	0.00022908	1.43334	Macrophage2
MMP14	4.46587	7.97454e-06	0.000235008	1.06014	Macrophage2
CDC27	4.43812	9.07468e-06	0.000263548	1.32036	Macrophage2
MVB12B	4.43049	9.40193e-06	0.000271868	1.81943	Macrophage2
CYB5R1	4.42683	9.56279e-06	0.000276121	1.71978	Macrophage2
BCAS2	4.42411	9.68399e-06	0.000278595	1.1521	Macrophage2
TP53INP1	4.42132	9.80983e-06	0.000281628	1.55972	Macrophage2
NCKAP5	4.39128	1.12686e-05	0.00031893	2.08913	Macrophage2
IFITM10	4.38459	1.16206e-05	0.000327966	2.14535	Macrophage2
ERCC1	4.37256	1.22796e-05	0.000344139	1.02241	Macrophage2
NRP2	4.36765	1.25591e-05	0.00035148	1.62329	Macrophage2
OLFML2B	4.36002	1.30053e-05	0.000362951	1.9161	Macrophage2
SLC46A1	4.35566	1.32667e-05	0.000369731	1.86491	Macrophage2
ZBTB4	4.35517	1.32963e-05	0.00037004	1.27556	Macrophage2
HECTD2	4.35475	1.33217e-05	0.000370233	2.96595	Macrophage2
RUNX2	4.34593	1.38684e-05	0.000384357	1.30525	Macrophage2
FGFR1OP2	4.34329	1.40367e-05	0.000388485	1.11	Macrophage2
SYPL1	4.33687	1.44524e-05	0.000398886	1.22599	Macrophage2
LEPREL1	4.33551	1.4542e-05	0.000400807	2.04061	Macrophage2
DNAJB4	4.3307	1.48633e-05	0.0004091	1.51789	Macrophage2
CHD1L	4.31349	1.607e-05	0.000438094	1.24862	Macrophage2
MYO18A	4.3114	1.62228e-05	0.000441657	1.08815	Macrophage2
PHC3	4.29655	1.73479e-05	0.000469096	1.19973	Macrophage2
RANBP9	4.2955	1.74299e-05	0.000470677	1.0394	Macrophage2
ZNF652	4.29306	1.76226e-05	0.00047524	1.06104	Macrophage2
BAG3	4.28494	1.82788e-05	0.000490292	1.23811	Macrophage2
TLR3	4.27717	1.89285e-05	0.000506364	1.93701	Macrophage2
SETD5	4.27055	1.94995e-05	0.000517247	1.13912	Macrophage2
SPRY2	4.26926	1.96125e-05	0.000518424	2.12134	Macrophage2
HEATR5B	4.25566	2.0843e-05	0.000546615	1.20537	Macrophage2
LRP10	4.25413	2.09863e-05	0.000549654	1.0766	Macrophage2
DRAM2	4.25145	2.12394e-05	0.000555556	1.00294	Macrophage2
RP11-792D21.2	4.23876	2.24758e-05	0.000585599	2.14137	Macrophage2
ATP10D	4.2198	2.4452e-05	0.00063052	1.19654	Macrophage2
YLPM1	4.18522	2.84884e-05	0.000729901	1.12436	Macrophage2
CHKA	4.18024	2.91201e-05	0.000745131	1.05864	Macrophage2
MFF	4.17362	2.998e-05	0.000764202	1.31489	Macrophage2
MUM1	4.17184	3.02148e-05	0.000768233	1.3881	Macrophage2
PIK3CG	4.15448	3.26023e-05	0.000821626	1.00438	Macrophage2
DNMT3A	4.15264	3.28666e-05	0.000827247	1.53242	Macrophage2
ZBTB10	4.1389	3.48968e-05	0.000871768	1.00543	Macrophage2
SIPA1L2	4.13172	3.60052e-05	0.000897187	1.21497	Macrophage2
CD2AP	4.122	3.75597e-05	0.000932468	1.01339	Macrophage2
LINC00996	4.11468	3.87715e-05	0.0009578	3.1599	Macrophage2
BEX4	4.11019	3.95342e-05	0.000975438	1.24853	Macrophage2
CARD9	4.10907	3.97256e-05	0.000978953	1.01886	Macrophage2
TPCN1	4.10855	3.98157e-05	0.000979965	1.13025	Macrophage2
ZNF280D	4.10422	4.05673e-05	0.000996013	1.25896	Macrophage2
RAD50	4.09614	4.20098e-05	0.00102639	1.04769	Macrophage2
SMAD7	4.09021	4.30976e-05	0.00104658	1.18626	Macrophage2
WDR81	4.08282	4.44916e-05	0.0010765	1.35287	Macrophage2
MMD	4.07662	4.56949e-05	0.00110296	2.16449	Macrophage2
AIG1	4.06902	4.72107e-05	0.00113544	1.47198	Macrophage2
ATXN1	4.06526	4.79792e-05	0.00115047	1.04543	Macrophage2
HLTF	4.05167	5.08543e-05	0.00121142	1.61013	Macrophage2
SNHG12	4.04881	5.14792e-05	0.00122485	1.19359	Macrophage2
TTC14	4.04431	5.24771e-05	0.00124711	1.1732	Macrophage2
ZNF276	4.03521	5.45524e-05	0.0012903	1.23456	Macrophage2
ARID2	4.02005	5.81849e-05	0.00136653	1.21552	Macrophage2
TK2	4.01619	5.91479e-05	0.00138652	1.1603	Macrophage2
VSIG4	4.01584	5.92354e-05	0.00138652	1.02736	Macrophage2
KIAA0355	4.01256	6.00638e-05	0.00140242	1.61537	Macrophage2
MYO15B	4.00472	6.20916e-05	0.00143802	1.00085	Macrophage2
TMEM19	3.99444	6.48484e-05	0.00149495	1.45149	Macrophage2
RNU12	3.98997	6.60803e-05	0.0015181	3.19	Macrophage2
TLR10	3.98321	6.79897e-05	0.00155483	1.15618	Macrophage2
HGSNAT	3.98098	6.8631e-05	0.0015677	1.03381	Macrophage2
STAG1	3.97826	6.94203e-05	0.00158212	1.12275	Macrophage2
KPNA1	3.97331	7.08793e-05	0.00160875	1.13805	Macrophage2
TLR5	3.97321	7.09104e-05	0.00160875	1.66542	Macrophage2
CKB	3.96788	7.25156e-05	0.00163959	1.60478	Macrophage2
VPS54	3.95554	7.63622e-05	0.00171494	1.2945	Macrophage2
GPR126	3.95115	7.77773e-05	0.00174476	1.61855	Macrophage2
GNPDA1	3.94972	7.82431e-05	0.00175324	1.19213	Macrophage2
ATG4C	3.92933	8.51831e-05	0.00189601	1.29725	Macrophage2
PGM5	3.92333	8.73317e-05	0.00193336	2.71781	Macrophage2
HHEX	3.91995	8.8566e-05	0.00195824	1.33838	Macrophage2
FAM214A	3.91859	8.90668e-05	0.00196714	1.37727	Macrophage2
USP9Y	3.91818	8.92215e-05	0.00196838	1.52489	Macrophage2
RPS27	3.91243	9.13738e-05	0.00200922	1.31908	Macrophage2
TSPYL1	3.90545	9.40484e-05	0.0020635	1.23906	Macrophage2
CCR5	3.90162	9.55508e-05	0.00209187	1.0843	Macrophage2
BNC2	3.89636	9.76501e-05	0.0021355	2.18981	Macrophage2
ALG13	3.8889	0.0001007	0.00219022	1.04488	Macrophage2
PPARD	3.88604	0.000101892	0.00221135	1.55213	Macrophage2
ZDHHC14	3.87593	0.000106217	0.00228668	1.34884	Macrophage2
IER5L	3.86882	0.000109362	0.00233796	1.89431	Macrophage2
SMAD4	3.86583	0.000110714	0.00235679	1.42144	Macrophage2
RP11-386I14.4	3.8598	0.000113482	0.00240802	1.88099	Macrophage2
HERC2	3.84809	0.000119044	0.00251274	1.0738	Macrophage2
CMKLR1	3.83446	0.000125842	0.00263674	1.57133	Macrophage2
KIAA1211L	3.83251	0.000126845	0.00264943	2.84491	Macrophage2
NEDD4L	3.83174	0.000127241	0.00265494	1.59777	Macrophage2
CDKN2AIP	3.8294	0.000128454	0.00267746	1.312	Macrophage2
RYR1	3.82787	0.000129257	0.00269139	2.50588	Macrophage2
DUSP10	3.82707	0.000129678	0.00269736	1.1767	Macrophage2
LRCH1	3.81752	0.0001348	0.00279519	1.17981	Macrophage2
ATP6V0A1	3.81724	0.000134953	0.00279545	1.04138	Macrophage2
RFC1	3.8056	0.000141461	0.00291518	1.08615	Macrophage2
REV1	3.80086	0.000144195	0.00296542	1.16701	Macrophage2
CEP57	3.79933	0.000145091	0.0029777	1.15066	Macrophage2
SIAH1	3.7941	0.000148182	0.00303394	1.742	Macrophage2
PRR14L	3.79392	0.000148286	0.00303394	1.08245	Macrophage2
FADS1	3.78204	0.00015555	0.00314717	1.22137	Macrophage2
SRGAP3	3.77514	0.00015992	0.00322906	1.56969	Macrophage2
AKAP10	3.77242	0.000161673	0.00326116	1.24464	Macrophage2
TMEM70	3.76266	0.000168116	0.00337751	1.18576	Macrophage2
DMTF1	3.75562	0.000172914	0.00346347	1.07331	Macrophage2
NFX1	3.74182	0.000182695	0.00364116	1.09868	Macrophage2
ARL4A	3.73007	0.000191426	0.00380758	1.00108	Macrophage2
TGFBRAP1	3.72815	0.000192887	0.00382904	1.63737	Macrophage2
TRIP11	3.72704	0.000193743	0.00383841	1.06293	Macrophage2
PACS2	3.72666	0.000194037	0.00384044	1.21185	Macrophage2
MCM5	3.70261	0.000213396	0.00418215	1.16916	Macrophage2
USPL1	3.67762	0.000235424	0.00455593	1.15314	Macrophage2
SYT11	3.6697	0.000242831	0.00467914	1.19453	Macrophage2
BRD3	3.66946	0.000243063	0.00467914	1.06834	Macrophage2
MLLT6	3.66852	0.000243959	0.00468036	1.00215	Macrophage2
RPL41	3.66472	0.000247609	0.00473545	1.02102	Macrophage2
SENP7	3.66451	0.000247811	0.00473545	1.07653	Macrophage2
ERMAP	3.65311	0.000259079	0.00490925	1.48584	Macrophage2
AP2A2	3.64952	0.000262726	0.00496426	1.36351	Macrophage2
MIOS	3.64928	0.000262976	0.00496429	1.05803	Macrophage2
RASSF1	3.64618	0.000266169	0.00501039	1.04784	Macrophage2
RPRD2	3.64241	0.000270093	0.00505572	1.14873	Macrophage2
ZBTB44	3.62994	0.000283491	0.00527064	1.09019	Macrophage2
DISC1	3.62976	0.000283682	0.00527064	1.37192	Macrophage2
CSF1R	3.62311	0.000291087	0.00540321	1.03563	Macrophage2
SCAF8	3.62098	0.00029349	0.00544138	1.05835	Macrophage2
ARHGAP12	3.6208	0.000293688	0.00544138	1.29106	Macrophage2
GIMAP1	3.61843	0.00029639	0.00548637	1.4333	Macrophage2
ATP11C	3.59606	0.000323075	0.00593639	1.1195	Macrophage2
SLC1A5	3.59317	0.000326684	0.00599171	1.17494	Macrophage2
ZDHHC2	3.5916	0.000328657	0.00602237	1.02703	Macrophage2
RNU1-60P	3.59069	0.000329802	0.0060323	1.90015	Macrophage2
SMAD5	3.58477	0.00033738	0.00613168	1.46755	Macrophage2
ZNF330	3.58351	0.000339006	0.00615563	1.18692	Macrophage2
NCK1	3.58191	0.000341093	0.00618727	1.26961	Macrophage2
PLA2G15	3.5757	0.000349286	0.00629659	1.52448	Macrophage2
UTP6	3.5656	0.000363029	0.00649751	1.00001	Macrophage2
MBNL2	3.55911	0.000372108	0.00664811	1.02639	Macrophage2
MKLN1	3.55793	0.00037379	0.00667221	1.11553	Macrophage2
PDP1	3.5566	0.000375679	0.00669398	1.1557	Macrophage2
SEMA4C	3.55577	0.000376876	0.00670934	1.26912	Macrophage2
NAA20	3.53493	0.00040789	0.00720378	1.13262	Macrophage2
ARHGEF7	3.53015	0.000415323	0.0073205	1.14401	Macrophage2
SLC39A7	3.51987	0.00043176	0.00757388	1.27408	Macrophage2
GPR160	3.5198	0.000431874	0.00757388	1.17578	Macrophage2
NARG2	3.51753	0.000435577	0.00763213	1.24572	Macrophage2
NEK3	3.51443	0.000440696	0.00770833	1.8786	Macrophage2
SOGA1	3.50823	0.000451103	0.00787658	1.34493	Macrophage2
hsa-mir-6080	3.49673	0.000471005	0.00818837	1.63803	Macrophage2
PCED1A	3.49021	0.000482644	0.0083689	1.71989	Macrophage2
EIF1AX	3.47344	0.000513825	0.00884176	1.10506	Macrophage2
INSR	3.47341	0.000513892	0.00884176	1.13114	Macrophage2
SPNS2	3.47191	0.000516769	0.00887601	2.82822	Macrophage2
C9orf91	3.44194	0.000577567	0.00974461	1.25767	Macrophage2
BMF	3.44026	0.000581149	0.00978854	1.02082	Macrophage2
FBXW2	3.43768	0.000586712	0.00985735	1.087	Macrophage2
CCL3L1	3.43329	0.000596299	0.0100016	2.11721	Macrophage2
TNFSF12	3.43002	0.000603545	0.0100978	1.09164	Macrophage2
TTBK2	3.42263	0.000620191	0.0103331	1.07573	Macrophage2
OSBPL1A	3.42109	0.000623699	0.0103829	1.08214	Macrophage2
ZNF83	3.41189	0.000645136	0.0106953	1.67403	Macrophage2
RPL7L1	3.41018	0.00064919	0.0107529	1.10524	Macrophage2
NHLRC2	3.40998	0.000649688	0.0107529	1.5639	Macrophage2
TMEM156	3.4006	0.000672382	0.0111101	1.58325	Macrophage2
MAN2C1	3.38478	0.000712363	0.0117031	1.07577	Macrophage2
EZH1	3.37948	0.000726235	0.0118822	1.39895	Macrophage2
YIPF4	3.37237	0.000745247	0.0121734	1.2968	Macrophage2
CYSLTR1	3.37174	0.000746947	0.0121912	1.16492	Macrophage2
ALPK1	3.36808	0.000756933	0.0123341	1.21723	Macrophage2
RNF125	3.36533	0.000764528	0.0124376	1.12446	Macrophage2
GUCY1A3	3.35968	0.000780324	0.0126431	1.50923	Macrophage2
GADD45G	3.35641	0.000789628	0.0127629	1.28497	Macrophage2
ADCK2	3.35045	0.000806817	0.0129987	1.62469	Macrophage2
INTS10	3.34971	0.000808952	0.0130226	1.00237	Macrophage2
LOXL3	3.34598	0.000819911	0.0131778	1.38573	Macrophage2
PHF14	3.33842	0.00084256	0.013434	1.1322	Macrophage2
GTF2A1	3.33584	0.000850416	0.013532	1.09969	Macrophage2
BTBD7	3.33082	0.000865897	0.0137513	1.00071	Macrophage2
VEZF1	3.32458	0.000885506	0.0140515	1.05325	Macrophage2
MINK1	3.31855	0.000904847	0.0143017	1.26863	Macrophage2
NCOA7	3.31632	0.000912101	0.014405	1.01461	Macrophage2
IRF3	3.31162	0.00092758	0.0146149	1.45722	Macrophage2
CCDC14	3.3067	0.000944006	0.0148503	1.23809	Macrophage2
KIAA1468	3.30182	0.000960582	0.0150873	1.01692	Macrophage2
KDM5D	3.30102	0.00096333	0.0151186	1.25923	Macrophage2
C21orf33	3.29301	0.000991222	0.0154953	1.03212	Macrophage2
SNX19	3.29255	0.00099282	0.0154953	1.1199	Macrophage2
TP53I13	3.28042	0.00103651	0.0160407	1.29878	Macrophage2
METTL17	3.26774	0.00108411	0.0166357	1.42649	Macrophage2
INTS3	3.2601	0.00111371	0.0170247	1.13095	Macrophage2
RNU11	3.25641	0.00112831	0.017208	2.56681	Macrophage2
LMBR1L	3.25505	0.00113372	0.0172646	1.05968	Macrophage2
CBX5	3.25477	0.00113483	0.0172685	1.20302	Macrophage2
SYT6	3.25129	0.00114884	0.0174683	2.82582	Macrophage2
MMADHC	3.24808	0.00116187	0.0176395	1.0643	Macrophage2
RHOH	3.24313	0.00118224	0.0179081	1.25575	Macrophage2
PFKFB2	3.24257	0.00118455	0.0179296	1.62406	Macrophage2
PIAS2	3.23093	0.00123387	0.0185498	1.34506	Macrophage2
ABHD15	3.22933	0.00124081	0.0185843	1.371	Macrophage2
TMEM65	3.22773	0.00124779	0.0186748	1.72963	Macrophage2
HIST2H2BE	3.22591	0.00125571	0.0187511	1.38415	Macrophage2
BAI3	3.22034	0.0012804	0.0190773	2.9511	Macrophage2
ANKRD36C	3.2187	0.00128774	0.0191413	1.79446	Macrophage2
SP140L	3.21385	0.00130966	0.0194265	1.21572	Macrophage2
CASP8AP2	3.21134	0.00132115	0.0195824	1.01974	Macrophage2
ADPRH	3.20849	0.00133436	0.0197197	1.16904	Macrophage2
ABCG1	3.19127	0.00141649	0.0207699	1.14626	Macrophage2
HIST1H1D	3.1889	0.00142816	0.02089	1.32299	Macrophage2
CD276	3.18792	0.00143299	0.0209453	1.68018	Macrophage2
SLC7A6	3.17963	0.00147464	0.0213978	1.11021	Macrophage2
PPM1K	3.17708	0.00148764	0.0215552	1.1056	Macrophage2
MBTD1	3.16921	0.00152856	0.0220522	1.3965	Macrophage2
OBSL1	3.16366	0.00155796	0.0223796	2.30535	Macrophage2
COL8A2	3.16157	0.00156919	0.0225086	1.15444	Macrophage2
CCDC23	3.14226	0.00167646	0.0238762	1.20266	Macrophage2
DAAM1	3.13488	0.00171927	0.0244163	1.30961	Macrophage2
SLC23A2	3.13456	0.00172111	0.0244251	1.0225	Macrophage2
PRKCA	3.13411	0.00172377	0.0244455	1.1295	Macrophage2
CMTR2	3.12832	0.00175807	0.0248439	1.6725	Macrophage2
PAN2	3.12226	0.00179469	0.0253078	1.51142	Macrophage2
FAM78A	3.12205	0.00179597	0.025308	1.22204	Macrophage2
MS4A14	3.12107	0.00180193	0.0253593	1.63954	Macrophage2
S100PBP	3.11961	0.00181091	0.0254468	1.60707	Macrophage2
RPS6KA4	3.11633	0.00183115	0.0256952	1.05812	Macrophage2
PDGFC	3.11382	0.0018468	0.0258422	1.44395	Macrophage2
WWC2	3.11097	0.00186476	0.0259546	1.26079	Macrophage2
MMP2	3.10229	0.00192031	0.026592	2.31974	Macrophage2
GIMAP5	3.101	0.0019287	0.0266344	1.68378	Macrophage2
MAST3	3.09758	0.00195106	0.0269247	1.61124	Macrophage2
SERPINF1	3.09061	0.00199745	0.0274701	1.01339	Macrophage2
RNF6	3.08225	0.00205445	0.0281737	1.13743	Macrophage2
ZZZ3	3.08207	0.00205565	0.0281737	1.06822	Macrophage2
PPP6R2	3.07862	0.0020796	0.0284241	1.22038	Macrophage2
KLC1	3.07786	0.00208496	0.0284779	1.09753	Macrophage2
TMEM170A	3.0697	0.00214274	0.0291874	1.13068	Macrophage2
HSPA2	3.06032	0.00221098	0.0300118	1.48093	Macrophage2
CTSF	3.06015	0.00221227	0.0300118	2.16141	Macrophage2
NISCH	3.05722	0.00223399	0.0301838	1.09242	Macrophage2
SLC2A13	3.04426	0.00233256	0.0312623	1.92924	Macrophage2
SMURF1	3.03948	0.00236986	0.0316773	1.03612	Macrophage2
NPFFR1	3.03624	0.00239549	0.0319771	1.40155	Macrophage2
NFIA	3.0338	0.00241494	0.0321548	1.65153	Macrophage2
RAB34	3.0315	0.00243342	0.0323755	1.14904	Macrophage2
CCP110	3.02801	0.00246166	0.0326427	1.49869	Macrophage2
RANGAP1	3.02606	0.00247761	0.0328107	1.04659	Macrophage2
UTY	3.02397	0.0024948	0.0329729	1.10062	Macrophage2
ZNF326	3.01338	0.00258359	0.0339001	1.21439	Macrophage2
MAML2	3.01233	0.0025925	0.0339503	1.12644	Macrophage2
NOL8	3.01177	0.00259727	0.0339905	1.04525	Macrophage2
DHTKD1	3.00867	0.00262393	0.0342275	1.28366	Macrophage2
LATS1	3.00076	0.00269308	0.0350153	1.10542	Macrophage2
HIST1H4C	2.99923	0.00270667	0.0351235	1.37231	Macrophage2
FAM178A	2.98968	0.00279274	0.0361	1.12147	Macrophage2
NFIC	2.98933	0.00279593	0.0361178	1.47582	Macrophage2
EXOC2	2.97835	0.00289807	0.0371733	1.13596	Macrophage2
SLC2A5	2.97671	0.0029136	0.0373008	1.86285	Macrophage2
JAG1	2.97221	0.00295661	0.037803	1.89586	Macrophage2
C1orf54	2.96915	0.00298628	0.0381094	1.08593	Macrophage2
C15orf38	2.96834	0.00299408	0.0381602	1.33533	Macrophage2
ATG4B	2.96591	0.00301794	0.0384153	1.08198	Macrophage2
BRD7	2.96326	0.00304403	0.0387229	1.11378	Macrophage2
KATNBL1	2.96022	0.00307415	0.0390316	1.45175	Macrophage2
CCDC112	2.95308	0.00314621	0.0398202	1.22108	Macrophage2
POU2F1	2.94806	0.00319775	0.0404049	1.37525	Macrophage2
CDKN1C	2.94576	0.00322163	0.0406205	1.17768	Macrophage2
SDAD1	2.94513	0.00322817	0.0406773	1.46714	Macrophage2
TRIM36	2.94297	0.00325078	0.0408851	1.8448	Macrophage2
MTHFR	2.93307	0.00335625	0.0419479	1.06891	Macrophage2
ANKRD40	2.92157	0.00348271	0.043312	1.03504	Macrophage2
MED23	2.9208	0.00349129	0.0433917	1.36476	Macrophage2
TRAPPC12	2.91314	0.00357818	0.0443065	1.21568	Macrophage2
RP11-876N24.4	2.91105	0.00360222	0.0445215	1.79468	Macrophage2
POLI	2.90895	0.0036264	0.0447375	1.47198	Macrophage2
2025-03-03	2.90826	0.00363449	0.0447921	2.12041	Macrophage2
TSG101	2.90819	0.0036353	0.0447921	1.05605	Macrophage2
HPGDS	2.90672	0.00365236	0.0449519	1.69136	Macrophage2
TMEM62	2.90488	0.00367398	0.0451852	1.65249	Macrophage2
POGZ	2.8992	0.00374122	0.0458431	1.09154	Macrophage2
RAPGEF6	2.89731	0.00376374	0.0460908	1.7431	Macrophage2
PTPRO	2.88891	0.00386575	0.0470808	1.15331	Macrophage2
SMC6	2.88658	0.00389456	0.0473164	1.28456	Macrophage2
RARRES3	2.88271	0.00394271	0.0478065	1.03647	Macrophage2
TMEM243	2.88037	0.00397203	0.0480985	1.23691	Macrophage2
FAM60A	2.86894	0.00411847	0.0494068	1.35054	Macrophage2
RP11-489O18.1	2.86804	0.00413028	0.04943	3.28401	Macrophage2
GPNMB	18.602	3.09799e-77	6.19908e-73	4.70538	Macrophage-MT
CTSD	16.6445	3.31609e-62	3.31775e-58	2.56728	Macrophage-MT
CTSL	16.4932	4.10853e-61	2.74039e-57	3.44296	Macrophage-MT
MT2A	15.2506	1.63184e-52	8.16328e-49	3.62979	Macrophage-MT
APOE	15.1466	7.98311e-52	3.19484e-48	3.31314	Macrophage-MT
APOC1	14.8752	4.77853e-50	1.59364e-46	4.49279	Macrophage-MT
MT1G	14.563	4.82729e-48	1.37992e-44	5.90798	Macrophage-MT
ANXA2	12.87	6.64078e-38	1.47647e-34	2.33075	Macrophage-MT
LGALS3	11.745	7.48861e-32	1.49847e-28	2.6707	Macrophage-MT
CYP27A1	11.641	2.55065e-31	4.63987e-28	4.47365	Macrophage-MT
MT1H	11.3051	1.23773e-29	2.06392e-26	7.12753	Macrophage-MT
MT1X	11.2481	2.36576e-29	3.64144e-26	4.5477	Macrophage-MT
PRDX1	11.1641	6.1133e-29	8.73765e-26	2.23907	Macrophage-MT
IFI30	10.8377	2.28189e-27	3.04404e-24	1.19293	Macrophage-MT
CAPG	10.8035	3.3142e-27	4.14482e-24	1.9175	Macrophage-MT
ABCA1	10.6948	1.07623e-26	1.26678e-23	2.56033	Macrophage-MT
CD63	10.6455	1.82999e-26	2.03434e-23	1.52901	Macrophage-MT
CSTB	10.4212	1.98342e-25	1.98441e-22	2.56392	Macrophage-MT
LGMN	10.1292	4.10157e-24	3.76389e-21	2.35548	Macrophage-MT
GM2A	10.1283	4.1382e-24	3.76389e-21	1.96253	Macrophage-MT
PLA2G7	10.0398	1.01895e-23	8.86484e-21	3.9067	Macrophage-MT
CD68	9.91988	3.41165e-23	2.84447e-20	1.51368	Macrophage-MT
ASAH1	9.78877	1.25822e-22	9.68344e-20	1.40833	Macrophage-MT
CD81	9.77563	1.43269e-22	1.06178e-19	1.50413	Macrophage-MT
LIPA	9.57504	1.01816e-21	7.27622e-19	1.74657	Macrophage-MT
MT1E	9.41813	4.59193e-21	3.06282e-18	4.94251	Macrophage-MT
MT1F	9.4134	4.80362e-21	3.10066e-18	5.68722	Macrophage-MT
MT1M	9.35803	8.12356e-21	5.07976e-18	6.87625	Macrophage-MT
SDS	8.9558	3.37278e-19	2.04513e-16	3.17633	Macrophage-MT
PKM	8.89706	5.73477e-19	3.37508e-16	1.33475	Macrophage-MT
CTSZ	8.72546	2.65106e-18	1.51565e-15	1.35381	Macrophage-MT
CD9	8.63884	5.67879e-18	3.07115e-15	2.30111	Macrophage-MT
DMXL2	8.34622	7.04811e-17	3.52581e-14	2.0248	Macrophage-MT
LHFPL2	8.33907	7.48755e-17	3.65429e-14	2.26468	Macrophage-MT
GRN	8.32733	8.26839e-17	3.9393e-14	1.01517	Macrophage-MT
C15orf48	8.26028	1.45333e-16	6.60935e-14	2.57891	Macrophage-MT
ACP5	8.16873	3.11651e-16	1.38581e-13	3.59742	Macrophage-MT
TFRC	8.03076	9.68735e-16	4.214e-13	1.68334	Macrophage-MT
LGALS1	7.94646	1.91924e-15	7.91431e-13	1.54759	Macrophage-MT
SOD2	7.94525	1.93804e-15	7.91431e-13	1.17628	Macrophage-MT
LAMP1	7.85336	4.05033e-15	1.5586e-12	1.60052	Macrophage-MT
IGF2R	7.80346	6.0234e-15	2.27412e-12	1.86311	Macrophage-MT
CREG1	7.78167	7.1574e-15	2.65221e-12	1.61973	Macrophage-MT
TMEM176B	7.77007	7.844e-15	2.85379e-12	1.95715	Macrophage-MT
SPP1	7.69297	1.43757e-14	5.13674e-12	4.1794	Macrophage-MT
NPL	7.44736	9.52251e-14	3.17576e-11	3.00844	Macrophage-MT
CD163	7.38147	1.56555e-13	5.13552e-11	1.6847	Macrophage-MT
CTSA	7.30296	2.81499e-13	9.08516e-11	1.80875	Macrophage-MT
CALR	7.17605	7.17534e-13	2.27903e-10	1.21937	Macrophage-MT
CD59	7.17103	7.4437e-13	2.29151e-10	2.00895	Macrophage-MT
GNS	7.02416	2.15351e-12	6.52906e-10	1.36944	Macrophage-MT
SCD	7.01489	2.30132e-12	6.87305e-10	2.61405	Macrophage-MT
HEXB	7.0018	2.52701e-12	7.43609e-10	1.45511	Macrophage-MT
CORO1C	6.98928	2.76292e-12	8.01247e-10	1.52496	Macrophage-MT
ADAMDEC1	6.92059	4.49776e-12	1.26761e-09	3.40068	Macrophage-MT
MMP9	6.88155	5.92038e-12	1.64537e-09	4.02645	Macrophage-MT
VAT1	6.75488	1.42951e-11	3.81392e-09	3.16035	Macrophage-MT
FPR3	6.74768	1.50223e-11	3.95521e-09	1.85451	Macrophage-MT
P4HB	6.74541	1.52591e-11	3.96539e-09	1.32286	Macrophage-MT
CD84	6.7286	1.71301e-11	4.33889e-09	1.195	Macrophage-MT
SDCBP	6.56068	5.35645e-11	1.21448e-08	1.09773	Macrophage-MT
ATP6V1B2	6.55942	5.40176e-11	1.21448e-08	1.14646	Macrophage-MT
PLD3	6.26951	3.62186e-10	7.47149e-08	2.3357	Macrophage-MT
TXN	6.23502	4.51731e-10	9.2236e-08	1.79509	Macrophage-MT
LAMP2	6.22753	4.73851e-10	9.57753e-08	1.2233	Macrophage-MT
MT1A	6.18956	6.03337e-10	1.19532e-07	8.46875	Macrophage-MT
SQSTM1	6.15328	7.58988e-10	1.46032e-07	1.05245	Macrophage-MT
PDE4DIP	6.03931	1.54773e-09	2.8944e-07	2.23217	Macrophage-MT
AKR1A1	6.03636	1.57625e-09	2.92044e-07	1.45877	Macrophage-MT
MMP14	5.98651	2.14393e-09	3.90001e-07	1.88857	Macrophage-MT
DAB2	5.96791	2.40313e-09	4.33213e-07	1.65477	Macrophage-MT
NUPR1	5.83684	5.3199e-09	9.02391e-07	5.03787	Macrophage-MT
MGLL	5.76742	8.04935e-09	1.25834e-06	3.68492	Macrophage-MT
FUCA1	5.73109	9.97859e-09	1.53594e-06	2.60168	Macrophage-MT
NR1H3	5.72732	1.02027e-08	1.55016e-06	3.79329	Macrophage-MT
ATP6V1F	5.63766	1.72376e-08	2.53621e-06	1.31474	Macrophage-MT
SCARB2	5.63254	1.77575e-08	2.59076e-06	1.36923	Macrophage-MT
FMNL2	5.62592	1.84521e-08	2.6563e-06	1.49067	Macrophage-MT
CYFIP1	5.55447	2.78455e-08	3.92387e-06	1.09563	Macrophage-MT
SLAMF8	5.49002	4.01879e-08	5.58444e-06	2.25724	Macrophage-MT
ACP2	5.47679	4.33118e-08	5.97702e-06	3.26942	Macrophage-MT
RAB10	5.4221	5.89029e-08	7.91038e-06	1.20298	Macrophage-MT
BRI3	5.33939	9.32583e-08	1.22293e-05	1.41845	Macrophage-MT
MSMB	5.33891	9.35072e-08	1.22293e-05	3.08319	Macrophage-MT
TNS3	5.30504	1.12646e-07	1.45422e-05	2.18203	Macrophage-MT
CHI3L1	5.28132	1.28254e-07	1.61406e-05	6.80923	Macrophage-MT
STAT1	5.23369	1.66159e-07	2.05237e-05	1.18085	Macrophage-MT
PDIA6	5.23074	1.6883e-07	2.05993e-05	1.05665	Macrophage-MT
SLAMF7	5.21736	1.8149e-07	2.20098e-05	1.81046	Macrophage-MT
DNASE2	5.1991	2.00256e-07	2.41393e-05	1.69686	Macrophage-MT
PLIN2	5.19456	2.05206e-07	2.45878e-05	1.20786	Macrophage-MT
TXNRD1	5.12847	2.92106e-07	3.39828e-05	1.40031	Macrophage-MT
BCAT1	5.12726	2.93985e-07	3.40037e-05	2.16201	Macrophage-MT
MS4A4A	5.10287	3.34548e-07	3.82532e-05	1.49523	Macrophage-MT
TUBB	5.06576	4.06766e-07	4.57385e-05	1.37566	Macrophage-MT
CD82	5.02586	5.01183e-07	5.48015e-05	2.71749	Macrophage-MT
GSTO1	4.9676	6.77876e-07	7.29263e-05	1.34672	Macrophage-MT
FNDC3B	4.96315	6.9358e-07	7.3822e-05	1.82125	Macrophage-MT
ADAM9	4.8989	9.63746e-07	9.992e-05	1.54739	Macrophage-MT
ABHD2	4.8716	1.10695e-06	0.000113011	1.16116	Macrophage-MT
PLTP	4.85064	1.23065e-06	0.00012437	3.15793	Macrophage-MT
NPC1	4.84557	1.26251e-06	0.000126949	2.17567	Macrophage-MT
IL4I1	4.82508	1.39946e-06	0.000140016	2.90445	Macrophage-MT
ATP6V1A	4.79368	1.63749e-06	0.000160619	1.43385	Macrophage-MT
BCAP31	4.75334	2.00082e-06	0.000191562	1.48581	Macrophage-MT
WARS	4.72895	2.2569e-06	0.000212021	1.01614	Macrophage-MT
HMOX1	4.72373	2.31561e-06	0.00021652	1.33261	Macrophage-MT
CPM	4.7188	2.3724e-06	0.000219777	1.88296	Macrophage-MT
NRP2	4.7103	2.47356e-06	0.000228092	2.13016	Macrophage-MT
PGD	4.70344	2.55818e-06	0.000234813	1.32507	Macrophage-MT
TALDO1	4.61416	3.94689e-06	0.000352577	1.17899	Macrophage-MT
P2RX4	4.59406	4.34699e-06	0.000384882	1.86026	Macrophage-MT
RRAGD	4.57121	4.84912e-06	0.000418237	2.72767	Macrophage-MT
ITGAV	4.55957	5.12587e-06	0.000438328	1.3513	Macrophage-MT
RBM47	4.50556	6.61987e-06	0.000561287	1.19389	Macrophage-MT
PPAP2B	4.49271	7.03233e-06	0.000591248	5.44568	Macrophage-MT
NRP1	4.41918	9.90764e-06	0.000815851	1.96995	Macrophage-MT
FLNA	4.36638	1.26325e-05	0.000999114	1.02306	Macrophage-MT
SLC16A3	4.33734	1.44216e-05	0.00110566	1.37849	Macrophage-MT
TSPAN4	4.27555	1.90663e-05	0.00141828	2.31385	Macrophage-MT
SOD1	4.24864	2.15068e-05	0.00159389	1.03931	Macrophage-MT
RGL1	4.19608	2.71571e-05	0.00196889	2.08688	Macrophage-MT
GALM	4.17285	3.00819e-05	0.00216525	2.38687	Macrophage-MT
UGCG	4.16594	3.10076e-05	0.00222388	1.09035	Macrophage-MT
SCPEP1	4.1384	3.49736e-05	0.00247704	1.13998	Macrophage-MT
SLC30A1	4.10048	4.123e-05	0.00286463	1.24945	Macrophage-MT
FBP1	4.09502	4.22136e-05	0.00291274	1.53069	Macrophage-MT
S100A11	4.09135	4.28877e-05	0.00294908	1.00325	Macrophage-MT
TSC22D1	4.08652	4.37901e-05	0.00297819	1.66659	Macrophage-MT
KLK3	4.08391	4.42849e-05	0.00298364	2.67595	Macrophage-MT
MGST3	4.06825	4.73668e-05	0.00312808	1.63067	Macrophage-MT
GLA	4.0342	5.47898e-05	0.00352522	1.29434	Macrophage-MT
TMEM176A	4.0212	5.79025e-05	0.0036899	1.76931	Macrophage-MT
SLC1A3	3.97956	6.9044e-05	0.00434456	1.63955	Macrophage-MT
SDC4	3.9784	6.93815e-05	0.00435211	2.4249	Macrophage-MT
PHLDA1	3.93666	8.26247e-05	0.00505602	1.13851	Macrophage-MT
DPP7	3.9269	8.60484e-05	0.00521766	1.10909	Macrophage-MT
IFNAR1	3.90835	9.29298e-05	0.00556744	1.10663	Macrophage-MT
GNPTAB	3.86632	0.000110491	0.00642713	1.06493	Macrophage-MT
FCHO2	3.85951	0.000113617	0.0064519	1.35363	Macrophage-MT
LPL	3.85907	0.000113819	0.0064519	4.17101	Macrophage-MT
TREM2	3.83057	0.000127848	0.00712602	1.27792	Macrophage-MT
LRPAP1	3.81042	0.00013873	0.00760543	1.03795	Macrophage-MT
PDXK	3.80216	0.000143439	0.00782688	1.36852	Macrophage-MT
B4GALT5	3.75288	0.000174811	0.00937795	1.60235	Macrophage-MT
IDH1	3.73245	0.000189627	0.0100648	1.77923	Macrophage-MT
EMP1	3.72921	0.000192079	0.0101412	1.72205	Macrophage-MT
ABHD12	3.7039	0.000212312	0.0110923	1.32322	Macrophage-MT
FNIP2	3.6982	0.000217136	0.0113148	1.11315	Macrophage-MT
MPP1	3.68467	0.000228999	0.0118167	1.46469	Macrophage-MT
SEPP1	3.64312	0.000269349	0.0137492	1.83353	Macrophage-MT
SPIRE1	3.62254	0.00029172	0.0147407	2.50082	Macrophage-MT
CALU	3.61491	0.000300451	0.0150678	1.31327	Macrophage-MT
HTRA4	3.61327	0.000302362	0.0151257	5.63642	Macrophage-MT
BLVRB	3.60699	0.000309772	0.0153429	1.44739	Macrophage-MT
NCEH1	3.60554	0.000311507	0.0153907	1.87399	Macrophage-MT
PMP22	3.54534	0.000392101	0.0190436	2.29144	Macrophage-MT
LACTB	3.54167	0.000397599	0.0192173	1.12384	Macrophage-MT
KYNU	3.538	0.000403169	0.0193928	1.28009	Macrophage-MT
MFSD12	3.53723	0.000404351	0.019403	1.35023	Macrophage-MT
MYO1E	3.52573	0.000422318	0.0201684	2.37316	Macrophage-MT
TBC1D2	3.52187	0.000428522	0.0203675	3.26393	Macrophage-MT
TPD52L2	3.51872	0.000433626	0.0205613	1.0666	Macrophage-MT
HSD17B4	3.501	0.000463525	0.0217726	1.10279	Macrophage-MT
CMKLR1	3.49868	0.000467574	0.0218919	1.80246	Macrophage-MT
HM13	3.48698	0.000488499	0.022627	1.25065	Macrophage-MT
PLXNA1	3.47157	0.000517417	0.0237466	2.56164	Macrophage-MT
FN1	3.44515	0.000570746	0.0257802	3.27637	Macrophage-MT
FLVCR2	3.4409	0.000579789	0.026071	2.06465	Macrophage-MT
CALM3	3.43824	0.000585509	0.0262104	1.01769	Macrophage-MT
RNASE1	3.42355	0.000618081	0.0276067	2.7003	Macrophage-MT
PDIA4	3.4064	0.000658248	0.0293353	1.26329	Macrophage-MT
HPCAL1	3.40206	0.00066881	0.0297398	1.57913	Macrophage-MT
FKBP4	3.38858	0.000702563	0.0309654	1.71729	Macrophage-MT
DFNA5	3.34843	0.000812705	0.0350335	3.18767	Macrophage-MT
PEPD	3.3149	0.000916746	0.0386191	1.30103	Macrophage-MT
SLC38A6	3.30785	0.00094015	0.039473	3.45537	Macrophage-MT
SMPDL3A	3.28872	0.00100644	0.0417667	3.10741	Macrophage-MT
SLC43A3	3.28833	0.00100782	0.0417667	1.64383	Macrophage-MT
ABCG1	3.26693	0.0010872	0.0445796	1.66805	Macrophage-MT
DRAM1	3.24572	0.00117153	0.0474539	1.86729	Macrophage-MT
SGPL1	3.24205	0.00118672	0.0478757	1.13336	Macrophage-MT
ATP6V1E1	3.24041	0.00119358	0.0480555	1.08598	Macrophage-MT
SEPP1	11.2764	1.71694e-29	3.4356e-25	5.99539	M2 Macrophage
NRP1	8.88829	6.20587e-19	6.20897e-15	4.68366	M2 Macrophage
FOLR2	8.19585	2.48818e-16	1.65961e-12	5.56533	M2 Macrophage
F13A1	7.85353	4.04475e-15	1.73813e-11	3.66445	M2 Macrophage
LMNA	7.84461	4.34316e-15	1.73813e-11	3.37103	M2 Macrophage
RNASE1	7.81459	5.51419e-15	1.79297e-11	5.90841	M2 Macrophage
C1QA	7.79835	6.27225e-15	1.79297e-11	2.43751	M2 Macrophage
STAB1	7.72265	1.13939e-14	2.84989e-11	2.95012	M2 Macrophage
CD163	6.81631	9.3407e-12	2.07675e-08	2.66545	M2 Macrophage
C1QB	6.79086	1.11469e-11	2.2305e-08	2.2801	M2 Macrophage
C1QC	6.46174	1.03507e-10	1.88288e-07	2.24128	M2 Macrophage
TMEM176B	6.3186	2.63947e-10	4.40131e-07	2.70737	M2 Macrophage
LGMN	6.21184	5.23689e-10	8.06078e-07	2.5488	M2 Macrophage
SLC40A1	6.14991	7.75283e-10	1.1081e-06	2.81298	M2 Macrophage
CD163L1	5.9076	3.47119e-09	4.53805e-06	6.69923	M2 Macrophage
A2M	5.90029	3.62863e-09	4.53805e-06	1.96183	M2 Macrophage
RGL1	5.85128	4.87808e-09	5.74179e-06	3.71142	M2 Macrophage
IGF1	5.82981	5.54898e-09	6.16861e-06	4.06325	M2 Macrophage
MS4A4A	5.7998	6.63951e-09	6.99245e-06	2.64894	M2 Macrophage
TFRC	5.62009	1.9086e-08	1.90955e-05	2.07688	M2 Macrophage
DAB2	5.60223	2.1161e-08	2.01634e-05	2.53388	M2 Macrophage
AHR	5.43867	5.36799e-08	4.88243e-05	1.79831	M2 Macrophage
FPR3	5.25801	1.45622e-07	0.000126691	2.59092	M2 Macrophage
CCDC152	5.20786	1.91032e-07	0.000159273	6.38382	M2 Macrophage
CD68	5.0877	3.62423e-07	0.000290083	1.58384	M2 Macrophage
FCGRT	4.76865	1.8546e-06	0.00142733	1.29782	M2 Macrophage
WWP1	4.53177	5.84928e-06	0.00406514	2.71774	M2 Macrophage
SPRED1	4.53025	5.89151e-06	0.00406514	1.86768	M2 Macrophage
CXCL3	4.45654	8.32937e-06	0.00551384	2.75022	M2 Macrophage
ABCA1	4.45112	8.54218e-06	0.00551384	2.0187	M2 Macrophage
LAMP1	4.41152	1.02649e-05	0.00641879	1.66941	M2 Macrophage
CTSC	4.29288	1.76369e-05	0.0103798	1.52872	M2 Macrophage
TMEM176A	4.17349	2.99973e-05	0.0171499	2.75263	M2 Macrophage
MAF	4.09389	4.24194e-05	0.0235781	1.95757	M2 Macrophage
MMP9	4.06217	4.86194e-05	0.0258742	3.61025	M2 Macrophage
APOE	4.0597	4.91365e-05	0.0258742	1.81465	M2 Macrophage
TGFBI	4.04944	5.13407e-05	0.0259459	1.16024	M2 Macrophage
CREG1	4.04165	5.30765e-05	0.0259459	1.58704	M2 Macrophage
INSIG1	4.00518	6.19713e-05	0.0290943	1.32743	M2 Macrophage
CTSL	4.00309	6.25214e-05	0.0290943	1.71487	M2 Macrophage
CD63	3.96129	7.45448e-05	0.0339009	1.12161	M2 Macrophage
VSIG4	3.90763	9.32067e-05	0.0414459	2.2518	M2 Macrophage
FRMD4B	3.89319	9.89345e-05	0.0423524	1.80273	M2 Macrophage
MSR1	3.89186	9.94784e-05	0.0423524	1.48797	M2 Macrophage
ANKH	3.87828	0.000105199	0.0438546	2.84775	M2 Macrophage
ARL4C	3.84399	0.000121051	0.0494331	1.12974	M2 Macrophage
EREG	7.85563	3.97765e-15	1.68918e-11	2.28341	Monocyte-Macrophage
THBD	7.58473	3.33172e-14	9.52397e-11	2.41535	Monocyte-Macrophage
EMILIN2	7.10909	1.16809e-12	2.16915e-09	1.75532	Monocyte-Macrophage
MXD1	7.10624	1.19244e-12	2.16915e-09	1.73411	Monocyte-Macrophage
VEGFA	6.99068	2.73565e-12	4.56169e-09	1.6935	Monocyte-Macrophage
HBEGF	6.91551	4.66181e-12	6.66306e-09	1.69764	Monocyte-Macrophage
CPVL	6.54939	5.77719e-11	7.2251e-08	1.5515	Monocyte-Macrophage
PPIF	6.50434	7.80358e-11	9.18527e-08	1.54408	Monocyte-Macrophage
LMNA	6.40609	1.49294e-10	1.65965e-07	1.95661	Monocyte-Macrophage
CD44	6.3661	1.93896e-10	2.04203e-07	1.5407	Monocyte-Macrophage
CLEC10A	6.34453	2.23102e-10	2.15956e-07	2.04786	Monocyte-Macrophage
INSIG1	6.34163	2.27353e-10	2.15956e-07	1.46496	Monocyte-Macrophage
THBS1	6.33494	2.37433e-10	2.15956e-07	1.92771	Monocyte-Macrophage
PRDM1	6.15862	7.33795e-10	5.6474e-07	1.59931	Monocyte-Macrophage
YBX3	6.10747	1.01224e-09	7.50184e-07	1.47618	Monocyte-Macrophage
PHLDA1	6.07131	1.26872e-09	9.06679e-07	1.80858	Monocyte-Macrophage
SMEK1	5.98132	2.21337e-09	1.52722e-06	1.4751	Monocyte-Macrophage
S100A4	5.81436	6.08651e-09	3.92875e-06	1.5141	Monocyte-Macrophage
ICAM1	5.73461	9.77397e-09	5.92658e-06	1.38898	Monocyte-Macrophage
GABARAPL1	5.70769	1.1452e-08	6.73983e-06	1.46244	Monocyte-Macrophage
TIMP1	5.68543	1.30488e-08	7.46016e-06	1.517	Monocyte-Macrophage
CREM	5.61241	1.99527e-08	1.07907e-05	1.34967	Monocyte-Macrophage
CEBPB	5.46464	4.63854e-08	2.37993e-05	1.3181	Monocyte-Macrophage
TIPARP	5.4601	4.75858e-08	2.38048e-05	1.29055	Monocyte-Macrophage
ELL2	5.42883	5.67254e-08	2.76847e-05	1.48865	Monocyte-Macrophage
FOSL2	5.3986	6.71633e-08	3.19985e-05	1.31999	Monocyte-Macrophage
VDR	5.37232	7.77287e-08	3.6171e-05	2.79817	Monocyte-Macrophage
PPA1	5.34634	8.97517e-08	4.08166e-05	1.39404	Monocyte-Macrophage
MALT1	5.30524	1.12526e-07	5.00366e-05	1.45258	Monocyte-Macrophage
C15orf48	5.29408	1.19619e-07	5.09273e-05	1.91625	Monocyte-Macrophage
MAP3K8	5.28169	1.27995e-07	5.33578e-05	1.28023	Monocyte-Macrophage
TREM1	5.2542	1.48671e-07	6.07125e-05	1.6939	Monocyte-Macrophage
AHR	5.21327	1.85538e-07	7.27965e-05	1.24797	Monocyte-Macrophage
PPP1R15B	5.20066	1.98585e-07	7.64169e-05	1.24319	Monocyte-Macrophage
SAMSN1	5.12026	3.05114e-07	0.000115195	1.31932	Monocyte-Macrophage
SELK	5.03899	4.67993e-07	0.000170264	1.22886	Monocyte-Macrophage
OLR1	4.99528	5.8752e-07	0.000202694	1.22367	Monocyte-Macrophage
STX11	4.98063	6.3379e-07	0.000210533	1.32593	Monocyte-Macrophage
IL1RN	4.98016	6.35315e-07	0.000210533	1.9886	Monocyte-Macrophage
TFRC	4.97807	6.42222e-07	0.000210533	1.28193	Monocyte-Macrophage
TPM4	4.97504	6.52325e-07	0.000210533	1.19188	Monocyte-Macrophage
PNPLA8	4.95784	7.12821e-07	0.000226405	1.30976	Monocyte-Macrophage
ARL4C	4.89691	9.73531e-07	0.00030438	1.21392	Monocyte-Macrophage
S100A10	4.88825	1.01735e-06	0.000313187	1.31141	Monocyte-Macrophage
SH3BP5	4.86831	1.12555e-06	0.000336746	1.67083	Monocyte-Macrophage
JARID2	4.86796	1.12753e-06	0.000336746	1.61615	Monocyte-Macrophage
FPR3	4.86442	1.14794e-06	0.000337797	1.61972	Monocyte-Macrophage
STAB1	4.84721	1.25209e-06	0.000363106	1.3758	Monocyte-Macrophage
RILPL2	4.8282	1.37771e-06	0.000393829	1.18843	Monocyte-Macrophage
SERPINB1	4.82355	1.41024e-06	0.00039745	1.20101	Monocyte-Macrophage
SDS	4.81175	1.49614e-06	0.00041322	2.02426	Monocyte-Macrophage
LDHA	4.81024	1.5075e-06	0.00041322	1.10565	Monocyte-Macrophage
SERPINA1	4.79937	1.59167e-06	0.000430396	1.21909	Monocyte-Macrophage
ZMIZ1	4.78489	1.71078e-06	0.000456334	1.28786	Monocyte-Macrophage
YWHAZ	4.78228	1.7332e-06	0.000456334	1.13805	Monocyte-Macrophage
GPCPD1	4.72223	2.33277e-06	0.000606217	1.15939	Monocyte-Macrophage
ATP1B3	4.70461	2.54349e-06	0.000652503	1.14735	Monocyte-Macrophage
VASP	4.66787	3.04335e-06	0.000770853	1.1767	Monocyte-Macrophage
EDEM1	4.61672	3.89861e-06	0.000963101	1.25394	Monocyte-Macrophage
BNIP3L	4.60939	4.0385e-06	0.000985493	1.16895	Monocyte-Macrophage
MAFF	4.59852	4.25503e-06	0.00102001	1.2341	Monocyte-Macrophage
ETV3	4.59486	4.33044e-06	0.00102001	1.20536	Monocyte-Macrophage
ETF1	4.59474	4.33286e-06	0.00102001	1.09104	Monocyte-Macrophage
NAMPT	4.57091	4.85617e-06	0.00111692	1.16917	Monocyte-Macrophage
MYADM	4.55672	5.19579e-06	0.00115584	1.22993	Monocyte-Macrophage
NEDD9	4.55661	5.19867e-06	0.00115584	1.43006	Monocyte-Macrophage
UQCRH	4.51591	6.30443e-06	0.00137121	1.24967	Monocyte-Macrophage
ZNF267	4.49272	7.03196e-06	0.00151301	1.31146	Monocyte-Macrophage
EPB41L3	4.47906	7.49733e-06	0.00159597	1.18186	Monocyte-Macrophage
METRNL	4.45918	8.22752e-06	0.00171585	1.13917	Monocyte-Macrophage
NFIL3	4.44999	8.58737e-06	0.00177148	1.17301	Monocyte-Macrophage
USMG5	4.43081	9.38808e-06	0.00189177	1.61551	Monocyte-Macrophage
DSE	4.4304	9.40581e-06	0.00189177	1.08947	Monocyte-Macrophage
SOCS3	4.39843	1.09038e-05	0.00216025	1.20572	Monocyte-Macrophage
TAGLN2	4.39134	1.12656e-05	0.00220445	1.21511	Monocyte-Macrophage
SH3BGRL3	4.38977	1.13473e-05	0.00220445	1.10086	Monocyte-Macrophage
MARCKSL1	4.38	1.18679e-05	0.00228344	1.8749	Monocyte-Macrophage
LGALS2	4.36919	1.2471e-05	0.00237661	1.62522	Monocyte-Macrophage
EHD1	4.36384	1.278e-05	0.00241252	1.49567	Monocyte-Macrophage
PIM3	4.33611	1.45027e-05	0.00271213	1.31152	Monocyte-Macrophage
ZNF331	4.32931	1.49579e-05	0.00277136	1.1632	Monocyte-Macrophage
UPP1	4.3214	1.55041e-05	0.00284621	1.26754	Monocyte-Macrophage
YBX1	4.31733	1.57926e-05	0.00286951	1.0322	Monocyte-Macrophage
PLSCR1	4.31559	1.59178e-05	0.00286951	1.08569	Monocyte-Macrophage
IL6R	4.30931	1.63764e-05	0.00290069	1.1175	Monocyte-Macrophage
AC013394.2	4.30925	1.63807e-05	0.00290069	1.13199	Monocyte-Macrophage
CXCL2	4.30373	1.67946e-05	0.0029479	1.2907	Monocyte-Macrophage
TYMP	4.29582	1.74046e-05	0.0030284	1.11316	Monocyte-Macrophage
ZC3H12A	4.28036	1.86591e-05	0.00318736	1.36853	Monocyte-Macrophage
NFE2L2	4.27873	1.8796e-05	0.00318736	1.05524	Monocyte-Macrophage
FAM120A	4.27373	1.92227e-05	0.00323232	1.05346	Monocyte-Macrophage
REL	4.23385	2.2972e-05	0.00379459	1.03469	Monocyte-Macrophage
RUNX1	4.23118	2.32468e-05	0.00379459	1.40434	Monocyte-Macrophage
S100A11	4.23042	2.33251e-05	0.00379459	1.15264	Monocyte-Macrophage
CALR	4.22758	2.36222e-05	0.00381194	1.04726	Monocyte-Macrophage
NDEL1	4.1956	2.72146e-05	0.00435652	1.34043	Monocyte-Macrophage
SLC2A3	4.18433	2.86014e-05	0.00454218	1.08295	Monocyte-Macrophage
ATP5E	4.17287	3.00782e-05	0.0047391	1.0783	Monocyte-Macrophage
BIRC3	4.16729	3.08239e-05	0.00481864	1.31269	Monocyte-Macrophage
RUNX3	4.16037	3.17726e-05	0.00492844	1.19346	Monocyte-Macrophage
VSIG4	4.1495	3.33196e-05	0.00512866	1.53648	Monocyte-Macrophage
GNA13	4.14102	3.4577e-05	0.00528157	1.00054	Monocyte-Macrophage
AOAH	4.1323	3.59156e-05	0.00544448	1.00362	Monocyte-Macrophage
MAP3K2	4.12201	3.75585e-05	0.00558389	1.02325	Monocyte-Macrophage
CD4	4.12131	3.76725e-05	0.00558389	1.00742	Monocyte-Macrophage
SH2B3	4.11718	3.83533e-05	0.00564301	1.01309	Monocyte-Macrophage
S100A6	4.06934	4.71467e-05	0.00683627	1.10063	Monocyte-Macrophage
DNTTIP2	4.06765	4.7489e-05	0.00683636	1.18097	Monocyte-Macrophage
MAPK6	4.06579	4.78694e-05	0.0068419	1.62537	Monocyte-Macrophage
CD93	4.03074	5.56017e-05	0.00788959	1.04661	Monocyte-Macrophage
KDM6B	4.02911	5.59881e-05	0.00788959	1.15846	Monocyte-Macrophage
RASSF5	4.01714	5.89097e-05	0.00824324	1.03522	Monocyte-Macrophage
LILRB2	4.00969	6.07972e-05	0.00844827	1.19593	Monocyte-Macrophage
ARPC1B	3.97714	6.97488e-05	0.00955941	1.0088	Monocyte-Macrophage
LRRFIP1	3.9497	7.82484e-05	0.0105794	1.0345	Monocyte-Macrophage
DPYD	3.94773	7.88971e-05	0.0105955	1.09906	Monocyte-Macrophage
SLC43A2	3.9447	7.9899e-05	0.0106497	1.03127	Monocyte-Macrophage
FAM49A	3.93598	8.28568e-05	0.0109077	1.08286	Monocyte-Macrophage
TNFRSF10B	3.93412	8.35011e-05	0.0109206	1.48952	Monocyte-Macrophage
RBPJ	3.92726	8.5918e-05	0.0111638	1.04433	Monocyte-Macrophage
TNFRSF1B	3.90006	9.617e-05	0.0122199	1.02867	Monocyte-Macrophage
NFKB1	3.89401	9.86e-05	0.0122199	1.02647	Monocyte-Macrophage
REV3L	3.8932	9.89316e-05	0.0122199	1.49566	Monocyte-Macrophage
GLIPR2	3.88157	0.000103784	0.0127406	1.31115	Monocyte-Macrophage
BACH1	3.85878	0.000113953	0.0138194	1.01523	Monocyte-Macrophage
CYCS	3.8489	0.000118649	0.0140089	1.03046	Monocyte-Macrophage
COX6B1	3.84814	0.000119016	0.0140089	1.1203	Monocyte-Macrophage
FOXN3	3.84204	0.000122016	0.014278	1.02281	Monocyte-Macrophage
CREB5	3.84059	0.00012274	0.0142793	1.62766	Monocyte-Macrophage
AMPD2	3.83477	0.00012568	0.0144532	1.13428	Monocyte-Macrophage
SLC25A37	3.81437	0.000136531	0.0155226	1.78233	Monocyte-Macrophage
ARL8B	3.79565	0.000147257	0.0166475	1.10675	Monocyte-Macrophage
SRA1	3.79333	0.000148643	0.0167098	1.1637	Monocyte-Macrophage
PID1	3.76054	0.000169548	0.0187439	2.6183	Monocyte-Macrophage
LILRB1	3.75159	0.000175719	0.0191155	1.20494	Monocyte-Macrophage
SATB1	3.75112	0.000176045	0.0191155	1.02996	Monocyte-Macrophage
G0S2	3.75007	0.000176782	0.0191155	1.26308	Monocyte-Macrophage
SLC7A5	3.74345	0.000181512	0.0194228	1.85516	Monocyte-Macrophage
OXSR1	3.73391	0.000188527	0.0200661	1.13235	Monocyte-Macrophage
PPIB	3.73141	0.000190408	0.020159	1.01572	Monocyte-Macrophage
GNA15	3.71601	0.000202394	0.0208758	1.21677	Monocyte-Macrophage
PMAIP1	3.69799	0.000217315	0.0221861	1.05293	Monocyte-Macrophage
ZYX	3.69485	0.000220017	0.022348	1.27736	Monocyte-Macrophage
AGAP3	3.68299	0.000230514	0.0232959	1.58017	Monocyte-Macrophage
CASP4	3.68055	0.000232733	0.0233665	1.25697	Monocyte-Macrophage
SEMA6B	3.66439	0.000247931	0.024083	2.68986	Monocyte-Macrophage
CDC37	3.64102	0.000271562	0.0261248	1.03346	Monocyte-Macrophage
MED29	3.6384	0.000274335	0.0262581	1.36015	Monocyte-Macrophage
VCAN	3.6266	0.000287176	0.0269784	1.15672	Monocyte-Macrophage
CD97	3.60765	0.000308983	0.0286238	1.13553	Monocyte-Macrophage
LACTB	3.55882	0.000372526	0.0334271	1.17276	Monocyte-Macrophage
SNN	3.54661	0.00039022	0.0348101	1.23845	Monocyte-Macrophage
RAB11FIP1	3.54231	0.00039664	0.0349103	1.06539	Monocyte-Macrophage
OSM	3.5401	0.000399975	0.0349498	1.13219	Monocyte-Macrophage
CCDC109B	3.52097	0.000429964	0.0370844	1.51314	Monocyte-Macrophage
CBX6	3.51568	0.000438622	0.0375078	1.55523	Monocyte-Macrophage
BCL2L11	3.50912	0.0004496	0.0381207	1.14074	Monocyte-Macrophage
FAM102B	3.50441	0.000457626	0.0384752	1.23665	Monocyte-Macrophage
PTGES3	3.50179	0.000462142	0.0385727	1.09078	Monocyte-Macrophage
SURF4	3.50057	0.000464264	0.0385727	1.2174	Monocyte-Macrophage
S100A9	3.48487	0.000492368	0.04005	1.08676	Monocyte-Macrophage
GNA12	3.48208	0.000497528	0.0403058	1.37376	Monocyte-Macrophage
RBM47	3.46767	0.000524998	0.0420754	1.03353	Monocyte-Macrophage
PRMT10	3.46732	0.000525679	0.0420754	1.4132	Monocyte-Macrophage
UBE2R2	3.46592	0.000528415	0.0421258	1.00074	Monocyte-Macrophage
IL1B	3.46464	0.000530934	0.0421587	1.06685	Monocyte-Macrophage
CLEC5A	3.4604	0.000539373	0.0424915	1.8435	Monocyte-Macrophage
LINC00936	3.45139	0.000557707	0.0430877	1.07163	Monocyte-Macrophage
CDKN1A	3.43872	0.000584478	0.04481	1.04653	Monocyte-Macrophage
WDR45B	3.43767	0.000586741	0.0448118	1.03362	Monocyte-Macrophage
SPTY2D1	3.43628	0.000589771	0.0448719	1.12478	Monocyte-Macrophage
FAM107B	3.43337	0.000596131	0.0450135	1.16342	Monocyte-Macrophage
CXCL3	3.43035	0.000602812	0.0451771	1.52898	Monocyte-Macrophage
MAP3K3	3.42331	0.000618631	0.0461896	1.10632	Monocyte-Macrophage
ATP13A3	3.41756	0.000631859	0.0470019	1.02768	Monocyte-Macrophage
SRP72	3.40866	0.000652822	0.0482029	1.01156	Monocyte-Macrophage
IDI1	3.40233	0.000668149	0.0489731	1.04359	Monocyte-Macrophage
VCAN	28.8149	1.39373e-182	2.78886e-178	5.27381	Monocyte
S100A9	28.2519	1.3476e-175	1.34827e-171	4.93038	Monocyte
FCN1	27.964	4.45581e-172	2.97203e-168	5.10578	Monocyte
S100A8	25.7704	1.90683e-146	9.53893e-143	5.71177	Monocyte
LYZ	21.1944	1.07659e-99	3.59042e-96	1.95807	Monocyte
CD55	20.831	2.26887e-96	6.48572e-93	2.79458	Monocyte
C5AR1	18.7507	1.91033e-78	4.24731e-75	2.52402	Monocyte
CD300E	17.6898	5.0233e-70	9.13784e-67	4.06054	Monocyte
AHNAK	17.383	1.11013e-67	1.70874e-64	1.92649	Monocyte
NCF2	17.2924	5.36293e-67	7.66515e-64	2.53184	Monocyte
TKT	17.2441	1.23961e-66	1.65364e-63	2.34576	Monocyte
CTSS	17.1464	6.69073e-66	8.36759e-63	1.0838	Monocyte
SOD2	17.1174	1.10051e-65	1.29536e-62	1.74596	Monocyte
CD36	16.9085	3.89341e-64	4.32818e-61	4.27333	Monocyte
NAMPT	16.7376	6.97003e-63	6.97352e-60	1.59761	Monocyte
APLP2	16.3193	7.20051e-60	6.86106e-57	1.41603	Monocyte
EREG	16.1746	7.62089e-59	6.63017e-56	3.2821	Monocyte
SAMSN1	16.0703	4.12177e-58	3.43652e-55	2.2178	Monocyte
THBS1	15.6209	5.25004e-55	4.04051e-52	3.2319	Monocyte
S100A6	15.5289	2.21266e-54	1.63983e-51	2.37417	Monocyte
S100A4	15.3365	4.35857e-53	3.11482e-50	2.42027	Monocyte
ANXA1	15.141	8.69488e-52	5.99947e-49	1.46828	Monocyte
CFP	15.1259	1.09231e-51	7.28573e-49	3.64848	Monocyte
NLRP3	15.0138	5.96628e-51	3.85114e-48	2.11675	Monocyte
CD44	14.8129	1.2092e-49	7.56125e-47	1.89957	Monocyte
FPR1	14.5365	7.11878e-48	4.18961e-45	2.3708	Monocyte
PLAUR	14.4979	1.24864e-47	7.13868e-45	1.43779	Monocyte
NFKBIA	14.3683	8.17691e-47	4.42216e-44	1.11057	Monocyte
ACSL1	14.2348	5.56969e-46	2.93288e-43	2.27394	Monocyte
MNDA	14.039	8.99869e-45	4.61702e-42	1.68541	Monocyte
IL1B	13.9357	3.84276e-44	1.78822e-41	1.4777	Monocyte
TREM1	13.8637	1.05054e-43	4.77758e-41	3.08429	Monocyte
SLC2A3	13.8466	1.33336e-43	5.80013e-41	1.52706	Monocyte
IL8	13.7047	9.51306e-43	3.96576e-40	1.61154	Monocyte
TSPO	13.385	7.40118e-41	3.0224e-38	2.23517	Monocyte
AQP9	13.0494	6.40603e-39	2.51342e-36	4.06452	Monocyte
TNFAIP3	13.034	7.84188e-39	3.01761e-36	1.27015	Monocyte
SERPINA1	13.0125	1.03851e-38	3.92088e-36	1.7327	Monocyte
AP1S2	12.9036	4.2952e-38	1.56267e-35	2.2158	Monocyte
SELL	12.8291	1.1271e-37	4.02737e-35	3.04253	Monocyte
MPEG1	12.5101	6.57034e-36	2.30653e-33	1.28574	Monocyte
BCL2A1	12.4991	7.54744e-36	2.60387e-33	1.53158	Monocyte
CD14	12.3981	2.67527e-35	8.92204e-33	1.5926	Monocyte
PLBD1	12.3538	4.64909e-35	1.50046e-32	2.01821	Monocyte
DMXL2	12.1461	6.01559e-34	1.82382e-31	2.34018	Monocyte
MEGF9	12.1351	6.88271e-34	2.05557e-31	2.89352	Monocyte
S100A10	12.0298	2.47867e-33	7.18815e-31	2.03455	Monocyte
TIMP1	11.7512	6.96414e-32	1.93545e-29	2.04385	Monocyte
NFKBIZ	11.6902	1.43094e-31	3.86934e-29	1.28977	Monocyte
FLNA	11.5874	4.77459e-31	1.24077e-28	1.99377	Monocyte
S100A12	11.5752	5.50733e-31	1.41284e-28	5.95511	Monocyte
SULF2	11.4565	2.18226e-30	5.45838e-28	2.19892	Monocyte
CLEC12A	11.4382	2.69511e-30	6.65791e-28	2.67267	Monocyte
LTA4H	11.3966	4.34704e-30	1.048e-27	2.03146	Monocyte
CFD	11.3267	9.68255e-30	2.27939e-27	2.74028	Monocyte
CDKN1A	11.3108	1.15978e-29	2.66748e-27	1.19974	Monocyte
C9orf72	11.0981	1.28141e-28	2.8177e-26	2.20484	Monocyte
SERPINB1	11.0588	1.98828e-28	4.278e-26	1.51786	Monocyte
SLC11A1	11.0455	2.3042e-28	4.90501e-26	2.98962	Monocyte
CLEC4E	11.0244	2.91535e-28	6.14065e-26	3.91766	Monocyte
MXD1	10.9204	9.20425e-28	1.91851e-25	1.7509	Monocyte
CXCL2	10.9074	1.06214e-27	2.19108e-25	2.18973	Monocyte
CAST	10.8227	2.68875e-27	5.49e-25	1.57599	Monocyte
RILPL2	10.7487	6.00964e-27	1.20253e-24	1.4403	Monocyte
LYST	10.7422	6.44614e-27	1.2771e-24	1.62963	Monocyte
PNPLA8	10.6325	2.10466e-26	4.08877e-24	1.80246	Monocyte
FGR	10.6203	2.39682e-26	4.61157e-24	1.8862	Monocyte
EHD1	10.5496	5.10265e-26	9.54243e-24	2.50916	Monocyte
EMILIN2	10.5201	6.98196e-26	1.2936e-23	1.70482	Monocyte
TNFAIP2	10.4803	1.06416e-25	1.95357e-23	1.56313	Monocyte
CYP1B1	10.3676	3.48029e-25	6.27392e-23	4.01237	Monocyte
TMEM170B	10.2531	1.14657e-24	2.03034e-22	2.52762	Monocyte
SH3BGRL3	10.2352	1.37856e-24	2.41974e-22	1.44143	Monocyte
AMICA1	10.1665	2.79658e-24	4.8241e-22	1.3231	Monocyte
LRRK2	10.1268	4.20025e-24	7.18351e-22	1.76903	Monocyte
GPCPD1	10.0282	1.14595e-23	1.87954e-21	1.39516	Monocyte
TNFRSF1B	10.0172	1.28017e-23	2.08261e-21	1.02997	Monocyte
CAPN2	9.79797	1.14876e-22	1.82433e-20	2.24595	Monocyte
BST1	9.76281	1.62594e-22	2.54181e-20	4.26569	Monocyte
USP15	9.72864	2.27609e-22	3.49696e-20	1.57244	Monocyte
SDCBP	9.72805	2.28937e-22	3.49696e-20	1.1885	Monocyte
CD163	9.70476	2.87756e-22	4.36212e-20	1.79554	Monocyte
PILRA	9.65625	4.6248e-22	6.90613e-20	2.07688	Monocyte
TYMP	9.65089	4.87309e-22	7.22301e-20	1.43422	Monocyte
GLIPR2	9.57476	1.0209e-21	1.48031e-19	2.23675	Monocyte
CD93	9.5142	1.83111e-21	2.61717e-19	1.3538	Monocyte
VMP1	9.4972	2.15618e-21	3.05994e-19	1.38308	Monocyte
ETS2	9.41808	4.59433e-21	6.34017e-19	1.02372	Monocyte
HLA-F	9.37312	7.04216e-21	9.65162e-19	1.40715	Monocyte
DPYD	9.36032	7.94923e-21	1.08207e-18	1.69614	Monocyte
CTB-61M7.2	9.32564	1.10311e-20	1.48143e-18	4.45924	Monocyte
TALDO1	9.22626	2.80239e-20	3.73839e-18	1.81629	Monocyte
THAP2	9.20009	3.57663e-20	4.67766e-18	2.43825	Monocyte
FAM65B	9.1328	6.67522e-20	8.61749e-18	2.72729	Monocyte
G0S2	9.05242	1.39836e-19	1.78224e-17	1.85517	Monocyte
CSGALNACT2	9.02802	1.74811e-19	2.2139e-17	1.6858	Monocyte
CKAP4	9.02609	1.77908e-19	2.23896e-17	3.85887	Monocyte
CSF3R	9.02125	1.85953e-19	2.32558e-17	1.73621	Monocyte
CD48	9.00384	2.17963e-19	2.70897e-17	1.53691	Monocyte
GAS7	8.98838	2.50895e-19	3.08001e-17	2.01899	Monocyte
PPIF	8.951	3.52265e-19	4.27201e-17	1.35606	Monocyte
CCDC69	8.9418	3.82891e-19	4.61545e-17	1.96574	Monocyte
APOBEC3A	8.90727	5.23068e-19	6.23011e-17	3.73636	Monocyte
ANXA2	8.86231	7.83754e-19	9.11798e-17	1.35488	Monocyte
PTGS2	8.82519	1.09277e-18	1.26395e-16	1.11299	Monocyte
SERPINB2	8.74873	2.15771e-18	2.45317e-16	6.39284	Monocyte
BIRC3	8.68857	3.67017e-18	4.12585e-16	1.95039	Monocyte
NFIL3	8.66417	4.54806e-18	5.08417e-16	1.4902	Monocyte
RASSF2	8.65559	4.90349e-18	5.45104e-16	1.29481	Monocyte
CPVL	8.61585	6.9425e-18	7.63294e-16	1.09429	Monocyte
IVNS1ABP	8.55226	1.20705e-17	1.31984e-15	1.22785	Monocyte
PGD	8.48519	2.15368e-17	2.34213e-15	1.84353	Monocyte
ARL5B	8.44082	3.15113e-17	3.40833e-15	1.4294	Monocyte
CSTA	8.31534	9.1491e-17	9.79003e-15	2.59039	Monocyte
ALDOA	8.30842	9.69812e-17	1.03223e-14	1.0412	Monocyte
EVI2B	8.27193	1.31805e-16	1.38984e-14	1.19594	Monocyte
UPP1	8.27178	1.31968e-16	1.38984e-14	1.65344	Monocyte
PPP1R15B	8.21233	2.16931e-16	2.24912e-14	1.04523	Monocyte
VNN2	8.18165	2.79992e-16	2.88796e-14	3.26116	Monocyte
TMEM154	8.17085	3.06224e-16	3.14232e-14	2.57709	Monocyte
TLR2	8.16264	3.27774e-16	3.32932e-14	1.19645	Monocyte
GMFG	8.14608	3.75915e-16	3.79902e-14	1.23964	Monocyte
AGTPBP1	8.12001	4.66133e-16	4.64045e-14	2.24846	Monocyte
LILRB2	7.90598	2.65833e-15	2.54513e-13	1.59011	Monocyte
LINC00936	7.82812	4.95232e-15	4.63065e-13	1.65042	Monocyte
PYGL	7.77159	7.75095e-15	7.1473e-13	2.79203	Monocyte
CD97	7.76279	8.30834e-15	7.62614e-13	1.7283	Monocyte
CD52	7.60296	2.89444e-14	2.60891e-12	2.38651	Monocyte
ICAM3	7.45758	8.81261e-14	7.66697e-12	2.19135	Monocyte
TNFAIP6	7.42294	1.14551e-13	9.88006e-12	4.50371	Monocyte
DIAPH1	7.41092	1.25426e-13	1.06798e-11	1.18966	Monocyte
IRAK3	7.41092	1.25426e-13	1.06798e-11	1.53855	Monocyte
PRKCB	7.37927	1.59157e-13	1.34377e-11	1.63075	Monocyte
C19orf59	7.24495	4.32593e-13	3.54761e-11	3.46841	Monocyte
FBXL5	7.21534	5.38005e-13	4.37621e-11	1.59771	Monocyte
C19orf38	7.16258	7.9174e-13	6.2868e-11	2.65173	Monocyte
ELL2	7.11167	1.1465e-12	8.9615e-11	1.38818	Monocyte
NOTCH2	7.05355	1.74415e-12	1.35273e-10	1.33481	Monocyte
IRS2	7.006	2.45228e-12	1.87291e-10	1.07481	Monocyte
SMCHD1	6.93087	4.18255e-12	3.15822e-10	1.1506	Monocyte
RAB27A	6.90736	4.93765e-12	3.68665e-10	2.8246	Monocyte
HBEGF	6.8702	6.41118e-12	4.71646e-10	1.0159	Monocyte
LRP1	6.83467	8.21941e-12	5.93756e-10	1.21221	Monocyte
CPPED1	6.7964	1.07263e-11	7.65782e-10	1.79651	Monocyte
HCAR3	6.73658	1.62156e-11	1.14251e-09	2.97927	Monocyte
HCAR2	6.72479	1.75848e-11	1.23464e-09	2.75961	Monocyte
CASP1	6.66009	2.73667e-11	1.90804e-09	1.22626	Monocyte
HK3	6.6589	2.75878e-11	1.91678e-09	3.24747	Monocyte
LDLR	6.58825	4.45043e-11	3.03936e-09	2.3282	Monocyte
USP3	6.5847	4.55805e-11	3.10227e-09	1.56136	Monocyte
PNP	6.52492	6.80398e-11	4.56872e-09	1.51123	Monocyte
CCNY	6.50905	7.56253e-11	5.02745e-09	1.45465	Monocyte
SLA	6.47996	9.17486e-11	6.05096e-09	1.06082	Monocyte
RTN3	6.47966	9.19286e-11	6.05096e-09	1.31219	Monocyte
ITPRIP	6.41954	1.36683e-10	8.8512e-09	1.90501	Monocyte
METTL9	6.37547	1.82399e-10	1.16607e-08	1.25772	Monocyte
CRISPLD2	6.36172	1.99507e-10	1.27138e-08	5.46398	Monocyte
RXRA	6.35621	2.06791e-10	1.31362e-08	1.69459	Monocyte
SPATA13	6.35381	2.1005e-10	1.33009e-08	1.56291	Monocyte
XBP1	6.32904	2.46697e-10	1.55233e-08	1.15184	Monocyte
PLP2	6.32356	2.55598e-10	1.6033e-08	2.58536	Monocyte
GBP2	6.31684	2.66974e-10	1.65905e-08	1.22268	Monocyte
OXSR1	6.28193	3.34388e-10	2.0564e-08	1.35231	Monocyte
FCAR	6.28164	3.35025e-10	2.0564e-08	4.43602	Monocyte
ADD3	6.22684	4.75923e-10	2.89459e-08	1.57644	Monocyte
CDC42EP3	6.2247	4.82478e-10	2.92557e-08	1.76579	Monocyte
CXCL3	6.16976	6.8394e-10	4.0975e-08	2.15442	Monocyte
CARD16	6.16007	7.27116e-10	4.34316e-08	1.6803	Monocyte
LGALS2	6.15663	7.43072e-10	4.41213e-08	1.75552	Monocyte
HIPK3	6.15275	7.61498e-10	4.50816e-08	1.03977	Monocyte
BACH1	6.0743	1.24532e-09	7.202e-08	1.04496	Monocyte
IL1RN	6.00264	1.9413e-09	1.08506e-07	1.89385	Monocyte
GCA	5.98756	2.13013e-09	1.18072e-07	1.6233	Monocyte
SPTLC2	5.9643	2.45679e-09	1.35802e-07	1.28658	Monocyte
NINJ1	5.94024	2.84614e-09	1.5518e-07	1.07292	Monocyte
AGTRAP	5.91657	3.28719e-09	1.78741e-07	2.61615	Monocyte
MEFV	5.8847	3.9877e-09	2.145e-07	3.10343	Monocyte
ALDH1A1	5.87524	4.22237e-09	2.26514e-07	2.73837	Monocyte
NAMPTL	5.85653	4.72639e-09	2.5153e-07	2.03024	Monocyte
PTX3	5.83383	5.41698e-09	2.85247e-07	2.99385	Monocyte
IQSEC1	5.81749	5.9739e-09	3.12926e-07	2.05766	Monocyte
CCL20	5.77652	7.62608e-09	3.96358e-07	2.96452	Monocyte
NFAM1	5.77504	7.69336e-09	3.98819e-07	1.86262	Monocyte
SSH2	5.74569	9.15488e-09	4.69716e-07	1.20739	Monocyte
CPD	5.68065	1.34182e-08	6.72928e-07	1.55738	Monocyte
SLC7A7	5.64948	1.6093e-08	8.03043e-07	1.06817	Monocyte
MAP3K3	5.6005	2.13739e-08	1.05343e-06	1.30812	Monocyte
MYD88	5.56933	2.55723e-08	1.25417e-06	1.24128	Monocyte
GNAI3	5.55077	2.84417e-08	1.39149e-06	1.05889	Monocyte
RAC2	5.53938	3.03543e-08	1.48144e-06	1.43787	Monocyte
SH3BP5	5.50285	3.73696e-08	1.81057e-06	1.49712	Monocyte
KDM6B	5.49945	3.80976e-08	1.84138e-06	1.08575	Monocyte
HMGB2	5.4573	4.83423e-08	2.31418e-06	1.26145	Monocyte
ITGAL	5.40865	6.35028e-08	2.98986e-06	1.52862	Monocyte
BLVRB	5.38314	7.31993e-08	3.42224e-06	1.69198	Monocyte
PTGER2	5.3282	9.91937e-08	4.56291e-06	2.74387	Monocyte
ARHGAP26	5.30734	1.11235e-07	5.09339e-06	1.37046	Monocyte
UBE2R2	5.30623	1.11914e-07	5.11277e-06	1.02846	Monocyte
NUMB	5.30257	1.14182e-07	5.2045e-06	1.01721	Monocyte
ZNF281	5.19502	2.04697e-07	9.1022e-06	1.90798	Monocyte
RASSF3	5.1291	2.91132e-07	1.28034e-05	1.06179	Monocyte
TLR8	5.12337	3.00126e-07	1.31412e-05	1.98924	Monocyte
NDEL1	5.11268	3.17615e-07	1.38463e-05	1.26701	Monocyte
IL17RA	5.07017	3.97471e-07	1.71041e-05	1.11955	Monocyte
PIM3	5.05445	4.31629e-07	1.84944e-05	1.09846	Monocyte
EIF4E3	5.02421	5.05513e-07	2.15679e-05	2.70916	Monocyte
SIRPB1	5.01755	5.23337e-07	2.22335e-05	2.7077	Monocyte
TNFSF10	5.01082	5.41974e-07	2.29279e-05	1.57476	Monocyte
NUP214	4.997	5.82301e-07	2.44787e-05	1.50068	Monocyte
TMX4	4.94036	7.79804e-07	3.19098e-05	1.17506	Monocyte
IFITM2	4.93828	7.88128e-07	3.21846e-05	1.19917	Monocyte
HEBP2	4.88804	1.01845e-06	4.12535e-05	1.80112	Monocyte
CPT1A	4.88756	1.02094e-06	4.12708e-05	1.65323	Monocyte
KIF13A	4.86944	1.11914e-06	4.50582e-05	2.16045	Monocyte
GCH1	4.86412	1.14968e-06	4.60103e-05	2.10228	Monocyte
SECTM1	4.86301	1.15615e-06	4.61766e-05	1.61262	Monocyte
RNF144B	4.8568	1.19299e-06	4.74589e-05	1.05805	Monocyte
MX2	4.8338	1.33951e-06	5.27628e-05	1.47377	Monocyte
LILRA5	4.81761	1.4529e-06	5.67824e-05	2.94002	Monocyte
SLC31A2	4.81147	1.49825e-06	5.84404e-05	1.12431	Monocyte
TNFSF13B	4.80844	1.52114e-06	5.92181e-05	1.0463	Monocyte
NDRG1	4.80681	1.53357e-06	5.95858e-05	1.07881	Monocyte
PDE4D	4.80511	1.54666e-06	5.99781e-05	2.14613	Monocyte
FAM198B	4.79431	1.63232e-06	6.2934e-05	1.16788	Monocyte
LRPAP1	4.73919	2.14576e-06	8.19401e-05	1.04195	Monocyte
ZC3H12A	4.71763	2.38604e-06	9.02544e-05	1.16128	Monocyte
CALCOCO2	4.70632	2.52228e-06	9.48701e-05	1.37429	Monocyte
BCL3	4.70048	2.59553e-06	9.74418e-05	1.65626	Monocyte
2025-09-09	4.67911	2.88125e-06	0.000106964	1.07759	Monocyte
SCPEP1	4.66816	3.03902e-06	0.000112613	1.05423	Monocyte
FYN	4.64931	3.33049e-06	0.000122506	2.12199	Monocyte
PTK2B	4.63925	3.49672e-06	0.000127915	1.29501	Monocyte
TOM1	4.57762	4.70297e-06	0.000166855	1.67391	Monocyte
ZCCHC6	4.56435	5.01053e-06	0.000176515	1.02067	Monocyte
DYSF	4.53329	5.80721e-06	0.000202443	3.85281	Monocyte
CLMN	4.48796	7.19079e-06	0.000248082	3.05337	Monocyte
SLC16A6	4.47694	7.57192e-06	0.000258557	2.48988	Monocyte
DGKD	4.41527	1.00882e-05	0.000337004	1.6719	Monocyte
TPD52L2	4.39668	1.09921e-05	0.000365368	1.05721	Monocyte
MIR22HG	4.39527	1.10634e-05	0.000367129	1.04757	Monocyte
BLVRA	4.36274	1.28446e-05	0.000422036	1.58258	Monocyte
CLEC4D	4.34625	1.38487e-05	0.000452135	4.75085	Monocyte
AGFG1	4.34621	1.3851e-05	0.000452135	1.12503	Monocyte
SULT1A1	4.34015	1.42388e-05	0.000463282	2.01909	Monocyte
CHSY1	4.32432	1.53002e-05	0.000492213	1.28814	Monocyte
UBE2D1	4.30698	1.65497e-05	0.000530705	1.72963	Monocyte
STK38	4.30576	1.66412e-05	0.000532785	1.44746	Monocyte
MYO1G	4.28166	1.85508e-05	0.000592027	1.66244	Monocyte
STX10	4.27907	1.87678e-05	0.000597999	1.46291	Monocyte
IL1A	4.2614	2.03155e-05	0.000643216	1.63332	Monocyte
RP11-1143G9.4	4.24823	2.15463e-05	0.000676832	2.87442	Monocyte
POU2F2	4.2123	2.52788e-05	0.000785449	1.12342	Monocyte
EAF1	4.1605	3.17555e-05	0.00097608	1.37711	Monocyte
FOXO3	4.15784	3.21277e-05	0.000986006	1.03466	Monocyte
NCF1	4.1565	3.23154e-05	0.000990246	1.92559	Monocyte
ADM	4.13872	3.49248e-05	0.00106369	1.05625	Monocyte
SLC25A37	4.11502	3.87143e-05	0.00117197	1.60837	Monocyte
TMEM167A	4.11284	3.90821e-05	0.00118132	1.1884	Monocyte
RAB3D	4.08019	4.49982e-05	0.00134995	2.67207	Monocyte
ECE1	4.07676	4.56685e-05	0.00136596	2.27283	Monocyte
KCNAB2	4.06411	4.8216e-05	0.00143358	1.1974	Monocyte
VCL	4.03261	5.51607e-05	0.0016208	1.45499	Monocyte
PSMB3	3.96976	7.19459e-05	0.00205369	1.12274	Monocyte
TET3	3.95937	7.51484e-05	0.002139	1.09513	Monocyte
NBN	3.95334	7.70673e-05	0.00217813	1.30314	Monocyte
MAPK6	3.91855	8.90831e-05	0.00246549	1.30851	Monocyte
MLTK	3.88254	0.000103371	0.00281041	1.84397	Monocyte
NUPL1	3.88176	0.000103702	0.00281557	1.25015	Monocyte
NAPRT1	3.87696	0.000105771	0.00286398	1.48827	Monocyte
ANPEP	3.83703	0.000124533	0.00333143	1.80908	Monocyte
GLT1D1	3.81603	0.000135618	0.0035991	4.13681	Monocyte
FAM101B	3.80523	0.000141672	0.00374487	2.68063	Monocyte
SMARCD3	3.79266	0.000149042	0.00392413	3.17754	Monocyte
SHKBP1	3.77573	0.000159542	0.00416224	1.301	Monocyte
RBP7	3.73783	0.000185616	0.004774	4.42579	Monocyte
TBL1X	3.73328	0.000189001	0.0048486	1.71573	Monocyte
QPCT	3.62118	0.00029326	0.00728961	2.64782	Monocyte
CCDC88C	3.60477	0.000312434	0.00771828	2.07491	Monocyte
AZI2	3.58447	0.000337765	0.0082827	1.40269	Monocyte
SLCO3A1	3.57401	0.000351562	0.00855809	1.89148	Monocyte
PADI4	3.55674	0.000375487	0.00907426	5.67422	Monocyte
MPP7	3.55145	0.000383112	0.00923622	3.32526	Monocyte
LRG1	3.53977	0.000400478	0.00960858	2.35509	Monocyte
MAFG	3.53289	0.00041104	0.00982666	1.24276	Monocyte
FPR2	3.52025	0.000431144	0.0102461	3.58222	Monocyte
FFAR2	3.49588	0.000472496	0.0111101	2.81417	Monocyte
PSTPIP1	3.47525	0.000510373	0.0118613	2.01837	Monocyte
RRP12	3.45266	0.000555084	0.0128407	1.33662	Monocyte
LILRA6	3.43935	0.000583109	0.0134579	3.18721	Monocyte
LILRA3	3.38789	0.000704334	0.0160156	2.5563	Monocyte
VNN1	3.38286	0.000717357	0.0162747	2.20038	Monocyte
TMEM2	3.37631	0.00073464	0.0166291	1.71662	Monocyte
NACC2	3.36271	0.000771819	0.017314	2.29858	Monocyte
KCNE3	3.35635	0.000789788	0.0176577	1.33917	Monocyte
MPP1	3.33424	0.000855329	0.0189957	1.11411	Monocyte
SERPINB8	3.31158	0.000927722	0.0204221	1.33995	Monocyte
PRAM1	3.3064	0.000945033	0.0207348	1.15955	Monocyte
2025-03-01	3.30492	0.000950033	0.0208217	5.19487	Monocyte
TLE4	3.29523	0.000983398	0.0215058	1.21468	Monocyte
SLC24A4	3.29409	0.000987417	0.0215701	2.78654	Monocyte
MSRB1	3.27031	0.00107428	0.0231642	1.88112	Monocyte
NBEAL2	3.26787	0.00108358	0.0233397	1.38529	Monocyte
TTC7A	3.26506	0.00109439	0.0235471	1.12596	Monocyte
EMP3	3.2248	0.0012606	0.0268633	1.16526	Monocyte
SGMS2	3.21892	0.00128673	0.0272749	2.73321	Monocyte
SNTB1	3.19811	0.00138333	0.0292295	2.78374	Monocyte
NBPF10	3.16509	0.00155034	0.0325865	1.10528	Monocyte
ANTXR2	3.16435	0.00155429	0.0326352	1.15087	Monocyte
LIPN	3.14579	0.00165638	0.0345972	4.23768	Monocyte
IPMK	3.14424	0.0016652	0.0347089	1.12892	Monocyte
CHST15	3.11621	0.00183189	0.0377899	1.04788	Monocyte
LMNB1	3.10468	0.00190486	0.0391337	1.40566	Monocyte
MBOAT7	3.09743	0.00195205	0.0399801	1.15966	Monocyte
CCRL2	3.06767	0.00215735	0.043473	1.28464	Monocyte
MGST1	3.06593	0.00216993	0.0436824	3.21025	Monocyte
TRAF3	3.06275	0.00219312	0.0439831	1.1991	Monocyte
GRK6	3.05355	0.00226154	0.0452988	1.3965	Monocyte
GOLM1	3.04057	0.00236132	0.0471557	2.16055	Monocyte
CR1	3.02437	0.00249148	0.0492633	2.38425	Monocyte
LILRB2	7.82207	5.19613e-15	5.06222e-11	2.76815	CD16+ Monocyte
WARS	7.57668	3.54513e-14	1.77345e-10	2.36507	CD16+ Monocyte
FCN1	7.31322	2.6081e-13	8.69802e-10	2.7122	CD16+ Monocyte
FCGR3A	7.19299	6.33894e-13	1.81203e-09	1.86775	CD16+ Monocyte
TIMP1	7.16815	7.60188e-13	1.90142e-09	2.43886	CD16+ Monocyte
FGR	6.62212	3.54073e-11	6.44091e-08	2.26724	CD16+ Monocyte
ITGAL	6.58729	4.47935e-11	6.97002e-08	2.90199	CD16+ Monocyte
RP11-290F20.3	6.54398	5.99017e-11	8.56167e-08	4.18273	CD16+ Monocyte
CD55	6.52334	6.87594e-11	9.17251e-08	1.90852	CD16+ Monocyte
LYN	6.40689	1.48516e-10	1.85738e-07	1.47378	CD16+ Monocyte
COTL1	6.38173	1.75096e-10	1.96399e-07	1.36847	CD16+ Monocyte
2025-09-09	6.38036	1.76671e-10	1.96399e-07	2.4783	CD16+ Monocyte
SERPINA1	6.144	8.04686e-10	8.05088e-07	1.75739	CD16+ Monocyte
NR4A1	6.13384	8.5783e-10	8.17389e-07	1.53881	CD16+ Monocyte
TNFRSF1B	6.06062	1.356e-09	1.17972e-06	1.39521	CD16+ Monocyte
IFITM3	5.93224	2.98837e-09	2.39189e-06	2.50973	CD16+ Monocyte
S100A4	5.90853	3.4518e-09	2.65656e-06	1.9481	CD16+ Monocyte
CD97	5.88611	3.95394e-09	2.93031e-06	2.3587	CD16+ Monocyte
MTSS1	5.86208	4.57111e-09	3.16354e-06	3.81575	CD16+ Monocyte
NCF2	5.86143	4.58891e-09	3.16354e-06	1.8712	CD16+ Monocyte
FLNA	5.81168	6.18502e-09	3.99233e-06	2.00521	CD16+ Monocyte
LST1	5.78087	7.43146e-09	4.50617e-06	1.52596	CD16+ Monocyte
CDKN1C	5.72297	1.04677e-08	5.98454e-06	3.5675	CD16+ Monocyte
CCDC88C	5.67547	1.38306e-08	7.68751e-06	3.73387	CD16+ Monocyte
IFI30	5.64193	1.68158e-08	8.85486e-06	1.00554	CD16+ Monocyte
MTPN	5.57112	2.53103e-08	1.26615e-05	1.56186	CD16+ Monocyte
SOD2	5.39992	6.66703e-08	2.90016e-05	1.26847	CD16+ Monocyte
CD300E	5.30678	1.11579e-07	4.65144e-05	2.4552	CD16+ Monocyte
PTP4A2	5.28339	1.26812e-07	5.17861e-05	1.34222	CD16+ Monocyte
MSN	5.24178	1.59033e-07	6.36449e-05	1.20535	CD16+ Monocyte
C5AR1	5.1842	2.16939e-07	8.44603e-05	1.52685	CD16+ Monocyte
APOBEC3A	4.99808	5.79028e-07	0.000206899	3.20388	CD16+ Monocyte
SLC7A7	4.95631	7.1844e-07	0.000247862	1.84048	CD16+ Monocyte
NFKBIZ	4.90043	9.56286e-07	0.000318921	1.19656	CD16+ Monocyte
S100A6	4.89035	1.00659e-06	0.000330193	1.66475	CD16+ Monocyte
CD48	4.87567	1.0844e-06	0.000349981	1.69014	CD16+ Monocyte
LYST	4.83841	1.3088e-06	0.000404602	1.56379	CD16+ Monocyte
MBD2	4.83841	1.3088e-06	0.000404602	1.89252	CD16+ Monocyte
SPN	4.83616	1.32374e-06	0.000404602	1.95788	CD16+ Monocyte
BIRC3	4.81954	1.43887e-06	0.000429729	2.07313	CD16+ Monocyte
UTRN	4.67528	2.93559e-06	0.00082734	1.28638	CD16+ Monocyte
TCF7L2	4.66552	3.07841e-06	0.00084382	3.73764	CD16+ Monocyte
LTA4H	4.58762	4.48331e-06	0.00112139	1.68237	CD16+ Monocyte
CFP	4.50182	6.73754e-06	0.00162432	2.14462	CD16+ Monocyte
CD52	4.4494	8.61111e-06	0.00205129	2.47057	CD16+ Monocyte
ITGA4	4.42456	9.66386e-06	0.00222352	1.30044	CD16+ Monocyte
HCK	4.36295	1.2832e-05	0.00288503	1.46156	CD16+ Monocyte
CLEC12A	4.32134	1.55085e-05	0.00330132	2.01305	CD16+ Monocyte
ZEB2	4.26562	1.99351e-05	0.00407336	1.11418	CD16+ Monocyte
LILRA1	4.22586	2.3803e-05	0.00481109	2.8419	CD16+ Monocyte
MAP3K1	4.09546	4.21326e-05	0.00834726	1.58451	CD16+ Monocyte
MYO1G	4.05167	5.08524e-05	0.00997605	2.41941	CD16+ Monocyte
FAM65B	4.047	5.18789e-05	0.0100786	2.17463	CD16+ Monocyte
POU2F2	4.01764	5.8783e-05	0.0110967	1.89789	CD16+ Monocyte
IRF1	3.97668	6.98848e-05	0.0128293	1.89796	CD16+ Monocyte
FAM49A	3.95313	7.71354e-05	0.0139052	1.52681	CD16+ Monocyte
TYMP	3.95079	7.78931e-05	0.0139164	1.29714	CD16+ Monocyte
C10orf54	3.92281	8.75225e-05	0.015321	1.11947	CD16+ Monocyte
HSBP1	3.907	9.34478e-05	0.015982	1.88075	CD16+ Monocyte
KLF2	3.86394	0.000111572	0.0183118	1.4801	CD16+ Monocyte
EMR1	3.86378	0.000111646	0.0183118	3.36726	CD16+ Monocyte
IFITM2	3.86168	0.000112609	0.0183195	1.77726	CD16+ Monocyte
IL1B	3.85668	0.000114936	0.0185473	1.00612	CD16+ Monocyte
SLC11A1	3.83781	0.000124135	0.0197138	2.00216	CD16+ Monocyte
UBE2J1	3.8062	0.000141117	0.0217212	1.46197	CD16+ Monocyte
CFD	3.80257	0.000143201	0.0218737	1.82639	CD16+ Monocyte
CD44	3.74935	0.000177294	0.0260857	1.10857	CD16+ Monocyte
SSH2	3.74024	0.000183847	0.0268524	1.56184	CD16+ Monocyte
STK10	3.68524	0.000228488	0.0328924	1.52176	CD16+ Monocyte
SH3BGRL3	3.6525	0.000259701	0.03634	1.15973	CD16+ Monocyte
CASP1	3.64314	0.000269328	0.0371672	1.37242	CD16+ Monocyte
CYFIP2	3.59073	0.000329757	0.0442848	3.56431	CD16+ Monocyte
PIK3AP1	3.58371	0.000338746	0.0451888	1.0815	CD16+ Monocyte
TKT	3.55871	0.000372677	0.0493859	1.16978	CD16+ Monocyte
CD207	18.0668	5.82089e-73	1.16476e-68	5.36266	mDC1
CD1C	15.0158	5.78285e-51	3.85716e-47	4.44189	mDC1
FCER1A	14.3598	9.24838e-47	4.6265e-43	2.8238	mDC1
CD1E	13.6004	3.98415e-42	1.59446e-38	4.37181	mDC1
PLAC8	12.7527	3.01276e-37	8.61218e-34	2.91802	mDC1
PPA1	10.7858	4.01738e-27	5.02424e-24	2.11295	mDC1
SLC38A1	10.5238	6.70831e-26	6.23768e-23	3.86414	mDC1
AMICA1	10.3468	4.32483e-25	3.7626e-22	1.8096	mDC1
PARM1	10.0455	9.61352e-24	7.69466e-21	3.79176	mDC1
PAK1	9.54805	1.32166e-21	8.81548e-19	1.73203	mDC1
HLA-DQB2	9.22118	2.93838e-20	1.72932e-17	1.8168	mDC1
IRF4	9.07841	1.10174e-19	5.80155e-17	2.85278	mDC1
DENND1B	8.96826	3.01224e-19	1.50687e-16	2.32772	mDC1
STK17A	8.80095	1.35667e-18	6.31326e-16	2.16747	mDC1
NRARP	8.72542	2.65188e-18	1.1792e-15	2.3625	mDC1
ARHGAP5	8.56118	1.1172e-17	4.56226e-15	1.95238	mDC1
TBC1D9	8.48226	2.20851e-17	8.66516e-15	1.51638	mDC1
PKIB	8.28643	1.167e-16	4.16993e-14	2.89224	mDC1
AFF3	7.91401	2.4923e-15	8.31183e-13	3.1456	mDC1
NDRG2	7.7316	1.06207e-14	3.37333e-12	1.8524	mDC1
DUSP5	7.63451	2.26675e-14	7.08713e-12	1.78524	mDC1
VASP	7.45192	9.1992e-14	2.7474e-11	1.46404	mDC1
NAP1L1	7.29988	2.88029e-13	8.23351e-11	1.20583	mDC1
RAB11FIP4	7.21581	5.36129e-13	1.48999e-10	2.87709	mDC1
CNN2	7.1284	1.01541e-12	2.70911e-10	1.82613	mDC1
NET1	7.09744	1.27087e-12	3.34606e-10	2.35477	mDC1
HPS5	7.06034	1.661e-12	4.31645e-10	1.86186	mDC1
CLEC10A	7.01993	2.21979e-12	5.55224e-10	1.95597	mDC1
GRASP	6.77501	1.24397e-11	2.76577e-09	1.30863	mDC1
PALLD	6.7182	1.83985e-11	3.95865e-09	1.9869	mDC1
ADAM8	6.66667	2.61665e-11	5.57013e-09	2.17815	mDC1
TMEM14C	6.58229	4.6325e-11	9.65587e-09	1.51661	mDC1
FLT3	6.58053	4.68776e-11	9.67032e-09	2.78628	mDC1
COMMD6	6.57547	4.85006e-11	9.90302e-09	1.49158	mDC1
ARF6	6.40571	1.49672e-10	2.90771e-08	1.79022	mDC1
CD1D	6.3362	2.35506e-10	4.48807e-08	1.88484	mDC1
PSTPIP2	6.31848	2.64149e-10	4.93983e-08	2.18195	mDC1
ACTN1	6.24526	4.23092e-10	7.76704e-08	1.57516	mDC1
ARL4C	6.23916	4.39927e-10	8.00268e-08	1.11991	mDC1
ENTPD1	6.23143	4.62193e-10	8.33196e-08	1.21059	mDC1
GDI2	6.22592	4.78747e-10	8.47763e-08	1.09135	mDC1
RUNX3	6.20232	5.56352e-10	9.59707e-08	1.41446	mDC1
RPS29	6.01539	1.79452e-09	2.96764e-07	1.09921	mDC1
BASP1	6.0017	1.95266e-09	3.20268e-07	1.19713	mDC1
ITGB7	5.98891	2.11257e-09	3.43678e-07	2.38082	mDC1
PPP1R16B	5.95971	2.52687e-09	4.04501e-07	2.86266	mDC1
CDC42SE2	5.95971	2.52687e-09	4.04501e-07	1.2919	mDC1
SERTAD2	5.95727	2.56488e-09	4.07328e-07	1.68572	mDC1
YPEL5	5.95004	2.68081e-09	4.15838e-07	1.04628	mDC1
FCGR2B	5.90963	3.42874e-09	5.27762e-07	1.78814	mDC1
AIM1	5.88346	4.0177e-09	5.99957e-07	1.35171	mDC1
RPL36	5.87596	4.20399e-09	6.23125e-07	1.27772	mDC1
HLA-DOA	5.81752	5.97267e-09	8.78774e-07	1.09991	mDC1
HLA-DQB1	5.81074	6.21967e-09	9.08435e-07	1.0173	mDC1
SPN	5.7876	7.13988e-09	1.03528e-06	1.43173	mDC1
RPS15A	5.77097	7.88172e-09	1.13463e-06	1.1261	mDC1
WIPF1	5.74819	9.02041e-09	1.28013e-06	1.066	mDC1
LPXN	5.74286	9.30927e-09	1.31182e-06	1.48201	mDC1
TLR10	5.72885	1.01116e-08	1.39541e-06	1.92925	mDC1
CIITA	5.69572	1.22855e-08	1.68379e-06	1.1526	mDC1
CCDC6	5.66765	1.4477e-08	1.96457e-06	1.63027	mDC1
GAS5	5.66078	1.50687e-08	2.02366e-06	1.21044	mDC1
CTNND1	5.63547	1.74582e-08	2.32893e-06	1.09361	mDC1
SPINT2	5.60275	2.10981e-08	2.7593e-06	1.28941	mDC1
SRSF7	5.5881	2.29563e-08	2.96359e-06	1.05793	mDC1
APOBR	5.55244	2.81704e-08	3.59038e-06	1.44257	mDC1
TMEM131	5.52067	3.37709e-08	4.22348e-06	1.53815	mDC1
EIF3L	5.51832	3.42256e-08	4.25376e-06	1.02581	mDC1
G3BP2	5.51466	3.49457e-08	4.31644e-06	1.11894	mDC1
HINT1	5.47321	4.41947e-08	5.42537e-06	1.38688	mDC1
RPL10	5.4592	4.78277e-08	5.8002e-06	1.14029	mDC1
SCRN1	5.45712	4.83909e-08	5.83315e-06	1.38875	mDC1
CDH17	5.38255	7.34382e-08	8.69526e-06	5.67581	mDC1
ATP2A3	5.36447	8.11869e-08	9.5003e-06	2.62931	mDC1
KIAA0930	5.30807	1.10795e-07	1.28151e-05	1.2471	mDC1
CIB1	5.29243	1.20703e-07	1.37232e-05	1.14008	mDC1
SPATS2L	5.29017	1.22204e-07	1.38153e-05	1.98272	mDC1
SIGLEC10	5.22124	1.77726e-07	1.9631e-05	1.11271	mDC1
AKNA	5.2174	1.81451e-07	1.98406e-05	1.22907	mDC1
LTB	5.21026	1.88576e-07	2.05077e-05	3.22933	mDC1
GPR65	5.16927	2.35014e-07	2.51478e-05	1.46143	mDC1
NCOA3	5.16366	2.42164e-07	2.5775e-05	1.15546	mDC1
PIP4K2A	5.11408	3.15271e-07	3.26869e-05	1.15498	mDC1
SEMA7A	5.07951	3.78417e-07	3.90316e-05	2.65378	mDC1
PRCP	5.06152	4.15931e-07	4.26809e-05	1.25381	mDC1
CYLD	5.04882	4.44552e-07	4.52831e-05	1.02401	mDC1
RPL23A	5.04828	4.45816e-07	4.52831e-05	1.09512	mDC1
MTR	5.04168	4.6147e-07	4.66365e-05	1.38634	mDC1
2025-09-06	5.03847	4.69273e-07	4.71867e-05	1.20832	mDC1
PDLIM5	5.03454	4.79008e-07	4.79248e-05	1.66467	mDC1
MAP4K1	5.02961	4.9148e-07	4.8928e-05	2.27268	mDC1
SPIB	5.02405	5.0593e-07	5.01171e-05	2.51052	mDC1
PAPD5	5.00859	5.48294e-07	5.37812e-05	1.39668	mDC1
EIF4G3	5.00145	5.69002e-07	5.52705e-05	1.26571	mDC1
CACNA2D3	4.99955	5.74632e-07	5.55477e-05	1.94206	mDC1
RALA	4.97903	6.39023e-07	6.14752e-05	1.56418	mDC1
FBL	4.96028	7.03924e-07	6.70739e-05	1.3197	mDC1
GZF1	4.95906	7.0836e-07	6.71767e-05	1.19139	mDC1
SMARCC1	4.93126	8.17002e-07	7.67522e-05	1.14544	mDC1
UVRAG	4.8886	1.01558e-06	9.19181e-05	1.17818	mDC1
SUB1	4.86527	1.14298e-06	0.000102561	1.11332	mDC1
EEF1B2	4.83721	1.31676e-06	0.000115563	1.12744	mDC1
ERP29	4.81027	1.50726e-06	0.000130564	1.04727	mDC1
CYTIP	4.77655	1.78325e-06	0.000153805	1.00191	mDC1
FDFT1	4.77466	1.80015e-06	0.000154597	1.76452	mDC1
SERBP1	4.72218	2.33327e-06	0.00019609	1.0218	mDC1
HLA-DQA2	4.72141	2.34211e-06	0.00019609	1.1147	mDC1
FAM107B	4.71753	2.38729e-06	0.00019904	1.30352	mDC1
SEL1L3	4.67757	2.9029e-06	0.000237508	1.29332	mDC1
HNRNPL	4.67721	2.90802e-06	0.000237508	1.39392	mDC1
AXL	4.66401	3.101e-06	0.000249201	1.01075	mDC1
ARHGAP9	4.64038	3.47775e-06	0.00027725	1.15515	mDC1
RPS28	4.60038	4.21726e-06	0.000330931	1.16996	mDC1
HMGN1	4.58239	4.59693e-06	0.000354246	1.07278	mDC1
HIC1	4.58212	4.6029e-06	0.000354246	2.16472	mDC1
FAM65B	4.54451	5.5062e-06	0.000422142	1.5297	mDC1
PCNXL2	4.5428	5.55127e-06	0.000423973	1.33087	mDC1
ZCCHC11	4.54054	5.6111e-06	0.000426913	1.29021	mDC1
HIVEP2	4.51306	6.38996e-06	0.000480688	1.99299	mDC1
NOP58	4.48368	7.33666e-06	0.000542181	1.33849	mDC1
SH3BP4	4.4581	8.26898e-06	0.000599501	2.22956	mDC1
EPB41	4.45484	8.3954e-06	0.000606469	1.21227	mDC1
SUSD3	4.40413	1.06207e-05	0.000753619	1.56754	mDC1
RPL39	4.37923	1.19099e-05	0.000833276	1.17269	mDC1
NAV1	4.37277	1.22681e-05	0.000855349	1.47102	mDC1
ATP2B4	4.35333	1.34083e-05	0.000931599	1.47475	mDC1
SLC12A7	4.33092	1.48491e-05	0.00102458	1.46081	mDC1
RPL9	4.284	1.83562e-05	0.00125361	1.21574	mDC1
DAPK2	4.28269	1.84647e-05	0.00125673	4.49118	mDC1
TOMM7	4.28183	1.85361e-05	0.00125731	1.04237	mDC1
IL18	4.26213	2.02491e-05	0.00136426	1.02119	mDC1
PRMT2	4.25372	2.10248e-05	0.0013977	1.01943	mDC1
PLD4	4.23935	2.24171e-05	0.00147554	1.27801	mDC1
STIM2	4.23343	2.30157e-05	0.00150015	1.3912	mDC1
BRI3BP	4.22972	2.33982e-05	0.00151031	1.53752	mDC1
ERAP2	4.22701	2.36818e-05	0.00151883	1.08431	mDC1
RUFY3	4.21453	2.50294e-05	0.00158493	1.41988	mDC1
CKLF	4.19957	2.67417e-05	0.00168271	1.00133	mDC1
PHC2	4.18728	2.82316e-05	0.00176536	1.07805	mDC1
ASB2	4.13648	3.52674e-05	0.00216473	3.22056	mDC1
CDC37	4.12834	3.65384e-05	0.00222907	1.00254	mDC1
GABARAPL2	4.12658	3.68195e-05	0.00223939	1.04154	mDC1
SMIM14	4.1118	3.92582e-05	0.00235903	1.18715	mDC1
ERCC1	4.10362	4.06732e-05	0.00242271	1.23716	mDC1
PIK3R6	4.09232	4.27073e-05	0.00252087	2.88433	mDC1
RELT	4.08681	4.37347e-05	0.00256687	1.03979	mDC1
SEMA4C	4.04663	5.19604e-05	0.00299634	1.7934	mDC1
CCND2	4.03379	5.48836e-05	0.00315581	1.01499	mDC1
ARHGAP22	4.0253	5.69036e-05	0.00325326	1.63948	mDC1
ANXA6	4.02295	5.74746e-05	0.00327654	1.47472	mDC1
CCND1	4.00107	6.30564e-05	0.00357439	1.25102	mDC1
DUSP4	3.98019	6.88601e-05	0.00382748	1.3991	mDC1
AKIRIN1	3.97838	6.93857e-05	0.00384601	1.06999	mDC1
ESYT1	3.97255	7.11067e-05	0.00393051	1.45332	mDC1
UFC1	3.88501	0.000102327	0.00550421	1.12059	mDC1
RPSA	3.88356	0.000102938	0.00552223	1.06645	mDC1
ST14	3.87081	0.000108472	0.00578808	1.3723	mDC1
GALNT10	3.86611	0.000110583	0.00586942	1.41164	mDC1
DAPP1	3.86037	0.000113214	0.00599313	1.4455	mDC1
ALG2	3.84736	0.000119399	0.00627078	1.49174	mDC1
ICAM3	3.83737	0.000124359	0.00649721	1.3197	mDC1
PPHLN1	3.82996	0.000128166	0.00667353	1.2576	mDC1
PPP1R12B	3.79231	0.000149254	0.00761878	2.50909	mDC1
CDK2AP2	3.76555	0.000166182	0.00829251	2.11087	mDC1
P2RY14	3.75484	0.000173452	0.00863377	2.47219	mDC1
CNOT6L	3.74133	0.000183052	0.00902183	1.10291	mDC1
UCP2	3.73929	0.000184539	0.00905054	1.00666	mDC1
ACAA1	3.72302	0.000196852	0.00958399	1.06295	mDC1
MEF2D	3.69853	0.000216856	0.0104561	1.15371	mDC1
FOXN2	3.68406	0.000229546	0.0110414	1.13566	mDC1
KIT	3.67032	0.000242244	0.0115964	5.17259	mDC1
MSL2	3.65143	0.000260784	0.0124245	1.20341	mDC1
RAC2	3.64736	0.000264946	0.0125928	1.06757	mDC1
DNAJC4	3.62802	0.000285605	0.0134787	1.68989	mDC1
MTMR10	3.6188	0.000295974	0.0139024	1.0767	mDC1
SLC12A9	3.61455	0.00030087	0.0140993	1.28007	mDC1
GSTM3	3.5901	0.000330553	0.0152757	1.3621	mDC1
SNAP29	3.58364	0.000338845	0.0155869	1.35453	mDC1
AGPAT9	3.57405	0.000351496	0.0160948	1.13438	mDC1
CYB5R3	3.56131	0.000369011	0.0167724	1.43801	mDC1
GPR114	3.55824	0.000373355	0.0169023	1.73459	mDC1
KAT2B	3.54847	0.000387472	0.0174624	1.24505	mDC1
DCAF7	3.4974	0.000469816	0.0205262	1.00223	mDC1
ALYREF	3.48402	0.000493938	0.0214397	1.60524	mDC1
VOPP1	3.47629	0.000508395	0.0219541	1.08582	mDC1
TTC19	3.46396	0.000532295	0.0227896	1.05189	mDC1
RHOC	3.45709	0.000546052	0.0232974	1.06939	mDC1
KBTBD8	3.44628	0.000568354	0.024146	1.0709	mDC1
EIF6	3.43033	0.00060285	0.0253959	1.15477	mDC1
RBM8A	3.41419	0.000639711	0.0266125	1.12618	mDC1
PRKAR2B	3.40954	0.000650729	0.0269766	1.56039	mDC1
HDAC9	3.40579	0.000659736	0.0272192	1.21728	mDC1
CCDC88B	3.34653	0.000818285	0.0328134	1.06573	mDC1
PIK3CG	3.34274	0.000829562	0.0331991	1.05432	mDC1
MAP4K5	3.33632	0.000848954	0.0337725	1.20806	mDC1
CYP2S1	3.32751	0.000876269	0.0343691	1.81034	mDC1
TMEM50B	3.32705	0.000877691	0.0343691	1.44952	mDC1
HLA-DOB	3.32421	0.000886702	0.0345866	2.6521	mDC1
CERK	3.31463	0.000917659	0.0354486	1.07477	mDC1
GIPR	3.3022	0.000959308	0.0368441	4.22598	mDC1
CD2AP	3.28647	0.00101452	0.0386501	1.07697	mDC1
GOLPH3	3.26202	0.00110623	0.0416082	1.00333	mDC1
CHKA	3.249	0.00115811	0.0432348	1.05344	mDC1
MCOLN2	3.24724	0.00116531	0.0434225	2.2224	mDC1
DENND5B	3.24204	0.00118677	0.0439766	2.88786	mDC1
GCLC	3.23928	0.00119831	0.04424	1.1807	mDC1
MPRIP	3.20661	0.00134311	0.0485119	1.15068	mDC1
FAM89B	3.20032	0.00137273	0.0489633	1.93787	mDC1
GPR183	10.1667	2.79238e-24	7.98223e-21	1.03657	mDC2
ZNF331	8.26157	1.4377e-16	1.19868e-13	1.02809	mDC2
ARL4C	8.13691	4.05493e-16	3.09525e-13	1.14389	mDC2
VEGFA	7.6938	1.42833e-14	9.52697e-12	1.3257	mDC2
INSIG1	7.25491	4.01942e-13	2.17375e-10	1.21377	mDC2
FPR3	4.92208	8.56297e-07	0.000208957	1.7253	mDC2
HLA-DQA2	4.88783	1.01952e-06	0.000242865	1.19744	mDC2
CLEC10A	4.50844	6.53064e-06	0.00126872	1.57462	mDC2
DUSP4	3.98744	6.67909e-05	0.0109548	1.67892	mDC2
THBD	3.75636	0.000172402	0.0248184	1.38651	mDC2
IDO1	7.50392	6.19382e-14	4.13128e-10	6.4979	mDC3
NAP1L1	6.95271	3.58344e-12	1.79262e-08	1.97611	mDC3
TAP1	6.36188	1.99295e-10	6.6465e-07	3.37527	mDC3
DNASE1L3	6.23068	4.64409e-10	1.1616e-06	6.15014	mDC3
SLAMF7	5.92594	3.10509e-09	5.4071e-06	3.40451	mDC3
FNBP1	5.91882	3.24264e-09	5.4071e-06	2.03111	mDC3
WDFY4	5.55802	2.7286e-08	3.89994e-05	2.67178	mDC3
ADAM19	5.46863	4.53536e-08	6.05017e-05	4.58327	mDC3
ACTB	5.40051	6.64513e-08	7.52652e-05	1.11791	mDC3
TXN	5.22205	1.76955e-07	0.000168612	2.78264	mDC3
EDEM1	5.01875	5.20088e-07	0.000371677	2.20958	mDC3
CPNE3	4.90295	9.44063e-07	0.000609377	2.79408	mDC3
SNX3	4.5739	4.78721e-06	0.00245621	1.86287	mDC3
DAPP1	4.53377	5.79408e-06	0.00282779	3.02589	mDC3
LGALS2	4.52612	6.00771e-06	0.00286225	2.70262	mDC3
DUSP4	4.41881	9.9246e-06	0.00422535	2.80938	mDC3
TSPAN33	4.10317	4.07522e-05	0.0123553	2.64158	mDC3
ID2	4.08829	4.3456e-05	0.0128165	1.2027	mDC3
KIAA1598	4.0317	5.53739e-05	0.015829	1.9016	mDC3
IRF8	3.97637	6.99743e-05	0.0191806	1.48191	mDC3
BIRC3	3.90134	9.56611e-05	0.0248595	2.14933	mDC3
CADM1	3.89264	9.91578e-05	0.0254378	3.23129	mDC3
TPM3	3.8632	0.000111913	0.027474	1.10568	mDC3
FLT3	3.86173	0.000112587	0.027474	3.1783	mDC3
ACTN1	3.80284	0.000143049	0.0321619	2.05573	mDC3
RAB7A	3.70171	0.000214151	0.0441769	1.35235	mDC3

## Sheet: S6
id_cp_interaction	interacting_pair	partner_a	partner_b	gene_a	gene_b	secreted	receptor_a	receptor_b	annotation_strategy	is_integrin	rank	CD16_Monocyte|CD16_Monocyte	CD16_Monocyte|Luminal1	CD16_Monocyte|Luminal2	CD16_Monocyte|Luminal3	CD16_Monocyte|Luminal4	CD16_Monocyte|M2_Macrophage	CD16_Monocyte|Macrophage1	CD16_Monocyte|Macrophage2	CD16_Monocyte|Macrophage_MT	CD16_Monocyte|Monocyte	CD16_Monocyte|Monocyte_Macrophage	CD16_Monocyte|mDC1	CD16_Monocyte|mDC2	CD16_Monocyte|mDC3	Luminal1|CD16_Monocyte	Luminal1|Luminal1	Luminal1|Luminal2	Luminal1|Luminal3	Luminal1|Luminal4	Luminal1|M2_Macrophage	Luminal1|Macrophage1	Luminal1|Macrophage2	Luminal1|Macrophage_MT	Luminal1|Monocyte	Luminal1|Monocyte_Macrophage	Luminal1|mDC1	Luminal1|mDC2	Luminal1|mDC3	Luminal2|CD16_Monocyte	Luminal2|Luminal1	Luminal2|Luminal2	Luminal2|Luminal3	Luminal2|Luminal4	Luminal2|M2_Macrophage	Luminal2|Macrophage1	Luminal2|Macrophage2	Luminal2|Macrophage_MT	Luminal2|Monocyte
CPI-CS0DC57DE37	Desmosterol_byDHCR7_NR1H3	complex:Desmosterol_byDHCR7	simple:Q13133		NR1H3	TRUE	FALSE	TRUE	curated	FALSE	0.005																																					1.539
CPI-CS00DEA8C12	FZD5_LRP6_WNT5A	complex:FZD5_LRP6	simple:P41221		WNT5A	TRUE	FALSE	FALSE	curated	FALSE	0.005																																				0.839
CPI-CS01BA77CE7	FZD4_LRP6_WNT5A	complex:FZD4_LRP6	simple:P41221		WNT5A	TRUE	FALSE	FALSE	curated	FALSE	0.005																																				0.839
CPI-SS0C56C483F	WNT5A_ANTXR1	simple:P41221	simple:Q9H6X2	WNT5A	ANTXR1	TRUE	FALSE	TRUE	InnateDB-All	FALSE	0.005
CPI-CS01521EE2B	FZD6_LRP6_WNT5A	complex:FZD6_LRP6	simple:P41221		WNT5A	TRUE	FALSE	FALSE	curated	FALSE	0.005
CPI-CS0BEF10547	Cholesterol_byDHCR7_RORC	complex:Cholesterol_byDHCR7	simple:P51449		RORC	TRUE	FALSE	TRUE	curated	FALSE	0.005																																	0.774
CPI-CS0F06108D6	FZD3_LRP6_WNT5A	complex:FZD3_LRP6	simple:P41221		WNT5A	TRUE	FALSE	FALSE	curated	FALSE	0.005
CPI-SS0544D2759	ICAM2_CD209	simple:P13598	simple:Q9NNX6	ICAM2	CD209	TRUE	FALSE	TRUE	curated	FALSE	0.005						1.955
CPI-SS0B9E8C0DE	EPHB2_EFNB2	simple:P29323	simple:P52799	EPHB2	EFNB2	FALSE	TRUE	TRUE	curated	FALSE	0.005
CPI-SS0A8627ED6	PVR_CD226	simple:P15151	simple:Q15762	PVR	CD226	TRUE	TRUE	TRUE	curated	FALSE	0.01
CPI-SS0CB863B46	WNT5A_PTPRK	simple:P41221	simple:Q15262	WNT5A	PTPRK	TRUE	FALSE	TRUE	InnateDB-All	FALSE	0.01
CPI-SC061E89E41	VCAM1_integrin_a9b1_complex	simple:P19320	complex:integrin_a9b1_complex	VCAM1		FALSE	FALSE	FALSE	curated	TRUE	0.01
CPI-CS0412B081A	DHEAsulfate_bySULT2B_PPARG	complex:DHEAsulfate_bySULT2B	simple:P37231		PPARG	TRUE	FALSE	TRUE	curated	FALSE	0.01
CPI-SC09D882C18	CDH1_integrin_aEb7_complex	simple:P12830	complex:integrin_aEb7_complex	CDH1		FALSE	FALSE	FALSE	curated	TRUE	0.015																										3.731
CPI-CS03D61E885	Cholesterol_byDHCR24_RORC	complex:Cholesterol_byDHCR24	simple:P51449		RORC	TRUE	FALSE	TRUE	curated	FALSE	0.015																			3.806														3.452
CPI-CS086D3E39F	Desmosterol_byDHCR7_NR1H2	complex:Desmosterol_byDHCR7	simple:P55055		NR1H2	TRUE	FALSE	TRUE	curated	FALSE	0.015																																	0.843
CPI-SS00F4DDF4B	PTN_PTPRS	simple:P21246	simple:Q13332	PTN	PTPRS	TRUE	FALSE	TRUE	I2D,IMEx,InnateDB-All,IntAct	FALSE	0.015																	1.957														2.217
CPI-CS0569B9B91	BMPR1B_BMPR2_BMPR1A	complex:BMPR1B_BMPR2	simple:P36894		BMPR1A	FALSE	TRUE	TRUE	curated	FALSE	0.015																	1.444														1.609
CPI-CS0A5B6BD7A	12oxoLeukotrieneB4_byPTGR1_LTB4R	complex:12oxoLeukotrieneB4_byPTGR1	simple:Q15722		LTB4R	TRUE	FALSE	TRUE	curated	FALSE	0.015																										1.674
CPI-SS0E25CE362	EGFR_TGFA	simple:P00533	simple:P01135	EGFR	TGFA	TRUE	TRUE	FALSE	curated	FALSE	0.015																				1.818														1.807
CPI-SC046AFCFE9	CLU_TREM2_receptor	simple:P10909	complex:TREM2_receptor	CLU		TRUE	FALSE	TRUE	curated	FALSE	0.015
CPI-SS00EDDD458	EGFR_MIF	simple:P00533	simple:P14174	EGFR	MIF	TRUE	TRUE	FALSE	IMEx,InnateDB-All	FALSE	0.015																			1.563														1.551
CPI-SC06C3BA86F	FN1_integrin_a5b1_complex	simple:P02751	complex:integrin_a5b1_complex	FN1		TRUE	FALSE	FALSE	curated	TRUE	0.015
CPI-SC06C0A2080	VCAM1_integrin_a4b7_complex	simple:P19320	complex:integrin_a4b7_complex	VCAM1		FALSE	FALSE	FALSE	curated	TRUE	0.015
CPI-SC034EE8AAA	FN1_integrin_a4b7_complex	simple:P02751	complex:integrin_a4b7_complex	FN1		TRUE	FALSE	FALSE	curated	TRUE	0.015
CPI-SS0762B455F	EFNA1_EPHA5	simple:P20827	simple:P54756	EFNA1	EPHA5	TRUE	FALSE	TRUE	curated	FALSE	0.015																		2.701														2.596
CPI-SS059EEFDC6	MIF_TNFRSF10D	simple:P14174	simple:Q9UBN6	MIF	TNFRSF10D	TRUE	FALSE	TRUE	I2D,IntAct	FALSE	0.015
CPI-SS0FDAB7BA8	CXCL10_DPP4	simple:P02778	simple:P27487	CXCL10	DPP4	TRUE	FALSE	TRUE	curated	FALSE	0.015
CPI-CS099F73A95	DHEAsulfate_bySULT2B_PPARA	complex:DHEAsulfate_bySULT2B	simple:Q07869		PPARA	TRUE	FALSE	TRUE	curated	FALSE	0.02
CPI-CS0D89E7C19	DHEAsulfate_bySULT2B_PPARD	complex:DHEAsulfate_bySULT2B	simple:Q03181		PPARD	TRUE	FALSE	FALSE	curated	FALSE	0.02
CPI-SC069FF84F5	SPP1_integrin_a9b1_complex	simple:P10451	complex:integrin_a9b1_complex	SPP1		TRUE	FALSE	FALSE	curated	TRUE	0.02
CPI-SC024FAED24	LAMC1_integrin_a6b1_complex	simple:P11047	complex:integrin_a6b1_complex	LAMC1		TRUE	FALSE	FALSE	curated	TRUE	0.02
CPI-SS0DBA4D668	DPP4_CXCL12	simple:P27487	simple:P48061	DPP4	CXCL12	TRUE	TRUE	FALSE	curated	FALSE	0.02																				4.613														4.238
CPI-SS0AEC33FF1	CCL22_DPP4	simple:O00626	simple:P27487	CCL22	DPP4	TRUE	FALSE	TRUE	curated	FALSE	0.02
CPI-CS047D9C0D7	LeukotrieneB4_byLTA4H_LTB4R	complex:LeukotrieneB4_byLTA4H	simple:Q15722		LTB4R	TRUE	FALSE	TRUE	curated	FALSE	0.026												2.967
CPI-SS041751A4D	CCR1_CCL18	simple:P32246	simple:P55774	CCR1	CCL18	TRUE	TRUE	FALSE	guidetopharmacology.org	FALSE	0.031									1.077
CPI-SS02371A6D6	VEGFA_EPHB2	simple:P15692	simple:P29323	VEGFA	EPHB2	TRUE	FALSE	TRUE	I2D	FALSE	0.031																				2.688														2.268
CPI-SC08F3F7DC6	PLA2G2A_integrin_a5b1_complex	simple:P14555	complex:integrin_a5b1_complex	PLA2G2A		TRUE	FALSE	FALSE	curated	TRUE	0.031																						1.515		1.776	1.82											1.373		1.634
CPI-SS0F66EA6BE	APP_FPR2	simple:P05067	simple:P25090	APP	FPR2	FALSE	FALSE	TRUE	curated	FALSE	0.031															2.684									2.641					2.686									2.643
CPI-SS0F52745F3	DPP4_CXCL9	simple:P27487	simple:Q07325	DPP4	CXCL9	TRUE	TRUE	FALSE	curated	FALSE	0.031																							4.228					4.446									3.853
CPI-SC09B45FB39	FN1_integrin_aVb5_complex	simple:P02751	complex:integrin_aVb5_complex	FN1		TRUE	FALSE	FALSE	curated	TRUE	0.031
CPI-SS0E5AF12B6	NOTCH1_NOV	simple:P46531	simple:P48745	NOTCH1	NOV	TRUE	TRUE	FALSE	I2D,InnateDB-All	FALSE	0.031
CPI-SS0A2949959	ICAM3_CD209	simple:P32942	simple:Q9NNX6	ICAM3	CD209	TRUE	FALSE	TRUE	curated	FALSE	0.031						2.29
CPI-SC0943ECD6E	ICAM2_integrin_aLb2_complex	simple:P13598	complex:integrin_aLb2_complex	ICAM2		FALSE	FALSE	FALSE	curated	TRUE	0.036	3.515					1.712		1.519	1.553	2.352	1.588			1.873
CPI-SS03722104E	HGF_CD44	simple:P14210	simple:P16070	HGF	CD44	TRUE	FALSE	TRUE	IMEx,InnateDB-All,IntAct	FALSE	0.036
CPI-SS0E41702C1	IGF1_IGF1R	simple:P05019	simple:P08069	IGF1	IGF1R	TRUE	FALSE	TRUE	curated	FALSE	0.036
CPI-SS0F8EFEECF	TNF_DAG1	simple:P01375	simple:Q14118	TNF	DAG1	TRUE	FALSE	TRUE	InnateDB-All	FALSE	0.041			2.317
CPI-SS0C85BC9AF	PROS1_AXL	simple:P07225	simple:P30530	PROS1	AXL	TRUE	FALSE	TRUE	guidetopharmacology.org	FALSE	0.041
CPI-SS0C0A61F92	PLXNB2_SEMA4G	simple:O15031	simple:Q9NTN9	PLXNB2	SEMA4G	FALSE	TRUE	FALSE	curated	FALSE	0.041			2.011														1.146														1.265
CPI-SS0FBC9234C	TNF_PTPRS	simple:P01375	simple:Q13332	TNF	PTPRS	TRUE	FALSE	TRUE	InnateDB-All	FALSE	0.041			2.581
CPI-SS0B87FE6E0	NOTCH1_JAG1	simple:P46531	simple:P78504	NOTCH1	JAG1	FALSE	TRUE	FALSE	curated	FALSE	0.046
CPI-SC08F923F07	FN1_integrin_aVb1_complex	simple:P02751	complex:integrin_aVb1_complex	FN1		TRUE	FALSE	FALSE	curated	TRUE	0.046
CPI-SS0BD9F32BA	LGALS9_DAG1	simple:O00182	simple:Q14118	LGALS9	DAG1	TRUE	FALSE	TRUE	InnateDB-All	FALSE	0.046			1.822
CPI-SS01A07768A	CD46_JAG1	simple:P15529	simple:P78504	CD46	JAG1	FALSE	TRUE	FALSE	curated	FALSE	0.046																				4.156		4.131			4.121									3.851		3.826
CPI-SS030BB46BB	ANXA1_FPR2	simple:P04083	simple:P25090	ANXA1	FPR2	TRUE	FALSE	TRUE	curated	FALSE	0.046	4.27														4.719									4.677
CPI-CS0F51152EA	Cholesterol_byLIPA_RORC	complex:Cholesterol_byLIPA	simple:P51449		RORC	TRUE	FALSE	TRUE	curated	FALSE	0.046					2.327
CPI-SS0A28DCA72	CXCL12_CXCR4	simple:P48061	simple:P61073	CXCL12	CXCR4	TRUE	FALSE	TRUE	curated	FALSE	0.051
CPI-SC0F96CE387	FN1_integrin_a4b1_complex	simple:P02751	complex:integrin_a4b1_complex	FN1		TRUE	FALSE	FALSE	curated	TRUE	0.051
CPI-SS0822AEF5F	PTPRC_MRC1	simple:P08575	simple:P22897	PTPRC	MRC1	FALSE	FALSE	TRUE	curated	FALSE	0.051						6.398
CPI-SC0B2557C9D	VCAM1_integrin_a4b1_complex	simple:P19320	complex:integrin_a4b1_complex	VCAM1		FALSE	FALSE	FALSE	curated	TRUE	0.051
CPI-CS0259A0EB4	Dehydroepiandrosterone_bySTS_PPARA	complex:Dehydroepiandrosterone_bySTS	simple:Q07869		PPARA	TRUE	FALSE	TRUE	curated	FALSE	0.051			1.107		1.149
CPI-CS048E474A5	LeukotrieneE4_byDPEP2_CYSLTR1	complex:LeukotrieneE4_byDPEP2	simple:Q9Y271		CYSLTR1	TRUE	FALSE	TRUE	curated	FALSE	0.051
CPI-SS0ABC5C1B8	CD74_MIF	simple:P04233	simple:P14174	CD74	MIF	TRUE	TRUE	FALSE	I2D,InnateDB-All	FALSE	0.051					6.287
CPI-SS02ACCF1F7	MIF_TNFRSF14	simple:P14174	simple:Q92956	MIF	TNFRSF14	TRUE	FALSE	TRUE	I2D,IntAct	FALSE	0.056
CPI-SS08330207B	BTLA_TNFRSF14	simple:Q7Z6A9	simple:Q92956	BTLA	TNFRSF14	FALSE	TRUE	TRUE	curated	FALSE	0.056
CPI-SS0241A1F57	NRP2_SEMA3C	simple:O60462	simple:Q99985	NRP2	SEMA3C	TRUE	TRUE	FALSE	curated	FALSE	0.056
CPI-CS0465E25F9	IL1_receptor_IL1A	complex:IL1_receptor	simple:P01583		IL1A	TRUE	TRUE	FALSE	curated	FALSE	0.061
CPI-CS01C6805BA	IL1_receptor_IL1RN	complex:IL1_receptor	simple:P18510		IL1RN	TRUE	TRUE	FALSE	curated	FALSE	0.061
CPI-SS06E2D8F96	RLN1_AR	simple:P04808	simple:P10275	RLN1	AR	TRUE	FALSE	TRUE	InnateDB-All	FALSE	0.061																2.821	2.961	3.403	2.996											2.982	3.121	3.564	3.157
CPI-SC06C75F978	APOE_TREM2_receptor	simple:P02649	complex:TREM2_receptor	APOE		TRUE	FALSE	TRUE	curated	FALSE	0.061
CPI-SS0A0718AC5	TNFRSF21_APP	simple:O75509	simple:P05067	TNFRSF21	APP	FALSE	TRUE	FALSE	curated	FALSE	0.066
CPI-SS095E52E66	TNFSF10_TNFRSF10D	simple:P50591	simple:Q9UBN6	TNFSF10	TNFRSF10D	TRUE	FALSE	TRUE	curated	FALSE	0.071						2.347		1.699			1.851									2.34		1.692			1.844									2.159		1.51
CPI-SC0A3A31D04	ICAM4_integrin_aLb2_complex	simple:Q14773	complex:integrin_aLb2_complex	ICAM4		TRUE	FALSE	FALSE	curated	TRUE	0.071
CPI-SS0CCCF7C69	PLXNB1_SEMA4D	simple:O43157	simple:Q92854	PLXNB1	SEMA4D	TRUE	TRUE	TRUE	curated	FALSE	0.071																													1.563						1.333	1.803		1.352
CPI-SS083CBFACD	MDK_SORL1	simple:P21741	simple:Q92673	MDK	SORL1	TRUE	FALSE	TRUE	InnateDB-All	FALSE	0.082																					4.733	3.836		3.539	3.085		3.445							2.862	4.805	3.908		3.61
CPI-SS0B81F1BF5	TNF_SEMA4C	simple:P01375	simple:Q9C0C4	TNF	SEMA4C	TRUE	FALSE	TRUE	InnateDB-All	FALSE	0.082								2.224				2.529
CPI-CS090610CD1	IL10_receptor_IL10	complex:IL10_receptor	simple:P22301		IL10	TRUE	TRUE	FALSE	curated	FALSE	0.082						1.863					1.622
CPI-SS072E1E27A	FFAR2_TNF	simple:O15552	simple:P01375	FFAR2	TNF	TRUE	TRUE	FALSE	IMEx,IntAct	FALSE	0.082	2.991					2.013	2.322	2.63	2.28	2.416	2.33			2.344
CPI-SS098425155	ADRB2_VEGFB	simple:P07550	simple:P49765	ADRB2	VEGFB	TRUE	TRUE	FALSE	InnateDB-All	FALSE	0.087					1.671				1.521																						1.268		1.76			1.138	1.61
CPI-SS0AB21032D	PLXNB2_SEMA4C	simple:O15031	simple:Q9C0C4	PLXNB2	SEMA4C	FALSE	TRUE	TRUE	curated	FALSE	0.087								2.066				2.372														1.507										1.32
CPI-SS0F00D756A	CD40_TNFSF13B	simple:P25942	simple:Q9Y275	CD40	TNFSF13B	TRUE	TRUE	FALSE	I2D,InnateDB	FALSE	0.092
CPI-SC051FC855D	TGFB3_TGFbeta_receptor1	simple:P10600	complex:TGFbeta_receptor1	TGFB3		TRUE	FALSE	TRUE	curated	FALSE	0.092																				1.569	2.158	2.553	1.7	1.441	1.889	1.612	1.773								1.885	2.279	1.426	1.167
CPI-SS0C17BB772	FCGR2A_CXCL9	simple:P12318	simple:Q07325	FCGR2A	CXCL9	TRUE	TRUE	FALSE	IMEx,IntAct	FALSE	0.092									1.992					2.21
CPI-SS004C23DCE	EREG_EGFR	simple:O14944	simple:P00533	EREG	EGFR	TRUE	FALSE	TRUE	curated	FALSE	0.092		2.183	2.172	2.388
CPI-SC0E89A4EF0	APP_TREM2_receptor	simple:P05067	complex:TREM2_receptor	APP		FALSE	FALSE	TRUE	curated	FALSE	0.092																					3.164	3.461	3.404												3.166	3.463	3.406
CPI-SS02A170A99	SPN_SIGLEC1	simple:P16150	simple:Q9BZZ2	SPN	SIGLEC1	TRUE	FALSE	FALSE	curated	FALSE	0.092						2.921			2.352
CPI-SS0FF6CFDCA	ADORA3_ENTPD1	simple:P0DMS8	simple:P49961	ADORA3	ENTPD1	FALSE	TRUE	FALSE	curated	FALSE	0.092
CPI-SC0C81483EA	SPP1_integrin_a4b1_complex	simple:P10451	complex:integrin_a4b1_complex	SPP1		TRUE	FALSE	FALSE	curated	TRUE	0.097
CPI-SS060B82BBC	JAG1_NOTCH2	simple:P78504	simple:Q04721	JAG1	NOTCH2	FALSE	FALSE	TRUE	curated	FALSE	0.097
CPI-SS0A9FB762A	LGALS9_PTPRK	simple:O00182	simple:Q15262	LGALS9	PTPRK	TRUE	FALSE	TRUE	InnateDB-All	FALSE	0.097			1.703	1.856
CPI-SS033E6DE7E	NRP1_VEGFB	simple:O14786	simple:P49765	NRP1	VEGFB	TRUE	TRUE	FALSE	curated	FALSE	0.097
CPI-SC09A33C92E	PLA2G2A_integrin_a4b1_complex	simple:P14555	complex:integrin_a4b1_complex	PLA2G2A		TRUE	FALSE	FALSE	curated	TRUE	0.102															3.709					2.58	2.789	2.711	2.125	2.548	2.979	2.809	2.811	2.871	3.568					2.438	2.647	2.569	1.983	2.407
CPI-SS02B567BC7	PLXNC1_SEMA7A	simple:O60486	simple:O75326	PLXNC1	SEMA7A	FALSE	TRUE	FALSE	curated	FALSE	0.102												3.217		3.968
CPI-SS06D13FCD3	DSC2_DSG2	simple:Q02487	simple:Q14126	DSC2	DSG2	FALSE	FALSE	FALSE	curated	FALSE	0.102																3.043	3.319	4.529												3.249	3.525	4.734
CPI-SS0C1BD22BC	SPP1_PTGER4	simple:P10451	simple:P35408	SPP1	PTGER4	TRUE	FALSE	TRUE	IMEx,MINT	FALSE	0.102
CPI-SS02AB0C3E0	SPP1_CD44	simple:P10451	simple:P16070	SPP1	CD44	TRUE	FALSE	TRUE	I2D,IMEx,InnateDB-All,IntAct	FALSE	0.102
CPI-SS02DA892C8	BSG_PPIA	simple:P35613	simple:P62937	BSG	PPIA	TRUE	FALSE	FALSE	curated	FALSE	0.102																																	1.772	1.961		1.457	1.443	1.248
CPI-SS0889E281D	CADM1_CADM1	simple:Q9BY67	simple:Q9BY67	CADM1	CADM1	FALSE	FALSE	FALSE	curated	FALSE	0.107																															1.19	2.362				1.091	1.196
CPI-SS0D2539AEB	FPR3_HEBP1	simple:P25089	simple:Q9NRV9	FPR3	HEBP1	FALSE	TRUE	FALSE	curated	FALSE	0.107
CPI-SC05C71E348	CD47_SIRB1_complex	simple:Q08722	complex:SIRB1_complex	CD47		FALSE	TRUE	TRUE	curated	FALSE	0.107	2.876									2.501					3.382									3.007					3.256									2.881
CPI-SS06CBC985C	LTBR_LTB	simple:P36941	simple:Q06643	LTBR	LTB	FALSE	TRUE	FALSE	curated	FALSE	0.112												1.458		2.021
CPI-SS0415CC75D	MERTK_GAS6	simple:Q12866	simple:Q14393	MERTK	GAS6	TRUE	TRUE	FALSE	curated	FALSE	0.112						1.858								1.353
CPI-SS0E00478B4	NRP2_VEGFA	simple:O60462	simple:P15692	NRP2	VEGFA	TRUE	TRUE	FALSE	curated	FALSE	0.112
CPI-SS088A0A760	EGFR_COPA	simple:P00533	simple:P53621	EGFR	COPA	TRUE	TRUE	FALSE	InnateDB-All	FALSE	0.117																2.589	2.891		2.495		2.295		2.63	2.685			2.486			2.578	2.88		2.483		2.283		2.618	2.673
CPI-SS02EBC1BB0	TNF_NOTCH1	simple:P01375	simple:P46531	TNF	NOTCH1	TRUE	FALSE	TRUE	I2D	FALSE	0.122								2.088	2.376			2.167
CPI-SS02928C71A	PDGFB_LRP1	simple:P01127	simple:Q07954	PDGFB	LRP1	TRUE	FALSE	TRUE	I2D,InnateDB-All	FALSE	0.122
CPI-SS006C6537E	MDK_LRP1	simple:P21741	simple:Q07954	MDK	LRP1	TRUE	FALSE	TRUE	I2D,InnateDB-All	FALSE	0.122															2.292					3.115	1.873	2.148	2.41	2.934	2.257		2.143		2.364					3.186	1.945	2.22	2.482	3.006
CPI-SS08B7D54A3	TNF_FAS	simple:P01375	simple:P25445	TNF	FAS	TRUE	FALSE	TRUE	InnateDB-All	FALSE	0.122	2.334									2.266				2.97
CPI-SS0C10824C7	EGFR_HBEGF	simple:P00533	simple:Q99075	EGFR	HBEGF	TRUE	TRUE	TRUE	curated	FALSE	0.122															4.137					3.568	2.5	2.188	3.215	3.848	3.891		4.442		4.126					3.557	2.489	2.177	3.204	3.837
CPI-SS0055264F3	EGFR_TGFB1	simple:P00533	simple:P01137	EGFR	TGFB1	TRUE	TRUE	FALSE	IMEx,InnateDB-All,MINT	FALSE	0.122															1.661					1.716		1.689	1.534	1.618	1.614	1.548		1.425	1.65					1.704		1.678	1.523	1.607
CPI-SS0C93E48D7	THBS1_CD36	simple:P07996	simple:P16671	THBS1	CD36	FALSE	FALSE	TRUE	curated	FALSE	0.122						3.019			3.068	5.123	3
CPI-SS0FBFBF63E	NR3C1_IL10	simple:P04150	simple:P22301	NR3C1	IL10	TRUE	TRUE	FALSE	InnateDB-All	FALSE	0.128						2.054					1.813									1.55					1.309									1.56
CPI-SS0795802F6	CCL4_SLC7A1	simple:P13236	simple:P30825	CCL4	SLC7A1	TRUE	FALSE	TRUE	IMEx,IntAct	FALSE	0.128
CPI-SS0CDAC688B	CXCL2_DPP4	simple:P19875	simple:P27487	CXCL2	DPP4	TRUE	FALSE	TRUE	curated	FALSE	0.128		4.598	4.223	5.826
CPI-SS056FF4363	CD48_CD244	simple:P09326	simple:Q9BZW8	CD48	CD244	FALSE	FALSE	TRUE	curated	FALSE	0.133	3.706									3.49	3.344
CPI-SS00CFAFE79	ERBB2_HBEGF	simple:P04626	simple:Q99075	ERBB2	HBEGF	TRUE	TRUE	TRUE	curated	FALSE	0.133															3.927					3.359	2.291	1.979	3.006	3.639	3.681		4.232		4.086					3.518	2.45	2.137	3.165	3.798
CPI-SS0DE0A486F	NRP1_VEGFA	simple:O14786	simple:P15692	NRP1	VEGFA	TRUE	TRUE	FALSE	curated	FALSE	0.133
CPI-CS093EA33BE	IL1_receptor_IL1B	complex:IL1_receptor	simple:P01584		IL1B	TRUE	TRUE	FALSE	curated	FALSE	0.133
CPI-SS08CA619FE	EGFR_GRN	simple:P00533	simple:P28799	EGFR	GRN	TRUE	TRUE	FALSE	InnateDB-All	FALSE	0.138																				4.695	4.093	3.528	5.43	4.196	3.566	3.656	3.801	3.816						4.683	4.082	3.516	5.418	4.184
CPI-SC0AC1EFC2A	PTGER2_ProstaglandinE2_byPTGES3	simple:P43116	complex:ProstaglandinE2_byPTGES3	PTGER2		TRUE	TRUE	FALSE	curated	FALSE	0.143	1.533	1.535	1.443		1.857				1.603		1.921
CPI-CS0E661878B	LIFR_OSM	complex:LIFR	simple:P13725		OSM	TRUE	TRUE	FALSE	curated	FALSE	0.143															3.045					2.63	2.986	2.948	2.864	3.65	3.545	2.706	3.202		2.883					2.468	2.824	2.785	2.702	3.487
CPI-SS04F3A1E5C	COPA_SORT1	simple:P53621	simple:Q99523	COPA	SORT1	TRUE	FALSE	TRUE	IMEx,InnateDB-All,IntAct,MatrixDB	FALSE	0.148							3.068	2.876													3.132	2.94	2.571	2.617			2.661		2.76						3.434	3.242	2.873	2.919
CPI-SS0DEDA3567	TNFSF10_RIPK1	simple:P50591	simple:Q13546	TNFSF10	RIPK1	TRUE	FALSE	TRUE	InnateDB-All	FALSE	0.153								1.968	1.97			1.875	1.979				1.648	1.774	1.831			1.961	1.963	1.861	1.845	1.868	1.972					1.593	1.65			1.779	1.781	1.679
CPI-SS016FD0C8A	RNASET2_TLR8	simple:O00584	simple:Q9NR97	RNASET2	TLR8	TRUE	FALSE	TRUE	curated	FALSE	0.153	3.873									4.047	3.417
CPI-SS08877A081	LGALS9_COLEC12	simple:O00182	simple:Q5KU26	LGALS9	COLEC12	TRUE	FALSE	TRUE	InnateDB-All	FALSE	0.153		2.065	2.221	2.263
CPI-SS05CE87F88	HLA-G_LILRB1	simple:P17693	simple:Q8NHL6	HLA-G	LILRB1	TRUE	TRUE	TRUE	curated	FALSE	0.153
CPI-SS03A4F7DC8	AXL_GAS6	simple:P30530	simple:Q14393	AXL	GAS6	TRUE	TRUE	FALSE	curated	FALSE	0.163
CPI-SS076D8415B	CCL3_IDE	simple:P10147	simple:P14735	CCL3	IDE	TRUE	FALSE	TRUE	IMEx,InnateDB-All,MINT	FALSE	0.163		2.306	2.32	2.312	2.468
CPI-SS08A1F8C22	TGFB1_VDR	simple:P01137	simple:P11473	TGFB1	VDR	TRUE	FALSE	TRUE	InnateDB-All	FALSE	0.163										1.157	1.82		1.262	2.348
CPI-SS0DBA81CCF	HLA-G_LILRB2	simple:P17693	simple:Q8N423	HLA-G	LILRB2	FALSE	TRUE	TRUE	curated	FALSE	0.163
CPI-SS0BAB345B5	TGFB1_AR	simple:P01137	simple:P10275	TGFB1	AR	TRUE	FALSE	TRUE	I2D,InnateDB	FALSE	0.163		2.351	2.49	2.933	2.526
CPI-SS0BFB29A42	PLXNB2_PTN	simple:O15031	simple:P21246	PLXNB2	PTN	TRUE	TRUE	FALSE	I2D,IMEx,InnateDB-All,IntAct	FALSE	0.168		2.675	2.935	2.957												1.811	2.071	2.092												1.93	2.19	2.211
CPI-SC09DC9200A	ICAM3_integrin_aLb2_complex	simple:P32942	complex:integrin_aLb2_complex	ICAM3		FALSE	FALSE	FALSE	curated	TRUE	0.173	3.85					2.047		1.854	1.888	2.687	1.923			2.208
CPI-SS0898D7F7F	TNFRSF10B_TNFSF10	simple:O14763	simple:P50591	TNFRSF10B	TNFSF10	TRUE	TRUE	FALSE	curated	FALSE	0.179	1.885	1.878	1.696							1.841
CPI-SS044C72D0D	SEMA4A_PLXND1	simple:Q9H3S1	simple:Q9Y4D7	SEMA4A	PLXND1	FALSE	FALSE	TRUE	curated	FALSE	0.179						2.039		1.228	1.541	1.348	1.364	1.038		1.248
CPI-SS07AD626C8	VDR_HBEGF	simple:P11473	simple:Q99075	VDR	HBEGF	TRUE	TRUE	TRUE	InnateDB	FALSE	0.184
CPI-SC09F8C9859	AR_Testosterone_byHSD17B12	simple:P10275	complex:Testosterone_byHSD17B12	AR		TRUE	TRUE	FALSE	curated	FALSE	0.189																2.642	2.709	3.529			2.36	2.367	2.442		2.276	2.373		2.944		2.782	2.848	3.668			2.499	2.507	2.581
CPI-SS0CE693E3E	LGALS9_P4HB	simple:O00182	simple:P07237	LGALS9	P4HB	TRUE	FALSE	FALSE	curated	FALSE	0.189		5.505	4.855	4.766					3.9
CPI-SS087321EB5	SELL_SELPLG	simple:P14151	simple:Q14242	SELL	SELPLG	FALSE	FALSE	TRUE	curated	FALSE	0.189	2.259					1.17		1.653		1.752	1.136	1.146		2.105
CPI-SS07ACDDCD6	APP_SORL1	simple:P05067	simple:Q92673	APP	SORL1	TRUE	FALSE	TRUE	curated	FALSE	0.204							4.454													4.098	6.04	5.143		4.846	4.392		4.752							4.1	6.042	5.145		4.848
CPI-SS0EAB03260	CD1D_LILRB2	simple:P15813	simple:Q8N423	CD1D	LILRB2	FALSE	FALSE	TRUE	curated	FALSE	0.204
CPI-SS0339AE950	SIRPA_CD47	simple:P78324	simple:Q08722	SIRPA	CD47	FALSE	TRUE	TRUE	curated	FALSE	0.224
CPI-SS0C6448B94	IL1B_ADRB2	simple:P01584	simple:P07550	IL1B	ADRB2	TRUE	FALSE	TRUE	I2D	FALSE	0.23	5.481		5.57	5.513		5.408		5.308			5.34
CPI-SS0D1D95883	CCL4_CCR5	simple:P13236	simple:P51681	CCL4	CCR5	TRUE	FALSE	TRUE	curated	FALSE	0.23							1.275	1.396	1.632
CPI-SC0C93C7670	C3_integrin_aMb2_complex	simple:P01024	complex:integrin_aMb2_complex	C3		TRUE	FALSE	FALSE	curated	TRUE	0.235
CPI-SS02A53F29E	LRPAP1_SORT1	simple:P30533	simple:Q99523	LRPAP1	SORT1	FALSE	FALSE	TRUE	curated	FALSE	0.235							2.87	2.678	2.309	2.355	2.272		2.399								2.629	2.437	2.069	2.115			2.158								2.641	2.448	2.08	2.126
CPI-SS076940BCD	LGALS3_MERTK	simple:P17931	simple:Q12866	LGALS3	MERTK	TRUE	FALSE	TRUE	curated	FALSE	0.235						2.605		2.259												2.974	2.445	2.628	2.458											2.757	2.228	2.411	2.241
CPI-SS048346C2B	LGALS9_MRC2	simple:O00182	simple:Q9UBG0	LGALS9	MRC2	TRUE	FALSE	TRUE	InnateDB-All	FALSE	0.24							2.066	2.531	1.766		1.639	1.57
CPI-SS03E48EFEA	C3_C3AR1	simple:P01024	simple:Q16581	C3	C3AR1	TRUE	FALSE	TRUE	curated	FALSE	0.24
CPI-SS014958F32	LGALS9_CD47	simple:O00182	simple:Q08722	LGALS9	CD47	TRUE	FALSE	TRUE	InnateDB-All	FALSE	0.24		3.232	3.107	2.808
CPI-SS073C1B796	CD52_SIGLEC10	simple:P31358	simple:Q96LC7	CD52	SIGLEC10	TRUE	FALSE	FALSE	curated	FALSE	0.24	4.348					2.358	3.161	3.418	2.568	2.518	3.19	3.621	2.749	3.265
CPI-SS08DA48A5A	CCL3_CCR1	simple:P10147	simple:P32246	CCL3	CCR1	TRUE	FALSE	TRUE	curated	FALSE	0.245	2.04					3.276		2.21	2.525	2.671	2.148
CPI-SS0C090A257	CCL3_CCR5	simple:P10147	simple:P51681	CCL3	CCR5	TRUE	FALSE	TRUE	curated	FALSE	0.245							2.244	2.365	2.6		2.099	2.105	2.158
CPI-SS01560CA22	CD99_PILRA	simple:P14209	simple:Q9UKJ1	CD99	PILRA	TRUE	FALSE	TRUE	curated	FALSE	0.26															3.961					2.853		1.839	2.346	3.561	2.464		2.094		3.864					2.756		1.742	2.249	3.464
CPI-SS04B4619D0	TNF_TNFRSF1A	simple:P01375	simple:P19438	TNF	TNFRSF1A	TRUE	FALSE	TRUE	curated	FALSE	0.265	2.226					2.946		2.347	2.311	2.299	2.423	2.251
CPI-SS0F739D3DB	ANXA1_FPR1	simple:P04083	simple:P21462	ANXA1	FPR1	TRUE	FALSE	TRUE	guidetopharmacology.org	FALSE	0.265	5.628									6.983	5.394		5.161		6.078						5.226	5.107	5.241	7.432	5.843	4.865	5.61		4.901									6.256
CPI-SS06CCF5A54	ANXA1_FPR3	simple:P04083	simple:P25089	ANXA1	FPR3	TRUE	FALSE	TRUE	curated	FALSE	0.27						6.433			5.447		5.106		5.816							6.882		4.656	5.896		5.555	4.598	6.266							5.706			4.72
CPI-SS036B08188	PLAU_PLAUR	simple:P00749	simple:Q03405	PLAU	PLAUR	TRUE	FALSE	TRUE	curated	FALSE	0.27
CPI-SS08FAC0A55	PLXNB2_SEMA4D	simple:O15031	simple:Q92854	PLXNB2	SEMA4D	FALSE	TRUE	TRUE	curated	FALSE	0.291	2.714					2.019	2.484	2.954		2.503	2.785	2.16	2.148		1.85						1.619	2.09		1.639	1.92				1.969						1.738	2.208		1.758
CPI-SS002DF6C31	LGALS9_SLC1A5	simple:O00182	simple:Q15758	LGALS9	SLC1A5	TRUE	FALSE	TRUE	I2D,InnateDB-All	FALSE	0.296	2.163	2.008	1.992		1.525			1.892	1.765		1.665
CPI-SS09C52F54E	LGALS9_SORL1	simple:O00182	simple:Q92673	LGALS9	SORL1	TRUE	FALSE	TRUE	InnateDB-All	FALSE	0.296						3.208	5.15	4.253		3.956	3.503		3.862
CPI-SC0DABCC4B5	TGFB1_TGFbeta_receptor1	simple:P01137	complex:TGFbeta_receptor1	TGFB1		TRUE	FALSE	TRUE	curated	FALSE	0.306						1.342	1.931	2.325	1.472	1.214	1.662	1.384	1.546
CPI-SS0DA033F03	TNFRSF1A_GRN	simple:P19438	simple:P28799	TNFRSF1A	GRN	TRUE	TRUE	FALSE	IMEx,InnateDB-All,MINT	FALSE	0.316						4.214	3.613	3.047	4.949	3.715	3.085	3.175	3.32
CPI-SC00035437A	ICAM1_integrin_aLb2_complex	simple:P05362	complex:integrin_aLb2_complex	ICAM1		FALSE	TRUE	FALSE	curated	TRUE	0.357	4.698					2.895		2.702	2.735	3.535	2.771			3.056
CPI-SS0E9A581F8	ICAM1_ITGAL	simple:P05362	simple:P20701	ICAM1	ITGAL	FALSE	TRUE	TRUE	curated	FALSE	0.357	4.698					2.895		2.702	2.735	3.535	2.771			3.056
CPI-SS0E7D5974D	TNF_TNFRSF1B	simple:P01375	simple:P20333	TNF	TNFRSF1B	TRUE	FALSE	TRUE	curated	FALSE	0.367	6.671					4.465	4.025	3.995	3.626	5.423	4.721	3.251	4.518	2.72
CPI-SS048A2311A	TNF_RIPK1	simple:P01375	simple:Q13546	TNF	RIPK1	TRUE	FALSE	TRUE	I2D,IMEx,InnateDB,InnateDB-All,IntAct,MINT	FALSE	0.372			2.088	2.214	2.271	2.18		2.4	2.403	2.301	2.284	2.307	2.411
CPI-SS0703338F5	LGALS9_CD44	simple:O00182	simple:P16070	LGALS9	CD44	TRUE	FALSE	TRUE	InnateDB	FALSE	0.388	4.931					3.588			4.365	5.458	4.235		4.497	3.6
CPI-SS067BA9202	LAIR1_LILRB4	simple:Q6GTX8	simple:Q8NHJ6	LAIR1	LILRB4	FALSE	TRUE	TRUE	curated	FALSE	0.393						2.359	2.333	2.659	2.634		2.037		2.272
CPI-SS07CCAD9BF	GRN_SORT1	simple:P28799	simple:Q99523	GRN	SORT1	TRUE	FALSE	TRUE	IMEx,InnateDB-All,MINT	FALSE	0.398
CPI-SS0A76A8E97	HLA-F_LILRB2	simple:P30511	simple:Q8N423	HLA-F	LILRB2	FALSE	FALSE	TRUE	curated	FALSE	0.403	5.902					3.305	2.888	2.823	2.989	4.316	3.714		3.455																4									2.414
CPI-SS0E23CEB91	LGALS9_HAVCR2	simple:O00182	simple:Q8TDQ0	LGALS9	HAVCR2	TRUE	FALSE	TRUE	curated	FALSE	0.403						2.969	2.834	2.774	2.629		2.458	2.541	2.887	2.14
CPI-SS059EC4FAE	PTPRC_SEMA4D	simple:P08575	simple:Q92854	PTPRC	SEMA4D	FALSE	FALSE	TRUE	curated	FALSE	0.408	7.089					6.393	6.858	7.328		6.877	7.159	6.534	6.522
CPI-SS0419B80C4	LGALS9_LRP1	simple:O00182	simple:Q07954	LGALS9	LRP1	TRUE	FALSE	TRUE	InnateDB-All	FALSE	0.408	2.709					3.532	2.29	2.566	2.827	3.351	2.675		2.56
CPI-SS03133B4F2	TFRC_TNFSF13B	simple:P02786	simple:Q9Y275	TFRC	TNFSF13B	TRUE	TRUE	FALSE	IMEx,IntAct	FALSE	0.429	3.25					2.938	3.203	3.265	3.226	3.795	3.518		3.129	3.092
CPI-SS00150FB64	HLA-F_LILRB1	simple:P30511	simple:Q8NHL6	HLA-F	LILRB1	TRUE	FALSE	TRUE	curated	FALSE	0.439	3.873					2.579	2.901	3.367	3.016	2.993	3.621	2.616	2.952																1.971
CPI-SC0E029AB31	PLAUR_integrin_a4b1_complex	simple:Q03405	complex:integrin_a4b1_complex	PLAUR		TRUE	TRUE	FALSE	curated	TRUE	0.454	7.084					5.954	6.163	6.085	5.499	5.923	6.353	6.184	6.186	6.245
CPI-SS09C4FCB90	ICAM1_SPN	simple:P05362	simple:P16150	ICAM1	SPN	FALSE	TRUE	FALSE	curated	FALSE	0.459	4.128						3.253	3.017	3.002	2.854	2.737	3.587	3.044	3.922
CPI-SS05D23BCE8	HLA-DPB1_TNFSF13B	simple:HLADPB1	simple:Q9Y275	HLA-DPB1	TNFSF13B	TRUE	TRUE	FALSE	InnateDB-All	FALSE	0.459	5.597					5.285	5.549	5.612	5.573	6.142	5.865		5.476	5.439
CPI-SC0C09120F1	ICAM1_integrin_aMb2_complex	simple:P05362	complex:integrin_aMb2_complex	ICAM1		FALSE	TRUE	FALSE	curated	TRUE	0.459	3.192					3.864	3.635	3.453	3.15	3.864	3.493	3.141	3.304
CPI-SS0632A027A	CD44_HBEGF	simple:P16070	simple:Q99075	CD44	HBEGF	TRUE	TRUE	TRUE	I2D,InnateDB-All	FALSE	0.5	6.856		4.182			6.287	5.219	4.907	5.934	6.567	6.609	4.342	7.16		4.353					3.785			3.432	4.065	4.107		4.658		4.346					3.777			3.424	4.057
CPI-SC08CB03AD8	ICAM1_integrin_aXb2_complex	simple:P05362	complex:integrin_aXb2_complex	ICAM1		FALSE	TRUE	FALSE	curated	TRUE	0.51	4.317					3.347	3.664	3.769	4.431	3.934	4.136	4.151	3.359	4.339
CPI-SS01946BE5C	C5AR1_RPS19	simple:P21730	simple:P39019	C5AR1	RPS19	FALSE	TRUE	FALSE	guidetopharmacology.org	FALSE	0.51	8.68	6.807	5.965	5.936	7.315	7.3	8.465	6.969	7.473	6.992	7.071	7.921	8.164	8.434
CPI-SS0C4E86714	TNFRSF1B_GRN	simple:P20333	simple:P28799	TNFRSF1B	GRN	TRUE	TRUE	FALSE	IMEx,InnateDB-All,MINT	FALSE	0.52	6.241	6.167	6.134			8.658	8.057	7.491	9.393	8.159	7.529	7.619	7.765	7.779
CPI-SC063B0B7DD	PTGER4_ProstaglandinE2_byPTGES3	simple:P35408	complex:ProstaglandinE2_byPTGES3	PTGER4		TRUE	TRUE	FALSE	curated	FALSE	0.536	2.907	2.91	2.817		3.232	2.839	2.622	2.701	2.977	2.639	3.296	2.725	2.533	2.657
CPI-SS09808DEAE	CD74_APP	simple:P04233	simple:P05067	CD74	APP	FALSE	TRUE	FALSE	curated	FALSE	0.546	6.24	7.826	7.828	7.293		6.793		6.253	6.58	6.795	6.805	6.397	6.416	6.649
CPI-SS014C07723	TYROBP_CD44	simple:O43914	simple:P16070	TYROBP	CD44	FALSE	FALSE	TRUE	curated	FALSE	0.602	8.359	5.856	5.849	6.181		7.016	5.882	5.75	7.794	8.886	7.663	5.477	7.926	7.028
CPI-SS0302E8E8F	CD74_COPA	simple:P04233	simple:P53621	CD74	COPA	TRUE	TRUE	FALSE	IMEx,IntAct	FALSE	0.679	7.25	7.314	7.616	6.788	7.219	7.288	7.019	6.684	7.354	7.409	6.896	6.716	7.21	6.761
CPI-SS091B461CB	ACKR2_CCL28	simple:O00590	simple:Q9NRJ3	ACKR2	CCL28	TRUE	TRUE	FALSE	I2D	FALSE	1.679
CPI-SS0AFE077D8	ACKR2_CCL4	simple:O00590	simple:P13236	ACKR2	CCL4	TRUE	TRUE	FALSE	curated	FALSE	1.679
CPI-SS0FA7A69D9	CCR3_CCL14	simple:P51677	simple:Q16627	CCR3	CCL14	TRUE	TRUE	FALSE	curated	FALSE	1.679
CPI-SS0AE4CF4E7	ACKR2_CCL5	simple:O00590	simple:P13501	ACKR2	CCL5	TRUE	TRUE	FALSE	curated	FALSE	1.679
CPI-SS073B0CE7A	ACKR2_CCL3L1	simple:O00590	simple:P16619	ACKR2	CCL3L1	TRUE	TRUE	FALSE	I2D	FALSE	1.679
CPI-SS045A5FC60	ACKR2_CCL14	simple:O00590	simple:Q16627	ACKR2	CCL14	TRUE	TRUE	FALSE	curated	FALSE	1.679
CPI-SS0DFAF1FE2	CCR5_CCL8	simple:P51681	simple:P80075	CCR5	CCL8	TRUE	TRUE	FALSE	curated	FALSE	1.679
CPI-SS0E7EDE823	CCR3_CCL8	simple:P51677	simple:P80075	CCR3	CCL8	TRUE	TRUE	FALSE	curated	FALSE	1.679
CPI-SS0F8C2FA91	CCR1_CCL8	simple:P32246	simple:P80075	CCR1	CCL8	TRUE	TRUE	FALSE	curated	FALSE	1.679
CPI-SS09AFCF898	CCR2_CCL8	simple:P41597	simple:P80075	CCR2	CCL8	TRUE	TRUE	FALSE	curated	FALSE	1.679
CPI-SS0BE8BE8E9	ACKR2_CCL8	simple:O00590	simple:P80075	ACKR2	CCL8	TRUE	TRUE	FALSE	curated	FALSE	1.679
CPI-SS0DA291AD9	GPR75_CCL5	simple:O95800	simple:P13501	GPR75	CCL5	TRUE	TRUE	FALSE	curated	FALSE	1.679
CPI-SS059CC19A3	CCR1_CCL14	simple:P32246	simple:Q16627	CCR1	CCL14	TRUE	TRUE	FALSE	curated	FALSE	1.679
CPI-SS073B0CE7A	ACKR2_CCL3L3	simple:O00590	simple:P16619	ACKR2	CCL3L3	TRUE	TRUE	FALSE	I2D	FALSE	1.679
CPI-CS099D829B9	IGF1R_enhancerComGPC3_IGF1	complex:IGF1R_enhancerComGPC3	simple:P05019		IGF1	TRUE	TRUE	FALSE	curated	FALSE	1.679
CPI-SS03165AD8C	ACKR2_CCL2	simple:O00590	simple:P13500	ACKR2	CCL2	TRUE	TRUE	FALSE	curated	FALSE	1.679
CPI-CS0123BC66C	PlexinA1_complex2_SEMA6D	complex:PlexinA1_complex2	simple:Q8NFY4		SEMA6D	FALSE	TRUE	FALSE	curated	FALSE	1.679
CPI-SS07155793F	ACKR3_CXCL12	simple:P25106	simple:P48061	ACKR3	CXCL12	TRUE	TRUE	FALSE	guidetopharmacology.org	FALSE	1.679
CPI-SS0DCA69916	TNFRSF13B_TNFSF13	simple:O14836	simple:O75888	TNFRSF13B	TNFSF13	TRUE	TRUE	FALSE	curated	FALSE	1.679
CPI-SS0AA4D8EF3	TFRC_TF	simple:P02786	simple:P02787	TFRC	TF	TRUE	TRUE	FALSE	curated	FALSE	1.679
CPI-SS0651A6E1F	TFRC_HFE	simple:P02786	simple:Q30201	TFRC	HFE	TRUE	TRUE	FALSE	curated	FALSE	1.679
CPI-SS083296041	CD40_CD40LG	simple:P25942	simple:P29965	CD40	CD40LG	TRUE	TRUE	FALSE	curated	FALSE	1.679
CPI-SS05834E385	CD40_INSL3	simple:P25942	simple:P51460	CD40	INSL3	TRUE	TRUE	FALSE	I2D	FALSE	1.679
CPI-CS0C57A3081	PlexinA1_complex1_SEMA6D	complex:PlexinA1_complex1	simple:Q8NFY4		SEMA6D	FALSE	TRUE	FALSE	curated	FALSE	1.679
CPI-CS0BF157CD2	PTCH_GAS1_transmembrane_receptor_IHH	complex:PTCH_GAS1_transmembrane_receptor	simple:Q14623		IHH	TRUE	TRUE	FALSE	curated	FALSE	1.679
CPI-SS0EF0750A7	HLA-DRB1_OGN	simple:HLADRB1	simple:P20774	HLA-DRB1	OGN	TRUE	TRUE	FALSE	InnateDB-All	FALSE	1.679
CPI-CS09B610A66	PTCH_CDON_transmembrane_receptor_IHH	complex:PTCH_CDON_transmembrane_receptor	simple:Q14623		IHH	TRUE	TRUE	FALSE	curated	FALSE	1.679
CPI-CS057F72411	PTCH_BOC_transmembrane_receptor_IHH	complex:PTCH_BOC_transmembrane_receptor	simple:Q14623		IHH	TRUE	TRUE	FALSE	curated	FALSE	1.679
CPI-CS03FEC2D68	PTCH_GAS1_transmembrane_receptor_SHH	complex:PTCH_GAS1_transmembrane_receptor	simple:Q15465		SHH	TRUE	TRUE	FALSE	curated	FALSE	1.679
CPI-SS00F4019EA	C3_C5AR2	simple:P01024	simple:Q9P296	C3	C5AR2	TRUE	FALSE	TRUE	curated	FALSE	1.679
CPI-CS0F34B5B7B	PTCH_CDON_transmembrane_receptor_SHH	complex:PTCH_CDON_transmembrane_receptor	simple:Q15465		SHH	TRUE	TRUE	FALSE	curated	FALSE	1.679
CPI-SS0A7E3A1AF	C5_C5AR2	simple:P01031	simple:Q9P296	C5	C5AR2	TRUE	FALSE	TRUE	curated	FALSE	1.679
CPI-SS01E4E32AC	C4A_C5AR2	simple:P0C0L4	simple:Q9P296	C4A	C5AR2	TRUE	FALSE	TRUE	curated	FALSE	1.679
CPI-SS05A26A1DE	PDGFB_PDGFRB	simple:P01127	simple:P09619	PDGFB	PDGFRB	TRUE	FALSE	TRUE	curated	FALSE	1.679
CPI-CS07CECBD31	PTCH_BOC_transmembrane_receptor_SHH	complex:PTCH_BOC_transmembrane_receptor	simple:Q15465		SHH	TRUE	TRUE	FALSE	curated	FALSE	1.679
CPI-SS0FEEB187C	PDGFB_PDGFRA	simple:P01127	simple:P16234	PDGFB	PDGFRA	TRUE	FALSE	TRUE	curated	FALSE	1.679
CPI-SS0B70EB09E	PDGFA_PDGFRA	simple:P04085	simple:P16234	PDGFA	PDGFRA	TRUE	FALSE	TRUE	curated	FALSE	1.679
CPI-CS0E63C11C2	PTCH2_GAS1_transmembrane_receptor_SHH	complex:PTCH2_GAS1_transmembrane_receptor	simple:Q15465		SHH	TRUE	TRUE	FALSE	curated	FALSE	1.679
CPI-CS0E91836A4	PTCH2_CDON_transmembrane_receptor_SHH	complex:PTCH2_CDON_transmembrane_receptor	simple:Q15465		SHH	TRUE	TRUE	FALSE	curated	FALSE	1.679
CPI-CS07D2364C3	PTCH2_BOC_transmembrane_receptor_SHH	complex:PTCH2_BOC_transmembrane_receptor	simple:Q15465		SHH	TRUE	TRUE	FALSE	curated	FALSE	1.679
CPI-SC00DF4C861	PDGFB_PDGFR_complex	simple:P01127	complex:PDGFR_complex	PDGFB		TRUE	FALSE	TRUE	curated	FALSE	1.679
CPI-SS05B92CCC4	CCR3_CCL28	simple:P51677	simple:Q9NRJ3	CCR3	CCL28	TRUE	TRUE	FALSE	guidetopharmacology.org	FALSE	1.679
CPI-SS0D5A3EC0A	LCN2_SLC22A17	simple:P80188	simple:Q8WUG5	LCN2	SLC22A17	TRUE	FALSE	TRUE	curated	FALSE	1.679
CPI-SS0AD2A36FE	RELN_LRP8	simple:P78509	simple:Q14114	RELN	LRP8	TRUE	FALSE	TRUE	curated	FALSE	1.679
CPI-SS0A84B95C5	NR3C1_CCL2	simple:P04150	simple:P13500	NR3C1	CCL2	TRUE	TRUE	FALSE	InnateDB	FALSE	1.679
CPI-SS04318D03E	ACKR2_CCL3	simple:O00590	simple:P10147	ACKR2	CCL3	TRUE	TRUE	FALSE	curated	FALSE	1.679
CPI-SS064C772FE	CCR10_CCL28	simple:P46092	simple:Q9NRJ3	CCR10	CCL28	TRUE	TRUE	FALSE	curated	FALSE	1.679
CPI-SS01ECFDA18	TNFRSF10C_TNFSF10	simple:O14798	simple:P50591	TNFRSF10C	TNFSF10	TRUE	TRUE	FALSE	curated	FALSE	1.679
CPI-SS0F3DB0252	FPR2_CCL23	simple:P25090	simple:P55773	FPR2	CCL23	TRUE	TRUE	FALSE	curated	FALSE	1.679
CPI-SS0E63AB61E	EFNA2_EPHA4	simple:O43921	simple:P54764	EFNA2	EPHA4	FALSE	FALSE	TRUE	curated	FALSE	1.679
CPI-SS0EBFE1854	EFNA1_EPHA4	simple:P20827	simple:P54764	EFNA1	EPHA4	TRUE	FALSE	TRUE	curated	FALSE	1.679
CPI-SS0659DBE72	EFNA4_EPHA4	simple:P52798	simple:P54764	EFNA4	EPHA4	TRUE	FALSE	TRUE	curated	FALSE	1.679
CPI-SS0FC01B947	EFNA5_EPHA4	simple:P52803	simple:P54764	EFNA5	EPHA4	FALSE	FALSE	TRUE	curated	FALSE	1.679
CPI-SS087E0E3FB	EFNB2_EPHA4	simple:P52799	simple:P54764	EFNB2	EPHA4	FALSE	TRUE	TRUE	curated	FALSE	1.679
CPI-SS0907A7598	FGFR2_FGF9	simple:P21802	simple:P31371	FGFR2	FGF9	TRUE	TRUE	FALSE	I2D,InnateDB-All	FALSE	1.679
CPI-SS07A9A501C	FGFR3_FGF9	simple:P22607	simple:P31371	FGFR3	FGF9	TRUE	TRUE	FALSE	curated	FALSE	1.679
CPI-SS00D9A0644	FGFR2_CD83	simple:P21802	simple:Q01151	FGFR2	CD83	TRUE	TRUE	TRUE	InnateDB-All	FALSE	1.679
CPI-SS098F416C1	FGFR2_XPR1	simple:P21802	simple:Q9UBH6	FGFR2	XPR1	TRUE	TRUE	TRUE	InnateDB-All	FALSE	1.679
CPI-SS0BE5B4FCD	FGFR3_FGF20	simple:P22607	simple:Q9NP95	FGFR3	FGF20	TRUE	TRUE	FALSE	curated	FALSE	1.679
CPI-SS01DCC7684	EFNA2_EPHA7	simple:O43921	simple:Q15375	EFNA2	EPHA7	FALSE	FALSE	TRUE	curated	FALSE	1.679
CPI-SS03E450F99	EFNA1_EPHA7	simple:P20827	simple:Q15375	EFNA1	EPHA7	TRUE	FALSE	TRUE	curated	FALSE	1.679
CPI-SS0F81DBF22	EFNA4_EPHA7	simple:P52798	simple:Q15375	EFNA4	EPHA7	TRUE	FALSE	TRUE	curated	FALSE	1.679
CPI-SS028688B7B	EFNA5_EPHA7	simple:P52803	simple:Q15375	EFNA5	EPHA7	FALSE	FALSE	TRUE	curated	FALSE	1.679
CPI-SS0D4F593F1	WNT5A_EPHA7	simple:P41221	simple:Q15375	WNT5A	EPHA7	TRUE	FALSE	TRUE	InnateDB-All	FALSE	1.679
CPI-SS0B34CBA4B	EFNA2_EPHA1	simple:O43921	simple:P21709	EFNA2	EPHA1	FALSE	FALSE	TRUE	curated	FALSE	1.679
CPI-SS0FF49C823	EFNA1_EPHA1	simple:P20827	simple:P21709	EFNA1	EPHA1	TRUE	FALSE	TRUE	curated	FALSE	1.679
CPI-SS08A54963F	EFNA2_EPHA2	simple:O43921	simple:P29317	EFNA2	EPHA2	FALSE	FALSE	TRUE	curated	FALSE	1.679
CPI-SS046F6F0C1	EFNA1_EPHA2	simple:P20827	simple:P29317	EFNA1	EPHA2	TRUE	FALSE	TRUE	curated	FALSE	1.679
CPI-SS0C875BA24	EFNA2_EPHA3	simple:O43921	simple:P29320	EFNA2	EPHA3	TRUE	FALSE	TRUE	curated	FALSE	1.679
CPI-SS09CA492BA	EFNA1_EPHA3	simple:P20827	simple:P29320	EFNA1	EPHA3	TRUE	FALSE	TRUE	curated	FALSE	1.679
CPI-SS0D81D9F5E	EFNA2_EPHA5	simple:O43921	simple:P54756	EFNA2	EPHA5	FALSE	FALSE	TRUE	curated	FALSE	1.679
CPI-SS007A30888	GPR15_C10orf99	simple:P49685	simple:Q6UWK7	GPR15	C10orf99	TRUE	TRUE	FALSE	curated	FALSE	1.679
CPI-SS0008137B6	EFNA4_EPHA5	simple:P52798	simple:P54756	EFNA4	EPHA5	TRUE	FALSE	TRUE	curated	FALSE	1.679
CPI-SS09E3F5044	EFNA5_EPHA5	simple:P52803	simple:P54756	EFNA5	EPHA5	FALSE	FALSE	TRUE	curated	FALSE	1.679
CPI-SS08D0F9109	EFNB2_EPHB4	simple:P52799	simple:P54760	EFNB2	EPHB4	FALSE	TRUE	TRUE	curated	FALSE	1.679
CPI-SS0A0DE9CD6	EPO_EPHB4	simple:P01588	simple:P54760	EPO	EPHB4	TRUE	FALSE	TRUE	IMEx,InnateDB-All,IntAct	FALSE	1.679
CPI-SS082ABF1EA	EFNB2_EPHB3	simple:P52799	simple:P54753	EFNB2	EPHB3	FALSE	TRUE	TRUE	curated	FALSE	1.679
CPI-SS0BFD8E056	EFNB2_EPHB1	simple:P52799	simple:P54762	EFNB2	EPHB1	FALSE	TRUE	TRUE	curated	FALSE	1.679
CPI-SS0D1AE5C79	FGFR3_EPHA4	simple:P22607	simple:P54764	FGFR3	EPHA4	TRUE	TRUE	TRUE	I2D,InnateDB-All	FALSE	1.679
CPI-SS06A0B20BD	FGFR2_EPHA4	simple:P21802	simple:P54764	FGFR2	EPHA4	TRUE	TRUE	TRUE	I2D,InnateDB-All	FALSE	1.679
CPI-SS0883B7EE4	FGFR3_FGF23	simple:P22607	simple:Q9GZV9	FGFR3	FGF23	TRUE	TRUE	FALSE	I2D	FALSE	1.679
CPI-SS01D785DBA	FGFR2_FGF23	simple:P21802	simple:Q9GZV9	FGFR2	FGF23	TRUE	TRUE	FALSE	I2D,IMEx,InnateDB-All,IntAct	FALSE	1.679
CPI-SS0D57FCA8C	IDE_CCL23	simple:P14735	simple:P55773	IDE	CCL23	TRUE	TRUE	FALSE	InnateDB-All	FALSE	1.679
CPI-SS06DF3325D	RELN_VLDLR	simple:P78509	simple:P98155	RELN	VLDLR	TRUE	FALSE	TRUE	curated	FALSE	1.679
CPI-SS03188FD02	CCR8_CCL18	simple:P51685	simple:P55774	CCR8	CCL18	TRUE	TRUE	FALSE	curated	FALSE	1.679
CPI-SS095DCA7F7	LILRA4_BST2	simple:P59901	simple:Q10589	LILRA4	BST2	FALSE	TRUE	FALSE	curated	FALSE	1.679
CPI-SS0179FBFD3	TNFRSF10A_TNFSF10	simple:O00220	simple:P50591	TNFRSF10A	TNFSF10	TRUE	TRUE	FALSE	curated	FALSE	1.679
CPI-SS0AD0ED887	TNFRSF11B_TNFSF10	simple:O00300	simple:P50591	TNFRSF11B	TNFSF10	TRUE	FALSE	FALSE	curated	FALSE	1.679
CPI-CS0F3C15BCC	ProstaglandinD2_byAKR1C3_PTGDR	complex:ProstaglandinD2_byAKR1C3	simple:Q13258		PTGDR	TRUE	FALSE	TRUE	curated	FALSE	1.679
CPI-CS0B41A1AAE	IL11_receptor_IL11	complex:IL11_receptor	simple:P20809		IL11	TRUE	TRUE	FALSE	curated	FALSE	1.679
CPI-CS02010E82F	IL13_receptor_IL13	complex:IL13_receptor	simple:P35225		IL13	TRUE	TRUE	FALSE	curated	FALSE	1.679
CPI-CS068959EAB	IL15_receptor_IL15	complex:IL15_receptor	simple:P40933		IL15	TRUE	TRUE	FALSE	curated	FALSE	1.679
CPI-SS09F430F14	NGFR_IL2	simple:P08138	simple:P60568	NGFR	IL2	TRUE	TRUE	FALSE	I2D	FALSE	1.679
CPI-CS0E2BE2DEE	IL2_receptor_HA_IL2	complex:IL2_receptor_HA	simple:P60568		IL2	TRUE	TRUE	FALSE	curated	FALSE	1.679
CPI-CS0EE48BB05	IL2_receptor_I_IL2	complex:IL2_receptor_I	simple:P60568		IL2	TRUE	TRUE	FALSE	curated	FALSE	1.679
CPI-SS0BA3A1C3A	NGFR_NTF4	simple:P08138	simple:P34130	NGFR	NTF4	TRUE	TRUE	FALSE	curated	FALSE	1.679
CPI-SS09199F78C	CCR1_CCL23	simple:P32246	simple:P55773	CCR1	CCL23	TRUE	TRUE	FALSE	curated	FALSE	1.679
CPI-SS0C23EF34B	NCAM1_GDNF	simple:P13591	simple:P39905	NCAM1	GDNF	TRUE	TRUE	FALSE	I2D	FALSE	1.679
CPI-SS0C53F7672	CDH6_CDH6	simple:P55285	simple:P55285	CDH6	CDH6	FALSE	FALSE	FALSE	curated	FALSE	1.679
CPI-CS05F37AC7A	IL1_receptor_inhibitor_IL1A	complex:IL1_receptor_inhibitor	simple:P01583		IL1A	TRUE	TRUE	FALSE	curated	FALSE	1.679
CPI-SS09CCC0451	INHBE_ACVR2B	simple:P58166	simple:Q13705	INHBE	ACVR2B	TRUE	FALSE	TRUE	curated	FALSE	1.679
CPI-CS09CDFC0C5	IL1_receptor_inhibitor_IL1B	complex:IL1_receptor_inhibitor	simple:P01584		IL1B	TRUE	TRUE	FALSE	curated	FALSE	1.679
CPI-SS0EF1A7415	CCR4_CCL17	simple:P51679	simple:Q92583	CCR4	CCL17	TRUE	TRUE	FALSE	curated	FALSE	1.679
CPI-CS0A13FF479	IL1_receptor_inhibitor_IL1RN	complex:IL1_receptor_inhibitor	simple:P18510		IL1RN	TRUE	TRUE	FALSE	curated	FALSE	1.679
CPI-CS033FF1896	IL20_receptor_Type_I_IL20	complex:IL20_receptor_Type_I	simple:Q9NYY1		IL20	TRUE	TRUE	FALSE	curated	FALSE	1.679
CPI-CS07DF0B644	IL20_receptor_Type_I_IL19	complex:IL20_receptor_Type_I	simple:Q9UHD0		IL19	TRUE	TRUE	FALSE	curated	FALSE	1.679
CPI-CS0F1386400	IL26_receptor_IL26	complex:IL26_receptor	simple:Q9NPH9		IL26	TRUE	TRUE	FALSE	curated	FALSE	1.679
CPI-CC0B5110FC9	IL27_IL27_receptor	complex:IL27	complex:IL27_receptor			TRUE	FALSE	TRUE	curated	FALSE	1.679
CPI-CS0552A7387	IL33_receptor_IL33	complex:IL33_receptor	simple:O95760		IL33	TRUE	TRUE	FALSE	curated	FALSE	1.679
CPI-CS023BD53E7	IL6_receptor_IL6	complex:IL6_receptor	simple:P05231		IL6	TRUE	TRUE	FALSE	curated	FALSE	1.679
CPI-CS08B606C20	IL7_receptor_IL7	complex:IL7_receptor	simple:P13232		IL7	TRUE	TRUE	FALSE	curated	FALSE	1.679
CPI-CS0E318EE6C	Klotho_FGFR1_FGF23	complex:Klotho_FGFR1	simple:Q9GZV9		FGF23	TRUE	FALSE	FALSE	curated	FALSE	1.679
CPI-CS09E0127D2	IL18_receptor_IL18	complex:IL18_receptor	simple:Q14116		IL18	TRUE	TRUE	FALSE	curated	FALSE	1.679
CPI-SS07F015051	CCR6_CCL20	simple:P51684	simple:P78556	CCR6	CCL20	TRUE	TRUE	FALSE	curated	FALSE	1.679
CPI-SS0E4B1484B	ICOSLG_ICOS	simple:O75144	simple:Q9Y6W8	ICOSLG	ICOS	TRUE	FALSE	TRUE	curated	FALSE	1.679
CPI-SS098EFF959	CCR7_CCL19	simple:P32248	simple:Q99731	CCR7	CCL19	TRUE	TRUE	FALSE	curated	FALSE	1.679
CPI-SS0D4C221B8	ICAM1_AREG	simple:P05362	simple:P15514	ICAM1	AREG	TRUE	TRUE	FALSE	InnateDB-All	FALSE	1.679
CPI-CC0EE65B390	RAreceptor_RXRB_atRetinoicAcid_byALDH1A2	complex:RAreceptor_RXRB	complex:atRetinoicAcid_byALDH1A2			TRUE	TRUE	FALSE	curated	FALSE	1.679
CPI-CC03471D12E	RAreceptor_RXRA_atRetinoicAcid_byALDH1A2	complex:RAreceptor_RXRA	complex:atRetinoicAcid_byALDH1A2			TRUE	TRUE	FALSE	curated	FALSE	1.679
CPI-SS0A19E9C34	EGFR_BTC	simple:P00533	simple:P35070	EGFR	BTC	TRUE	TRUE	FALSE	curated	FALSE	1.679
CPI-SS06BC4D123	ERBB3_BTC	simple:P21860	simple:P35070	ERBB3	BTC	TRUE	TRUE	FALSE	curated	FALSE	1.679
CPI-CC0B7305040	RAreceptor_RARG_atRetinoicAcid_byALDH1A2	complex:RAreceptor_RARG	complex:atRetinoicAcid_byALDH1A2			TRUE	TRUE	FALSE	curated	FALSE	1.679
CPI-CC0033B8550	RAreceptor_RARB_RXRB_atRetinoicAcid_byALDH1A2	complex:RAreceptor_RARB_RXRB	complex:atRetinoicAcid_byALDH1A2			TRUE	TRUE	FALSE	curated	FALSE	1.679
CPI-CC07740C2C7	RAreceptor_RARB_atRetinoicAcid_byALDH1A2	complex:RAreceptor_RARB	complex:atRetinoicAcid_byALDH1A2			TRUE	TRUE	FALSE	curated	FALSE	1.679
CPI-CC006FA0683	RAreceptor_RARA_RXRA_atRetinoicAcid_byALDH1A2	complex:RAreceptor_RARA_RXRA	complex:atRetinoicAcid_byALDH1A2			TRUE	TRUE	FALSE	curated	FALSE	1.679
CPI-SS03098AC28	ERBB4_HBEGF	simple:Q15303	simple:Q99075	ERBB4	HBEGF	TRUE	TRUE	TRUE	curated	FALSE	1.679
CPI-SS03C51D352	TNFRSF13B_TNFSF13B	simple:O14836	simple:Q9Y275	TNFRSF13B	TNFSF13B	TRUE	TRUE	FALSE	curated	FALSE	1.679
CPI-CC026C4A350	RAreceptor_RARA_atRetinoicAcid_byALDH1A2	complex:RAreceptor_RARA	complex:atRetinoicAcid_byALDH1A2			TRUE	TRUE	FALSE	curated	FALSE	1.679
CPI-SS0E2863F09	TNFRSF17_TNFSF13B	simple:Q02223	simple:Q9Y275	TNFRSF17	TNFSF13B	TRUE	TRUE	FALSE	curated	FALSE	1.679
CPI-SS09648FAA9	TNFRSF13C_TNFSF13B	simple:Q96RJ3	simple:Q9Y275	TNFRSF13C	TNFSF13B	TRUE	TRUE	FALSE	curated	FALSE	1.679
CPI-SC0AD976083	RORB_atRetinoicAcid_byALDH1A2	simple:Q92753	complex:atRetinoicAcid_byALDH1A2	RORB		TRUE	TRUE	FALSE	curated	FALSE	1.679
CPI-CC0DACB3814	RAreceptor_RXRB_atRetinoicAcid_byALDH1A1	complex:RAreceptor_RXRB	complex:atRetinoicAcid_byALDH1A1			TRUE	TRUE	FALSE	curated	FALSE	1.679
CPI-SS0A4F27388	TNFRSF1A_FASLG	simple:P19438	simple:P48023	TNFRSF1A	FASLG	TRUE	TRUE	FALSE	I2D,InnateDB-All	FALSE	1.679
CPI-SS072F1842C	NR3C1_FASLG	simple:P04150	simple:P48023	NR3C1	FASLG	TRUE	TRUE	FALSE	InnateDB-All	FALSE	1.679
CPI-SS0049FD74F	TNFRSF10B_FASLG	simple:O14763	simple:P48023	TNFRSF10B	FASLG	TRUE	TRUE	FALSE	I2D,InnateDB-All	FALSE	1.679
CPI-SS03A0C857B	FAS_FASLG	simple:P25445	simple:P48023	FAS	FASLG	TRUE	TRUE	FALSE	curated	FALSE	1.679
CPI-SS0ADA587B4	NGFR_NTF3	simple:P08138	simple:P20783	NGFR	NTF3	TRUE	TRUE	FALSE	curated	FALSE	1.679
CPI-SS06F83AE58	CD44_SELE	simple:P16070	simple:P16581	CD44	SELE	FALSE	TRUE	FALSE	curated	FALSE	1.679
CPI-SS0BDC04683	CEACAM1_SELE	simple:P13688	simple:P16581	CEACAM1	SELE	TRUE	FALSE	FALSE	curated	FALSE	1.679
CPI-SS00FC42B03	CD44_SIGLEC15	simple:P16070	simple:Q6ZMC9	CD44	SIGLEC15	FALSE	TRUE	FALSE	curated	FALSE	1.679
CPI-SS074CF011C	ERBB4_NRG4	simple:Q15303	simple:Q8WWG1	ERBB4	NRG4	TRUE	TRUE	FALSE	curated	FALSE	1.679
CPI-CS06A0713BD	Cholesterol_byCEL_RORA	complex:Cholesterol_byCEL	simple:P35398		RORA	TRUE	FALSE	TRUE	curated	FALSE	1.679
CPI-CS0D81115C8	Cholesterol_byDHCR24_RORA	complex:Cholesterol_byDHCR24	simple:P35398		RORA	TRUE	FALSE	TRUE	curated	FALSE	1.679
CPI-SS0481D83A4	EGFR_AREG	simple:P00533	simple:P15514	EGFR	AREG	TRUE	TRUE	FALSE	curated	FALSE	1.679
CPI-SC061B08F44	RORB_atRetinoicAcid_byALDH1A3	simple:Q92753	complex:atRetinoicAcid_byALDH1A3	RORB		TRUE	TRUE	FALSE	curated	FALSE	1.679
CPI-CC019B04ACA	RAreceptor_RARA_atRetinoicAcid_byALDH1A3	complex:RAreceptor_RARA	complex:atRetinoicAcid_byALDH1A3			TRUE	TRUE	FALSE	curated	FALSE	1.679
CPI-CC034CDFF5A	RAreceptor_RARA_RXRA_atRetinoicAcid_byALDH1A3	complex:RAreceptor_RARA_RXRA	complex:atRetinoicAcid_byALDH1A3			TRUE	TRUE	FALSE	curated	FALSE	1.679
CPI-SS0F562FEA5	CXCL2_CXCR2	simple:P19875	simple:P25025	CXCL2	CXCR2	TRUE	FALSE	TRUE	curated	FALSE	1.679
CPI-SS09185EA8F	CXCL3_CXCR2	simple:P19876	simple:P25025	CXCL3	CXCR2	TRUE	FALSE	TRUE	curated	FALSE	1.679
CPI-SS0747FCACD	CXCL11_ACKR3	simple:O14625	simple:P25106	CXCL11	ACKR3	TRUE	FALSE	TRUE	curated	FALSE	1.679
CPI-SS062DED513	ADCYAP1_VIPR1	simple:P18509	simple:P32241	ADCYAP1	VIPR1	TRUE	FALSE	TRUE	I2D	FALSE	1.679
CPI-SS02CCE14A7	ADCYAP1_VIPR2	simple:P18509	simple:P41587	ADCYAP1	VIPR2	TRUE	FALSE	TRUE	curated	FALSE	1.679
CPI-SS0F2FBF1F6	ROBO3_NELL2	simple:Q96MS0	simple:Q99435	ROBO3	NELL2	TRUE	TRUE	FALSE	curated	FALSE	1.679
CPI-SS04C672963	ESAM_ESAM	simple:Q96AP7	simple:Q96AP7	ESAM	ESAM	FALSE	FALSE	FALSE	curated	FALSE	1.679
CPI-SC047CEF2DD	CRLF2_TSLPR	simple:Q9HC73	complex:TSLPR	CRLF2		TRUE	TRUE	TRUE	curated	FALSE	1.679
CPI-CS0DBD5CD16	CD8_receptor_LCK	complex:CD8_receptor	simple:P06239		LCK	FALSE	TRUE	FALSE	curated	FALSE	1.679
CPI-CS0715DE78D	CD94:NKG2A_HLA-E	complex:CD94:NKG2A	simple:P13747		HLA-E	FALSE	TRUE	FALSE	curated	FALSE	1.679
CPI-CS05AB368CE	CD94:NKG2C_HLA-E	complex:CD94:NKG2C	simple:P13747		HLA-E	FALSE	TRUE	FALSE	curated	FALSE	1.679
CPI-CS0F5F74D37	CNTF_1R_CNTF	complex:CNTF_1R	simple:P26441		CNTF	TRUE	TRUE	FALSE	curated	FALSE	1.679
CPI-SC090068F7B	TSLP_TSLPR	simple:Q969D9	complex:TSLPR	TSLP		TRUE	FALSE	TRUE	curated	FALSE	1.679
CPI-CS06C6527F4	Cholesterol_byDHCR7_RORA	complex:Cholesterol_byDHCR7	simple:P35398		RORA	TRUE	FALSE	TRUE	curated	FALSE	1.679
CPI-SS0D795AC00	EGFR_CNTF	simple:P00533	simple:P26441	EGFR	CNTF	TRUE	TRUE	FALSE	InnateDB-All	FALSE	1.679
CPI-CS04EC47889	CNTF_1R_CLCF1	complex:CNTF_1R	simple:Q9UBD9		CLCF1	TRUE	TRUE	FALSE	curated	FALSE	1.679
CPI-SS00797FD15	EDA_EDA2R	simple:Q92838	simple:Q9HAV5	EDA	EDA2R	TRUE	FALSE	TRUE	guidetopharmacology.org	FALSE	1.679
CPI-SS03969CE88	ESR2_CLCF1	simple:Q92731	simple:Q9UBD9	ESR2	CLCF1	TRUE	TRUE	FALSE	IMEx,IntAct,MatrixDB	FALSE	1.679
CPI-SS0B02DE712	EGFR_NRG1	simple:P00533	simple:Q02297	EGFR	NRG1	TRUE	TRUE	TRUE	I2D,IMEx,InnateDB-All,IntAct	FALSE	1.679
CPI-SS076BC3BA6	HLA-DPB1_NRG1	simple:HLADPB1	simple:Q02297	HLA-DPB1	NRG1	TRUE	TRUE	TRUE	InnateDB-All	FALSE	1.679
CPI-SS00A953C3A	EGF_NRG1	simple:P01133	simple:Q02297	EGF	NRG1	TRUE	FALSE	TRUE	I2D	FALSE	1.679
CPI-SS0BF9FA3F2	ERBB3_NRG1	simple:P21860	simple:Q02297	ERBB3	NRG1	TRUE	TRUE	TRUE	curated	FALSE	1.679
CPI-SS0F4D30D5A	EGFR_EGF	simple:P00533	simple:P01133	EGFR	EGF	TRUE	TRUE	FALSE	curated	FALSE	1.679
CPI-CC0D18F107A	RAreceptor_RXRB_atRetinoicAcid_byALDH1A3	complex:RAreceptor_RXRB	complex:atRetinoicAcid_byALDH1A3			TRUE	TRUE	FALSE	curated	FALSE	1.679
CPI-CC03F4523A8	RAreceptor_RXRA_atRetinoicAcid_byALDH1A3	complex:RAreceptor_RXRA	complex:atRetinoicAcid_byALDH1A3			TRUE	TRUE	FALSE	curated	FALSE	1.679
CPI-CC08FFD9783	RAreceptor_RARG_atRetinoicAcid_byALDH1A3	complex:RAreceptor_RARG	complex:atRetinoicAcid_byALDH1A3			TRUE	TRUE	FALSE	curated	FALSE	1.679
CPI-CC02DA10AF1	RAreceptor_RARB_RXRB_atRetinoicAcid_byALDH1A3	complex:RAreceptor_RARB_RXRB	complex:atRetinoicAcid_byALDH1A3			TRUE	TRUE	FALSE	curated	FALSE	1.679
CPI-CC03D29A57A	RAreceptor_RARB_atRetinoicAcid_byALDH1A3	complex:RAreceptor_RARB	complex:atRetinoicAcid_byALDH1A3			TRUE	TRUE	FALSE	curated	FALSE	1.679
CPI-SS05A8552D7	EDA_EDAR	simple:Q92838	simple:Q9UNE0	EDA	EDAR	TRUE	FALSE	TRUE	guidetopharmacology.org	FALSE	1.679
CPI-SS0F8C664D9	CXCR3_CCL20	simple:P49682	simple:P78556	CXCR3	CCL20	TRUE	TRUE	FALSE	guidetopharmacology.org	FALSE	1.679
CPI-CS0406B0B69	Cholesterol_byLIPA_RORA	complex:Cholesterol_byLIPA	simple:P35398		RORA	TRUE	FALSE	TRUE	curated	FALSE	1.679
CPI-CC08689D69E	RAreceptor_RXRA_atRetinoicAcid_byALDH1A1	complex:RAreceptor_RXRA	complex:atRetinoicAcid_byALDH1A1			TRUE	TRUE	FALSE	curated	FALSE	1.679
CPI-SS08083B141	NRP1_SEMA3A	simple:O14786	simple:Q14563	NRP1	SEMA3A	TRUE	TRUE	FALSE	curated	FALSE	1.679
CPI-CS0E5D1ECCE	PlexinA1_complex3_SEMA3A	complex:PlexinA1_complex3	simple:Q14563		SEMA3A	TRUE	TRUE	FALSE	curated	FALSE	1.679
CPI-CS0D238C22B	PlexinA2_complex1_SEMA3A	complex:PlexinA2_complex1	simple:Q14563		SEMA3A	TRUE	TRUE	FALSE	curated	FALSE	1.679
CPI-CS0AA769F5B	PlexinA3_complex1_SEMA3A	complex:PlexinA3_complex1	simple:Q14563		SEMA3A	TRUE	TRUE	FALSE	curated	FALSE	1.679
CPI-CS0AB19226A	PlexinA4_complex1_SEMA3A	complex:PlexinA4_complex1	simple:Q14563		SEMA3A	TRUE	TRUE	FALSE	curated	FALSE	1.679
CPI-SS0F15C1AB3	NRP2_SEMA3F	simple:O60462	simple:Q13275	NRP2	SEMA3F	TRUE	TRUE	FALSE	curated	FALSE	1.679
CPI-SS0D00AAD2F	SEMA5A_PLXNB3	simple:Q13591	simple:Q9ULL4	SEMA5A	PLXNB3	FALSE	FALSE	TRUE	curated	FALSE	1.679
CPI-CS0837F11F9	PlexinA2_complex1_SEMA6A	complex:PlexinA2_complex1	simple:Q9H2E6		SEMA6A	FALSE	TRUE	FALSE	curated	FALSE	1.679
CPI-SS01699C465	LRP5_SOSTDC1	simple:O75197	simple:Q6X4U4	LRP5	SOSTDC1	TRUE	TRUE	FALSE	curated	FALSE	1.679
CPI-SS0AC2DA159	LRP6_SOSTDC1	simple:O75581	simple:Q6X4U4	LRP6	SOSTDC1	TRUE	TRUE	FALSE	curated	FALSE	1.679
CPI-CS0FC62E03D	FcRn_complex_ALB	complex:FcRn_complex	simple:P02768		ALB	TRUE	TRUE	FALSE	curated	FALSE	1.679
CPI-CS0210859AB	GMCSFR_CSF2	complex:GMCSFR	simple:P04141		CSF2	TRUE	TRUE	FALSE	curated	FALSE	1.679
CPI-SS0E9015902	CD47_SIRPG	simple:Q08722	simple:Q9P1W8	CD47	SIRPG	FALSE	TRUE	FALSE	curated	FALSE	1.679
CPI-SS0B337B316	TEK_ANGPT1	simple:Q02763	simple:Q15389	TEK	ANGPT1	TRUE	TRUE	FALSE	curated	FALSE	1.679
CPI-SS0593F278B	AGRN_PTPRS	simple:O00468	simple:Q13332	AGRN	PTPRS	TRUE	FALSE	TRUE	curated	FALSE	1.679
CPI-SS0B6F0C894	DSG2_DSC3	simple:Q14126	simple:Q14574	DSG2	DSC3	FALSE	FALSE	FALSE	curated	FALSE	1.679
CPI-SS04A5D6B6F	DLL1_NOTCH1	simple:O00548	simple:P46531	DLL1	NOTCH1	FALSE	FALSE	TRUE	curated	FALSE	1.679
CPI-SS09000F32A	DSG1_DSC3	simple:Q02413	simple:Q14574	DSG1	DSC3	FALSE	FALSE	FALSE	curated	FALSE	1.679
CPI-SS03B8E2D7A	TNF_ICOS	simple:P01375	simple:Q9Y6W8	TNF	ICOS	TRUE	FALSE	TRUE	InnateDB-All	FALSE	1.679
CPI-SS032E9A219	CX3CR1_CX3CL1	simple:P49238	simple:P78423	CX3CR1	CX3CL1	TRUE	TRUE	FALSE	curated	FALSE	1.679
CPI-SS0F9B3B259	TNFSF13_TNFRSF1A	simple:O75888	simple:P19438	TNFSF13	TNFRSF1A	TRUE	FALSE	TRUE	I2D,InnateDB-All	FALSE	1.679
CPI-SS036437279	DSG1_DSC2	simple:Q02413	simple:Q02487	DSG1	DSC2	FALSE	FALSE	FALSE	curated	FALSE	1.679
CPI-SS0A83A7E30	TNFSF13_FAS	simple:O75888	simple:P25445	TNFSF13	FAS	TRUE	FALSE	TRUE	I2D,InnateDB-All	FALSE	1.679
CPI-CS09C48BE1A	ProstaglandinD2_byAKR1C3_PTGDR2	complex:ProstaglandinD2_byAKR1C3	simple:Q9Y5Y4		PTGDR2	TRUE	FALSE	TRUE	curated	FALSE	1.679
CPI-SS034B442CE	TNF_CELSR2	simple:P01375	simple:Q9HCU4	TNF	CELSR2	TRUE	FALSE	TRUE	InnateDB-All	FALSE	1.679
CPI-SS003610FF9	CXCR3_CCL19	simple:P49682	simple:Q99731	CXCR3	CCL19	TRUE	TRUE	FALSE	guidetopharmacology.org	FALSE	1.679
CPI-SS056BE1011	CCRL2_CCL19	simple:O00421	simple:Q99731	CCRL2	CCL19	TRUE	TRUE	FALSE	curated	FALSE	1.679
CPI-SS070BE6035	NTRK2_NTN4	simple:Q16620	simple:Q9HB63	NTRK2	NTN4	TRUE	TRUE	FALSE	curated	FALSE	1.679
CPI-SS0947A8549	FLT1_VEGFB	simple:P17948	simple:P49765	FLT1	VEGFB	TRUE	TRUE	FALSE	curated	FALSE	1.679
CPI-SS0A1028EF5	UNC5D_NTN4	simple:Q6UXZ4	simple:Q9HB63	UNC5D	NTN4	TRUE	TRUE	FALSE	curated	FALSE	1.679
CPI-CS0C0193ABB	FLT1_complex_VEGFB	complex:FLT1_complex	simple:P49765		VEGFB	TRUE	TRUE	FALSE	curated	FALSE	1.679
[truncated: 917 more rows]
[truncated: 158 more columns]
